# Supplementary material for: De novo birth of functional microproteins in the human lineage
Source: Cell Rep. 2022 Dec 20;41(12):111808. doi: 10.1016/j.celrep.2022.111808 (PMC10073203; doi:10.1016/j.celrep.2022.111808)
Supplement: Table S2. Data for the 715 ORFs analyzed in this study, related to all — figures [file mmc3.xlsx]

## Sheet: supp_table2
orf_name	orf_origin	orf_origin_time_since_divergence	de_novo	sp_num	transcript_origin	transcript_origin_time_since_divergence	chen_prot	chr	start	end	type	chen_transcript	IPSC_p_val	IPSC_phenotype	IPSC_discScpre	IPSC_Sig	K652s_p_val	K652s_phenotype	K652s_discScpre	K652s_Sig	ORF_len	RNACode_score	RNACode_pval	RNACode_call	PhyloCSF_score_Hon	FLOSS_score	ribo_call	coding_call	CAT_geneID	geneIDStr	length	diso_numRes	diso_pct	Hss3_pct	Ess3_pct	Css3_pct	Eacc_pct	Macc_pct	Bacc_pct	TM	SP	TM_LEN	Location	Membrane	Nucleus	Cytoplasm	Extracellular	Mitochondrion	Cell_membrane
CATP00000024521.1	Euteleostomi	435	undefined	31	Tetrapoda	352	TOPORS-AS1_32552432_55aa	chr9	32552432	32552921	new	TOPORS-AS1	0.760156442326	0.0234088650351	0.0848584234339075	False	0.00313225808745	-0.0382105669334	9.16434028315412	False	165	33.69	1.2e-09	yes	491.456	0.1413766	yes	yes	ENSG00000235453.3	ENCT00000445107.1;ENST00000450093.1;ENST00000453396.1;HBMT00001460398.1	55	55	100	69	0	30	18	70	10	1	0	21	Golgi_apparatus	0.8785	0.0067	0.0026	0.0668	0.2526	0.0979
CATP00000029788.1	Vertebrata	615	undefined	60	Euteleostomi	435	ZFP30_38188302_156aa	chr19	38188302	38187831	downstream	ZFP30	7.29170274096e-05	-0.179864624851	22.6497253827998	True	9.33935080801e-06	-0.0854841256058	41.1798545014271	True	468	0	1	no	-61.0554	-1	no	no	ENSG00000189144.9	ENCT00000214461.1;ENST00000355202.4;ENST00000395835.3;FTMT27300013757.1;FTMT27300013897.1;FTMT27300025032.1;MICT00000174729.1;MICT00000174737.1	156	11	7	35	11	53	19	41	38	0	Y	0	Mitochondrion	0.5782	0.0335	0.1618	0.019	0.575	0.0217
CATP00000043751.1	Amniota	312	undefined	31	Amniota	312	POT1_124568990_71aa	chr7	124568990	124538407	upstream	POT1	0.734167344346	-0.000356164966286	0.00145490085213846	False	2.20855508687e-05	-0.0281009721099	12.5309187085038	False	213	8.81	0.02	no	-195.2957	-1	no	no	ENSG00000128513.10	ENST00000357628.3;ENST00000393329.1;ENST00000446993.1;ENST00000461288.1;ENST00000608261.1;ENST00000608437.1;ENST00000609106.1;FTMT22500012067.1;FTMT22500041617.1;HBMT00001347373.1;MICT00000332440.1	71	4	5	0	26	73	16	61	21	0	0	0	Mitochondrion	0.1395	0.1135	0.2434	0.1743	0.3957	0.0083
CATP00000130195.1	Mammalia	177	undefined	24	Boreoeutheria	96	UMAD1_7713002_71aa	chr7	7713002	7841327	new_iso	UMAD1	0.526565732407	-0.0467190317983	0.396101659722164	False	0.0200176588565	-0.034324453566	5.58405964624531	False	213	10.95	0.005	no	-279.0053	0.1619888	yes	yes	ENSG00000219545.5	ENST00000463725.1	71	23	32	28	12	59	15	60	23	0	0	0	Mitochondrion	0.9279	0.0199	0.0355	0.0091	0.8569	0.0125
CATP00000165910.1	Simiiformes	43	undefined	3	Hominidae	15.2	RPARP-AS1_104215220_82aa	chr10	104215220	104215469	new	RPARP-AS1	0.268602512364	-0.0190613713738	0.331222806762974	False	0.00501129299653	-0.0232837581413	5.12919355836311	False	246	0	1	no	-127.4236	-1	no	no	ENSG00000269609.1	ENCT00000049625.1;ENST00000473970.2;ENST00000492465.2;ENST00000596366.1;ENST00000598368.1;HBMT00000153058.1	82	3	3	43	2	53	13	39	47	0	0	0	Mitochondrion	0.5869	0.0374	0.1086	0.0263	0.6864	0.0034
CATP00000183519.1	Euteleostomi	435	undefined	45	Amniota	312	LINC00998_112757632_59aa	chr7	112757632	112757452	new	LINC00998	0.887381843737	0.00880831855425	0.0139118819430125	False	0.00774770089619	-0.0199529882982	4.03384599131799	False	177	39.47	1.4e-08	yes	635.1783	0.0618743	yes	yes	ENSG00000214194.4	ENST00000397764.3;ENST00000413744.1;ENST00000441359.1	59	59	100	79	0	20	3	91	5	1	Y	18	Cell_membrane	0.8915	0	0	0.1107	0.0039	0.6082
CATP00000191117.1	Eutheria	105	de_novo	25	Eutheria	105	AC093323.3_6675939_119aa	chr4	6675939	6676299	new	AC093323.3	0.245619315931	-0.132549802896	2.46000328860815	False	0.000169926621109	-0.0268840218646	9.70653370665978	False	357	45.82	3e-06	yes	315.2487	-1	no	yes	ENSG00000170846.11	ENST00000307533.6;ENST00000444232.2;MICT00000260525.1;MICT00000260526.1;MICT00000260527.1	119	45	37	63	0	36	12	74	12	0	0	0	Nucleus	0.1947	0.6022	0.1576	0.0269	0.012	0.1733
CATP00000313642.1	Amniota	312	undefined	37	Amniota	312	UMAD1_7713002_76aa	chr7	7713002	8007404	new_iso	UMAD1	0.0426698319125	-0.0423464888788	1.76568547630714	False	0.00068208015452	-0.026138164041	7.92624074784123	False	228	12.4	0.012	no	-246.2043	0.1619888	yes	yes	ENSG00000219545.5	ENST00000482067.1;MICT00000318445.1	76	76	100	7	5	86	0	90	9	0	0	0	Nucleus	0.2466	0.5334	0.0421	0.0828	0.2535	0.061
CATP00000330632.1	Euteleostomi	435	undefined	51	Tetrapoda	352	C14orf132_96505837_83aa	chr14	96505837	96553072	new	C14orf132	0.166951804773	-0.0774694795381	1.83313244625657	False	0.000133621235749	-0.0350159452747	12.9926614723575	False	249	53.54	6.8e-08	yes	1119.772	-1	no	yes	ENSG00000227051.4	ENST00000555004.1;ENST00000556728.1	83	49	59	19	9	71	9	56	33	1	0	22	Cell_membrane	0.9685	0.0028	4e-04	0.006	0.0484	0.5284
CATP00000516713.1	Vertebrata	615	undefined	72	Vertebrata	615	UHRF1_4910897_714aa	chr19	4910897	4956735	new	UHRF1	0.000113994791648	-0.714065472475	85.70204486726	True	5.066490098e-08	-0.779538900098	544.677220158436	True	2142	464.85	1e-16	yes	6925.8136	-1	no	yes	ENSG00000034063.9	ENST00000587187.1;ENST00000591733.1;ENST00000592200.1	714	163	22	11	20	67	20	51	28	0	0	0	Nucleus	0.0593	0.8316	0.1472	0.001	9e-04	0.0173
CATP00000528188.1	Vertebrata	615	undefined	28	Tetrapoda	352	TSPY26P_30778071_355aa	chr20	30778071	30777003	new	TSPY26P	0.000212119894199	-0.123943694643	13.8582555783293	True	0.000579120127598	-0.0571914842626	17.7322480168165	False	1065	58.15	3e-10	yes	-220.9968	-1	no	yes	ENSG00000126003.6	ENCT00000265758.1;ENCT00000265759.1;ENCT00000265760.1;ENST00000400643.2;ENST00000476365.2;ENST00000565928.1;HBMT00000898131.1;HBMT00000898132.1	355	147	41	26	10	62	15	55	28	0	0	0	Cytoplasm	0.0289	0.2565	0.7231	6e-04	0.0047	0.0093
CATP00000689463.1	Vertebrata	615	undefined	42	Amniota	312	P3H3_6937605_166aa	chr12	6937605	6939026	new_iso	P3H3	NA	NA	NA	NA	NA	NA	NA	NA	498	78.16	0.00074	yes	801.5453	-1	no	yes	ENSG00000110811.15	ENCT00000087416.1;ENCT00000087417.1;ENST00000251761.8;ENST00000606935.1;HBMT00000298056.1;HBMT00000298060.1;HBMT00000298061.1;MICT00000072716.1	166	68	40	27	10	61	11	56	31	0	Y	0	Extracellular	0.0012	0.0038	0.0137	0.935	0.0451	3e-04
CATP00000760497.1	Simiiformes	43	undefined	3	Catarrhini	29.4	RP11-15H20.6_23456906_48aa	chr19	23456906	23444503	new	RP11-15H20.6	0.00538621471861	-0.0857188033923	5.91929529959485	False	0.0014339760677	-0.139983980268	38.1227186145333	True	144	0	1	no	-42.857	-1	no	no	ENSG00000213971.3	ENST00000598053.1;ENST00000598323.1	48	18	37	0	10	89	16	68	14	0	0	0	Extracellular	0.0102	0.0011	0.0042	0.9324	0.0617	1e-04
CATP00001064861.1	Tetrapoda	352	undefined	36	Amniota	312	RP11-451G4.1_155011420_35aa	chr3	155011420	155008731	new	RP11-451G4.1	0.672040793126	0.0156618050031	0.082282464915557	False	0.13725788466	-0.00277090622352	0.228886849854793	False	105	11.58	0.003	no	175.1906	-1	no	yes	ENSG00000240045.1	ENST00000489090.1;HBMT00001014098.1;HBMT00001014099.1;MICT00000252980.1	35	35	100	71	0	28	0	100	0	1	0	22	Golgi_apparatus	0.9016	0	0	0.0394	0	0.2583
CATP00001181184.1	Vertebrata	615	undefined	56	Amniota	312	COL26A1_101006313_401aa	chr7	101006313	101200697	new	COL26A1	NA	NA	NA	NA	NA	NA	NA	NA	1203	183.78	1e-04	yes	3172.6714	-1	no	yes	ENSG00000160963.9	ENST00000528707.1	401	238	59	23	6	69	13	67	18	0	Y	0	Extracellular	0.0037	1e-04	2e-04	0.9847	6e-04	0.0074
CATP00001197719.1	Vertebrata	615	undefined	53	Euteleostomi	435	PPP4R1L_56884480_415aa	chr20	56884480	56821012	new	PPP4R1L	0.0526085739744	-0.116590537567	4.5386674369767	False	0.0763168605985	-0.0230502295688	2.46680402691427	False	1245	86.35	4.5e-11	yes	491.3663	-1	no	yes	ENSG00000124224.12	ENST00000244070.3;ENST00000334187.8;MICT00000220939.1;MICT00000220944.1	415	87	20	38	7	54	21	42	35	0	0	0	Cytoplasm	0.0199	0.2527	0.7197	8e-04	0.001	0.0088
CATP00001535991.1	Simiiformes	43	de_novo	24	Eutheria	105	ZNF81_47696378_89aa	chrX	47696378	47705646	upstream	ZNF81	0.701978704501	-0.0344034474767	0.160924399452223	False	0.349655681934	-0.0227555490202	0.994610457575336	False	267	0	1	no	-470.6139	-1	no	no	ENSG00000197779.9	ENST00000376954.1	89	4	4	17	31	50	22	39	38	0	0	0	Mitochondrion	0.1597	0.0139	0.0126	0.1971	0.7696	0.002
CATP00001839804.1	Euteleostomi	435	undefined	8	Simiiformes	43	RP11-15H20.6_23456906_58aa	chr19	23456906	23444503	new	RP11-15H20.6	0.322844222546	-0.0237372925941	0.354758294307424	False	0.386235853322	-0.00607898176416	0.240544024367315	False	174	0	1	no	-32.5036	-1	no	no	ENSG00000213971.3	ENST00000598599.1	58	6	10	0	37	62	17	60	22	0	0	0	Extracellular	0.0229	0.0443	0.0484	0.7149	0.1878	0.0022
CATP00001945843.1	Euteleostomi	435	undefined	47	Amniota	312	HLA-E_30457308_113aa	chr6	30457308	30457780	new	HLA-E	0.349454639532	-0.158011201274	2.19607025846987	False	0.000761773086158	-0.0824879359549	24.6348276341728	False	339	30.43	0.00059	yes	365.1849	-1	no	yes	ENSG00000204592.5	ENST00000484194.1	113	19	16	30	15	53	20	45	34	0	Y	0	Extracellular	0.0059	6e-04	0.0037	0.9651	0.0197	2e-04
CATP00001997193.1	Boreoeutheria	96	de_novo	12	Boreoeutheria	96	AC113189.5_7486622_250aa	chr17	7486622	7485525	new	AC113189.5	0.0695350132005	-0.305267491811	10.7578747417044	True	1.39317730718e-06	-0.213586022266	119.793185796497	True	750	0	1	no	-2697.4373	-1	no	no	ENSG00000233223.2	FTMT26500028847.1;MICT00000141055.1	250	94	37	9	13	77	12	63	23	0	0	0	Nucleus	0.0596	0.7722	0.2209	0.0014	0.0017	0.0035
CATP00002338039.1	Tetrapoda	352	undefined	6	Theria	159	ZNF678_227751395_89aa	chr1	227751395	227838676	upstream	ZNF678	NA	NA	NA	NA	NA	NA	NA	NA	267	10.22	0.37	no	-27.7024	-1	no	no	ENSG00000181450.13	ENST00000465266.1;ENST00000608949.1	89	9	10	49	8	41	22	52	24	0	0	0	Mitochondrion	0.3214	0.2181	0.1933	0.0167	0.546	0.0052
CATP00002519455.1	Amniota	312	undefined	12	Theria	159	HLA-F-AS1_29716745_165aa	chr6	29716745	29706489	new	HLA-F-AS1	0.103460560956	-0.0575597581001	1.72610880199894	False	0.00378245497909	-0.0379613881346	8.80674620912057	False	495	11.61	0.282	no	-385.9687	-1	no	no	ENSG00000214922.5	ENST00000458236.1	165	45	27	18	25	56	16	47	35	0	Y	0	Extracellular	4e-04	2e-04	0.0014	0.9455	0.0012	2e-04
CATP00002557911.1	Euteleostomi	435	undefined	55	Euteleostomi	435	C14orf132_96505837_114aa	chr14	96505837	96553072	new	C14orf132	0.000285086257566	-0.171946516444	18.5535165006364	True	0.0104129435777	-0.0426195988342	8.09217268061464	False	342	44.93	1.5e-07	yes	841.5626	-1	no	yes	ENSG00000227051.4	ENST00000553782.1	114	20	17	13	7	79	9	61	28	1	0	22	Cell_membrane	0.9763	0.0018	5e-04	2e-04	0.0655	0.6854
CATP00002590329.1	Euteleostomi	435	undefined	45	Amniota	312	UMAD1_7713002_31aa	chr7	7713002	7728979	new_iso	UMAD1	0.436274354016	-0.0174593750529	0.191440895546296	False	0.00741493848191	-0.0321219466813	6.55266889243806	False	93	10.92	0.007	no	146.6015	0.1619888	yes	yes	ENSG00000219545.5	ENST00000471760.1	31	28	90	0	19	80	6	80	12	0	0	0	Mitochondrion	0.3764	0.1981	0.1739	0.0981	0.3983	0.0809
CATP00002972019.1	Vertebrata	615	undefined	74	Vertebrata	615	COPG2_2_130148476_147aa	chr7	130148476	130146515	new	COPG2	NA	NA	NA	NA	NA	NA	NA	NA	441	68.71	6.9e-15	yes	1022.7629	-1	no	yes	ENSG00000158623.10	ENST00000425248.1	147	1	0	36	25	38	26	43	29	0	0	0	Cytoplasm	0.0807	0.1522	0.5927	0.002	0.0472	0.0025
CATP00000001658.1	Amniota	312	undefined	28	Amniota	312	CHRM2_136553664_38aa	chr7	136553664	136554049	upstream	CHRM2	0.111844994416	0.00938556810551	0.271787741561242	False	0.03596604167	-0.0290303087333	4.01522445720524	False	114	0	1	no	-230.0559	-1	no	no	ENSG00000181072.7	ENST00000445907.2;ENST00000471195.1;FTMT22700021243.1	38	38	100	55	0	44	5	81	13	0	0	0	Mitochondrion	0.2954	0.0295	0.0699	0.2709	0.5939	0.0121
CATP00000005301.1	Amniota	312	undefined	14	Amniota	312	RP11-615I2.2_68679985_178aa	chr16	68679985	68679209	new	RP11-615I2.2	0.02217863694	-0.114292595749	5.75419288131418	False	1.55812756437e-07	-0.0724280721461	47.2222522536724	True	534	0	1	no	-927.2923	-1	no	no	ENSG00000260577.1	MICT00000135184.1	178	178	100	16	0	83	1	93	5	0	0	0	Cytoplasm	0.1584	0.3218	0.403	0.0266	0.0714	0.1321
CATP00000007016.1	Eutheria	105	undefined	33	Eutheria	105	FYCO1_46037295_33aa	chr3	46037295	46026494	upstream	FYCO1	0.388370750267	-0.0314623417467	0.39335620928139	False	0.000117123582773	-0.0689957156354	25.9790431209569	True	99	0	1	no	-277.9751	-1	no	no	ENSG00000163820.10	ENST00000296137.2;ENST00000471739.1;FTMT20900068834.1;FTMT20900068842.1;HBMT00000998955.1	33	33	100	0	12	87	0	96	3	0	0	0	Extracellular	0.2658	0.0238	0.0502	0.4357	0.1112	0.0065
CATP00000008897.1	Amniota	312	undefined	42	Amniota	312	ESCO1_19155702_33aa	chr18	19155702	19155359	upstream	ESCO1	NA	NA	NA	NA	NA	NA	NA	NA	99	6.24	0.391	no	-239.772	-1	no	no	ENSG00000141446.6	ENCT00000195923.1;ENCT00000195925.1;ENCT00000195926.1;ENCT00000195928.1;ENST00000269214.5;ENST00000383276.1;FTMT26900002821.1;FTMT26900007219.1;FTMT26900021675.1;HBMT00000668315.1;HBMT00000668316.1;HBMT00000668317.1;HBMT00000668318.1;HBMT00000668320.1	33	9	27	57	0	42	18	57	24	0	0	0	Mitochondrion	0.6154	2e-04	0.0021	0.1765	0.7813	0.0063
CATP00000010651.1	Theria	159	de_novo	35	Amniota	312	SORBS2_186732997_43aa	chr4	186732997	186732865	upstream	SORBS2	0.314587511838	-0.0582724365027	0.890849210237541	False	0.00147213697248	-0.0237629315058	6.44554876912063	False	129	0	1	no	-251.7849	-1	no	no	ENSG00000154556.13	ENCT00000339503.1;ENCT00000339506.1;ENCT00000339507.1;ENST00000393523.2;ENST00000393528.3;ENST00000419063.1;ENST00000449407.2;ENST00000462661.1;ENST00000463104.1;ENST00000470685.1;ENST00000478249.1;ENST00000493709.1;FTMT21300017351.1;FTMT21300018677.1;FTMT21300021107.1;FTMT21300021346.1;MICT00000275863.1;MICT00000275870.1	43	12	27	30	9	60	13	65	20	0	0	0	Extracellular	0.0043	5e-04	0.0063	0.9227	0.0436	0.0084
CATP00000010691.1	Euarchontoglires	90	undefined	1	Human	0	KANK1_540528_26aa	chr9	540528	540609	upstream	KANK1	0.730936419705	-0.0254364411657	0.105388510934847	False	0.117967705797	-0.0169858307218	1.51009509833071	False	78	5.59	0.042	no	-2.88	-1	no	no	ENSG00000107104.14	ENCT00000443338.1;ENCT00000443339.1;ENCT00000443350.1;ENST00000382303.1;FTMT23500035401.1;MICT00000354687.1	26	26	100	30	0	69	0	96	3	0	0	0	Plastid	0.4264	0.0201	0.039	0.1469	0.3126	0.0306
CATP00000014958.1	Euteleostomi	435	undefined	44	Euteleostomi	435	WBP1_74685610_36aa	chr2	74685610	74685721	upstream	WBP1	0.0275497125168	-0.119944259275	5.69488790466831	False	1.62349082047e-06	-0.155100290837	86.0035001414527	True	108	0	1	no	-21.0799	-1	no	no	ENSG00000115274.10	ENST00000233615.2;ENST00000393972.3;ENST00000409737.1;ENST00000428943.1;ENST00000464774.2;ENST00000466303.1;ENST00000473467.1;ENST00000474185.1;ENST00000484744.1;ENST00000494741.1;FTMT20700001187.1;FTMT20700002733.1;FTMT20700007701.1;FTMT20700038453.1;FTMT20700069450.1	36	36	100	63	0	36	11	63	25	0	0	0	Mitochondrion	0.3659	0.0108	0.136	0.0464	0.5496	0.0059
CATP00000015075.1	Tetrapoda	352	undefined	33	Theria	159	TMEM68_56675565_13aa	chr8	56675565	56675523	upstream	TMEM68	NA	NA	NA	NA	NA	NA	NA	NA	39	0	1	no	-24.8693	0.0783099	yes	yes	ENSG00000167904.10	ENST00000334667.2;ENST00000434581.2;ENST00000520414.1;ENST00000522030.1;ENST00000522090.1;ENST00000522576.1;ENST00000523180.1;ENST00000523423.1;FTMT22900027228.1	13	13	100	0	23	76	0	92	7	0	0	0	Nucleus	0.2298	0.3508	0.2165	0.1743	0.1127	0.0356
CATP00000016364.1	Euteleostomi	435	undefined	55	Euteleostomi	435	IVNS1ABP_185286116_24aa	chr1	185286116	185280411	upstream	IVNS1ABP	0.248513352059	-0.0556590620363	1.0243629083259	False	0.0338008965326	-0.0281440610426	3.96532987089157	False	72	0	1	no	-102.8826	-1	no	no	ENSG00000116679.11	ENCT00000035266.1;ENCT00000035267.1;ENST00000459929.1;FTMT20100017176.1;FTMT20100027746.1;FTMT20100072765.1;FTMT20100072810.1;FTMT20100081746.1;MICT00000026507.1	24	24	100	66	0	33	0	100	0	0	0	0	Extracellular	0.3831	0.1593	0.0236	0.2876	0.1571	0.0243
CATP00000016383.1	Euteleostomi	435	undefined	22	Amniota	312	THOC6_3074155_27aa	chr16	3074155	3074239	upstream	THOC6	0.706228030984	-0.0455160025163	0.209272935555348	False	0.000147405912568	-0.0464425080738	17.0428216368542	False	81	0	1	no	-473.6494	0.1340347	yes	yes	ENSG00000131652.9	ENST00000253952.9;ENST00000326266.8;ENST00000571046.1;ENST00000571057.1;ENST00000573704.1;ENST00000574498.1;ENST00000574957.1;ENST00000575576.1;ENST00000576143.1;FTMT26300024268.1;FTMT26300043194.1	27	27	100	0	0	100	0	96	3	0	0	0	Mitochondrion	0.5445	0.1547	0.0115	0.0997	0.5338	0.019
CATP00000016424.1	Eutheria	105	de_novo	28	Amniota	312	RELL2_141016607_80aa	chr5	141016607	141016850	upstream	RELL2	0.0246530300263	-0.0716317799917	3.50623098104562	False	2.78752656817e-07	-0.0670861350274	42.1162456553025	True	240	0	1	no	-823.0239	-1	no	no	ENSG00000164620.4	ENCT00000351011.1;ENST00000297164.3;ENST00000444782.1;ENST00000518025.1;ENST00000520674.1;ENST00000521367.1;FTMT21900049412.1;MICT00000290378.1	80	80	100	0	8	91	1	93	5	0	0	0	Nucleus	0.0152	0.7699	0.1838	0.0078	0.004	0.0344
CATP00000017128.1	Simiiformes	43	de_novo	31	Theria	159	HPS4_26878096_22aa	chr22	26878096	26878027	upstream	HPS4	0.0728457704598	-0.0610511972812	2.1139553962504	False	0.00185848514469	-0.0672331417433	17.584843135942	False	66	0	1	no	-410.0135	-1	no	no	ENSG00000100099.16	ENST00000336873.5;ENST00000398145.2;ENST00000422379.2;ENST00000439453.1;ENST00000473782.1;ENST00000479064.1;ENST00000483631.1;FTMT28500001529.1;FTMT28500004983.1;FTMT28500004985.1;FTMT28500016452.1;HBMT00000949727.1	22	15	68	68	0	31	18	68	13	0	0	0	Mitochondrion	0.1197	0.0025	0.0128	0.3605	0.6215	9e-04
CATP00000017129.1	Amniota	312	undefined	31	Theria	159	HPS4_26878192_19aa	chr22	26878192	26878132	upstream	HPS4	0.0141403333089	-0.0359327281746	2.02286877829177	False	0.0056861386727	-0.0256413303453	5.51379868680088	False	57	0	1	no	-298.7851	0.1305892	yes	yes	ENSG00000100099.16	ENST00000336873.5;ENST00000398145.2;ENST00000422379.2;ENST00000439453.1;ENST00000473782.1;ENST00000479064.1;ENST00000483631.1;FTMT28500001529.1;FTMT28500004983.1;FTMT28500004985.1;FTMT28500016452.1;HBMT00000949727.1	19	8	42	68	0	31	0	100	0	0	0	0	Mitochondrion	0.4275	0.0134	0.039	0.2615	0.5953	0.0325
CATP00000017508.1	Amniota	312	undefined	31	Amniota	312	MORN4_99393240_52aa	chr10	99393240	99379418	upstream	MORN4	0.15991900716	-0.156752839062	3.79836504928285	False	0.000662177548629	-0.172854578409	52.630027674629	True	156	0	1	no	-417.4562	-1	no	no	ENSG00000171160.13	ENST00000307450.6;ENST00000370635.3;ENST00000478953.1	52	31	59	0	7	92	5	80	13	0	0	0	Cytoplasm	0.0607	0.3042	0.3942	0.0374	0.2372	0.0173
CATP00000019183.1	Amniota	312	undefined	30	Amniota	312	KCTD15_34289608_14aa	chr19	34289608	34289653	upstream	KCTD15	0.673800402874	-0.0135692703064	0.0708198728291371	False	0.0123079182176	-0.0411072943683	7.51915394620026	False	42	0	1	no	-85.1059	-1	no	no	ENSG00000153885.10	ENST00000430256.3;ENST00000587559.1;ENST00000587658.1;ENST00000588637.1;ENST00000588881.1;ENST00000589786.1;ENST00000590771.1;ENST00000590906.1;ENST00000592210.1;FTMT27500009973.1;FTMT27500010591.1;FTMT27500010592.1;FTMT27500026149.1;FTMT27500028539.1;FTMT27500035208.1;HBMT00000705325.1;HBMT00000705331.1;HBMT00000705339.1;MICT00000173131.1;MICT00000173138.1	14	14	100	0	14	85	0	100	0	0	0	0	Mitochondrion	0.1896	0.0529	0.0705	0.2465	0.6052	0.0164
CATP00000021419.1	Eutheria	105	de_novo	43	Amniota	312	RXRG_165414326_33aa	chr1	165414326	165414224	upstream	RXRG	0.27011920979	0.0211881234504	0.366601547647288	False	9.8605782663e-07	-0.0860642105675	49.5078046846176	True	99	0	1	no	-108.3246	-1	no	no	ENSG00000143171.8	ENST00000359842.5;ENST00000465764.1;HBMT00000079850.1;MICT00000024276.1	33	33	100	0	0	100	6	84	9	0	0	0	Extracellular	0.1723	8e-04	0.003	0.5339	0.4348	0.015
CATP00000022320.1	Theria	159	undefined	20	Theria	159	EPB41L4A-AS1_111496614_22aa	chr5	111496614	111496683	new	EPB41L4A-AS1	0.399589270602	-0.0723610615585	0.877451061348782	False	2.51159864301e-06	-0.0755171640897	40.503844914896	True	66	0	1	no	-195.8896	-1	no	no	ENSG00000224032.2	ENST00000413221.2;ENST00000427306.2;ENST00000442823.2;ENST00000508590.1	22	22	100	0	0	100	0	100	0	0	0	0	Cytoplasm	0.0458	0.1853	0.4049	0.1164	0.2877	0.0052
CATP00000022537.1	Catarrhini	29.4	de_novo	12	Boreoeutheria	96	GATA6-AS1_19747586_92aa	chr18	19747586	19747012	new	GATA6-AS1	0.244953398772	-0.0314158099912	0.584176182260418	False	0.00377027618932	-0.0587651894705	13.6409490303553	False	276	0	1	no	-1003.8601	-1	no	no	ENSG00000266010.1	ENCT00000195974.1;ENST00000584373.1;FTMT26900001479.1;FTMT26900004043.1;FTMT26900004919.1;HBMT00000668401.1;HBMT00000668403.1;HBMT00000668409.1;HBMT00000668410.1;HBMT00000668415.1;HBMT00000668416.1;MICT00000159645.1;MICT00000159650.1;MICT00000159654.1;MICT00000159655.1	92	26	28	11	22	65	15	51	33	0	0	0	Mitochondrion	0.1803	7e-04	0.0019	0.3012	0.6885	0.0023
CATP00000024731.1	Amniota	312	undefined	36	Amniota	312	GANC_42565465_24aa	chr15	42565465	42565540	new_iso	GANC	NA	NA	NA	NA	NA	NA	NA	NA	72	19.31	0.012	no	92.4185	0.1501789	yes	yes	ENSG00000214013.5	ENST00000561871.1;FTMT25900007199.1;MICT00000115223.1;MICT00000115269.1	24	24	100	0	0	100	0	100	0	0	0	0	Extracellular	0.0127	0.0039	0.0331	0.8898	0.068	0.0015
CATP00000029195.1	Vertebrata	615	undefined	30	Vertebrata	615	MTMR9LP_32705572_24aa	chr1	32705572	32705497	new	MTMR9LP	0.148277412631	-0.134746905369	3.39975597989549	False	4.6769534978e-07	-0.0897526444562	54.4141928452223	True	72	9.62	0.107	no	-7.06	-1	no	no	ENSG00000220785.3	ENST00000403496.2;ENST00000423995.1;ENST00000426597.2;ENST00000441044.1;FTMT20100012900.1;FTMT20100037616.1;FTMT20100037617.1;FTMT20100079837.1;FTMT20100088621.1;HBMT00000058097.1;MICT00000007269.1;MICT00000007277.1;MICT00000007278.1	24	24	100	45	0	54	0	100	0	0	0	0	Mitochondrion	0.4385	0.0128	0.0429	0.3013	0.4106	0.0215
CATP00000030520.1	Eutheria	105	undefined	5	Eutheria	105	ERVK3-1_58838211_27aa	chr19	58838211	58836666	new	ERVK3-1	0.757851873238	-0.0340080008175	0.124645849740121	False	3.54303046098e-05	-0.0471490047342	20.0979720039255	False	81	0	1	no	-134.0466	-1	no	no	CATG00000041529.1	ENCT00000218183.1;FTMT27300007879.1;FTMT27300009148.1	27	27	100	37	0	62	0	100	0	0	0	0	Nucleus	0.2396	0.7133	0.0894	0.0255	0.1361	0.0221
CATP00000030642.1	Euteleostomi	435	undefined	10	Amniota	312	AD000090.2_36036390_111aa	chr19	36036390	36036054	new	AD000090.2	0.891233799904	-0.0275325855359	0.0419086085901083	False	5.09059279405e-05	-0.0344174332873	14.1521197191113	False	333	0	1	no	-927.1518	-1	no	no	ENSG00000236144.2	ENCT00000213990.1;ENCT00000213991.1;ENCT00000213993.1;ENST00000588286.1;FTMT27300007646.1;HBMT00000735264.1	111	31	27	8	9	82	14	65	19	0	0	0	Mitochondrion	0.2534	0.0156	0.0581	0.0775	0.8302	0.0157
CATP00000034215.1	Euteleostomi	435	undefined	30	Euteleostomi	435	RAB25_156031074_14aa	chr1	156031074	156031119	upstream	RAB25	0.00446420424005	-0.0914241874235	6.54018415192921	False	0.00443893781184	-0.0288186252534	6.49385175956279	False	42	0	1	no	-39.0101	-1	no	no	ENSG00000132698.9	ENCT00000012642.1;ENCT00000012644.1;ENST00000361084.5;ENST00000463614.1;ENST00000473336.1	14	14	100	0	0	100	0	100	0	0	0	0	Mitochondrion	0.2244	0.1172	0.1637	0.18	0.5226	0.012
CATP00000035985.1	Amniota	312	undefined	6	Simiiformes	43	FLVCR1-AS1_213031411_50aa	chr1	213031411	213031258	new	FLVCR1-AS1	0.444873266053	-0.0903043136055	0.96688141955664	False	0.000227701988575	-0.0926230582698	32.3141880819802	True	150	0	1	no	-140.6259	-1	no	no	ENSG00000198468.3	ENCT00000037527.1;ENCT00000037528.1;ENST00000356684.3;ENST00000424044.1;ENST00000426161.1	50	22	44	16	24	60	16	68	16	0	0	0	Mitochondrion	0.2271	0.1134	0.2638	0.0396	0.5538	0.0087
CATP00000039997.1	Amniota	312	undefined	12	Amniota	312	FOXD3-AS1_63787065_58aa	chr1	63787065	63786712	new	FOXD3-AS1	0.00515910635012	-0.222168183989	15.4682981751615	True	1.2921081404e-07	-0.0621106384838	40.9790636032236	True	174	0	1	no	-652.1512	-1	no	no	ENSG00000230798.1	ENCT00000026841.1;ENST00000418244.1;ENST00000426393.1;ENST00000427268.1;ENST00000431294.1;ENST00000449386.1;FTMT20100068239.1;FTMT20100068779.1;HBMT00000065188.1;HBMT00000065191.1;HBMT00000065193.1;MICT00000012414.1;MICT00000012417.1	58	39	67	10	0	89	3	93	3	0	0	0	Extracellular	0.0201	0.1118	0.104	0.5685	0.1998	0.0151
CATP00000046910.1	Primates	74	de_novo	2	Catarrhini	29.4	KCNMB2-AS1_178577408_38aa	chr3	178577408	178577291	new	KCNMB2-AS1	NA	NA	NA	NA	NA	NA	NA	NA	114	0	1	no	-78.9875	0.3097398	yes	yes	ENSG00000172667.6	FTMT20900045926.1;FTMT20900071875.1	38	38	100	57	0	42	15	63	21	1	0	18	Extracellular	0.2808	0.0038	0.0084	0.6603	0.1547	0.0092
CATP00000049938.1	Theria	159	undefined	26	Theria	159	SNHG5_86387860_24aa	chr6	86387860	86387682	new	SNHG5	NA	NA	NA	NA	NA	NA	NA	NA	72	0	1	no	-303.9586	-1	no	no	ENSG00000203875.6	ENCT00000388119.1;ENST00000369605.4;ENST00000414002.1;ENST00000420199.1;ENST00000428833.1;ENST00000431043.1;ENST00000433843.1;ENST00000587692.1;ENST00000589187.1;HBMT00001257285.1;MICT00000307596.1	24	5	20	37	0	62	4	95	0	0	0	0	Mitochondrion	0.2162	0.151	0.1378	0.1013	0.5848	0.0057
CATP00000051874.1	Euteleostomi	435	undefined	37	Amniota	312	TRERF1_42268442_72aa	chr6	42268442	42237434	upstream	TRERF1	0.345643160254	-0.217601846707	3.05581845863649	False	0.000190999057731	-0.0461518982702	16.438825814283	False	216	10.63	0.408	no	-190.5345	-1	no	no	ENSG00000124496.8	ENCT00000385247.1;ENCT00000385248.1;ENCT00000385250.1;ENCT00000385252.1;ENCT00000385261.1;ENCT00000385268.1;ENCT00000385274.1;ENST00000340840.2;ENST00000354325.2;ENST00000372917.4;ENST00000372922.4;ENST00000541110.1;FTMT22100001715.1;FTMT22100014275.1;FTMT22100064139.1;FTMT22100064141.1;FTMT22100064147.1;FTMT22100064148.1;FTMT22100064149.1;HBMT00001252891.1;HBMT00001252941.1;MICT00000303665.1;MIC…	72	72	100	19	0	80	6	66	26	0	0	0	Nucleus	0.114	0.2948	0.2222	0.2407	0.1702	0.0303
CATP00000052307.1	Eutheria	105	undefined	24	Eutheria	105	N4BP2_40075083_17aa	chr4	40075083	40075137	upstream	N4BP2	NA	NA	NA	NA	NA	NA	NA	NA	51	0	1	no	-142.2305	-1	no	no	ENSG00000078177.9	ENST00000515550.1;FTMT21500006388.1	17	5	29	0	47	52	23	52	23	0	0	0	Extracellular	0.0936	0.0336	0.0766	0.6768	0.1803	0.027
CATP00000055040.1	Amniota	312	undefined	12	Boreoeutheria	96	CHID1_910779_27aa	chr11	910779	908566	upstream	CHID1	0.0461709332309	-0.160593901337	6.52873979632114	False	0.000133074107165	-0.080497944296	29.8824889666539	True	81	0	1	no	-60.5223	-1	no	no	ENSG00000177830.13	ENST00000336845.5;ENST00000525225.1	27	27	100	0	11	88	7	88	3	0	0	0	Mitochondrion	0.4375	0.0952	0.1077	0.0933	0.4322	0.0101
CATP00000055362.1	Euteleostomi	435	undefined	36	Tetrapoda	352	GRM4_34101597_94aa	chr6	34101597	34101312	upstream	GRM4	0.06246618818	-0.0654682973863	2.39993385789825	False	1.47602249775e-06	-0.0816249773347	45.5845721705938	True	282	0	1	no	-560.159	-1	no	no	ENSG00000124493.9	ENCT00000384441.1;ENST00000538487.2;ENST00000609278.1;FTMT22100043142.1;FTMT22100058082.1;FTMT22100058083.1;HBMT00001251329.1;MICT00000302094.1;MICT00000302098.1;MICT00000302101.1	94	31	32	26	8	64	13	53	32	0	0	0	Mitochondrion	0.0337	0.1274	0.239	0.0616	0.5526	3e-04
CATP00000056418.1	Amniota	312	undefined	30	Mammalia	177	STK16_220110618_27aa	chr2	220110618	220110702	upstream	STK16	0.419531272724	0.025171588486	0.28902610582514	False	0.00733545475384	-0.0703407236934	14.3805841686568	False	81	0	1	no	-254.1999	-1	no	no	ENSG00000115661.9	ENST00000396738.2;ENST00000409516.3;ENST00000461417.1;ENST00000475342.1;ENST00000475696.1;ENST00000491697.1;ENST00000496443.1;ENST00000496800.1;FTMT20700000820.1;MICT00000208074.1;MICT00000208076.1;MICT00000208078.1	27	27	100	0	0	100	0	100	0	0	0	0	Mitochondrion	0.2637	0.0255	0.0106	0.1086	0.815	0.0047
CATP00000056958.1	Amniota	312	undefined	21	Amniota	312	HMGXB4_35653500_15aa	chr22	35653500	35653548	upstream	HMGXB4	0.931240307438	0.0234721392258	0.0221035437211559	False	1.65142107219e-05	-0.0444406187179	20.354539142575	False	45	0	1	no	-20.5016	0.1779434	yes	yes	ENSG00000100281.9	ENCT00000278178.1;ENCT00000278180.1;ENST00000216106.5;ENST00000420166.1;ENST00000444518.2;ENST00000455359.1;ENST00000466438.1	15	15	100	0	0	100	0	100	0	0	0	0	Plastid	0.4198	0.0188	0.2285	0.0617	0.3378	0.0016
CATP00000059813.1	Euteleostomi	435	undefined	37	Euteleostomi	435	CDIPT_29874347_32aa	chr16	29874347	29874248	upstream	CDIPT	0.0191013306266	-0.0996593466391	5.21424635786923	False	1.15784048711e-05	-0.131747592188	62.2884374096391	True	96	0	1	no	-394.3238	-1	no	no	ENSG00000103502.9	ENST00000563415.1;ENST00000564296.1;ENST00000566113.1	32	32	100	18	18	62	3	84	12	0	0	0	Mitochondrion	0.4173	0.0032	0.0104	0.1823	0.7607	5e-04
CATP00000059946.1	Amniota	312	undefined	5	Boreoeutheria	96	CTD-2619J13.14_58919666_119aa	chr19	58919666	58919306	new	CTD-2619J13.14	0.154609720119	-0.144823739212	3.5739419635627	False	4.31989930611e-07	-0.0681933082422	41.5687096332011	True	357	0	1	no	-206.0515	-1	no	no	ENSG00000232098.2	FTMT27400002781.1;MICT00000182498.1;MICT00000182499.1	119	28	23	32	1	65	5	65	29	0	0	0	Cytoplasm	0.0148	0.2236	0.5381	0.0619	0.1694	0.0056
CATP00000059999.1	Euteleostomi	435	undefined	38	Amniota	312	HERC4_69833420_25aa	chr10	69833420	69832872	upstream	HERC4	0.555282747327	-0.00088734982394	0.0069004176325464	False	0.0024839557851	-0.0244653803766	6.10371726985401	False	75	0	1	no	-153.5719	-1	no	no	ENSG00000148634.11	ENST00000373700.4;ENST00000395185.3;ENST00000395187.2;ENST00000395198.3;ENST00000412272.2;ENST00000473533.2;ENST00000505760.1;ENST00000506515.1;ENST00000513996.1;FTMT23700001530.1;FTMT23700007437.1;FTMT23700007438.1;FTMT23700029357.1;FTMT23700033775.1;FTMT23700035247.1;FTMT23700036734.1;FTMT23700047221.1;FTMT23700047238.1;HBMT00000165877.1;HBMT00000165881.1;HBMT00000165887.1	25	6	24	0	28	72	4	88	8	0	0	0	Mitochondrion	0.4078	0.0016	2e-04	0.0207	0.9709	0.0047
CATP00000060886.1	Catarrhini	29.4	de_novo	15	Amniota	312	ZSCAN32_3447696_44aa	chr16	3447696	3447561	upstream	ZSCAN32	0.150269956827	-0.0472169071034	1.18298308159725	False	0.0022916433014	-0.0407861356855	10.3121920694298	False	132	0	1	no	-501.8333	-1	no	no	ENSG00000140987.15	ENST00000304926.3;ENST00000396852.4;ENST00000571906.1;ENST00000573327.1;ENST00000576500.1	44	44	100	0	0	100	9	88	2	0	0	0	Nucleus	0.1283	0.2745	0.0657	0.1948	0.2612	0.0041
CATP00000060908.1	Simiiformes	43	de_novo	7	Boreoeutheria	96	LOXL1-AS1_74212205_68aa	chr15	74212205	74211998	new	LOXL1-AS1	0.201067575353	0.0389078505152	0.825031537112223	False	6.93467178362e-06	-0.0923106993653	45.6114712324029	True	204	0	1	no	-477.1198	-1	no	no	ENSG00000261801.1	ENCT00000150809.1;ENCT00000150815.1;ENST00000562965.1;MICT00000119314.1;MICT00000119316.1	68	4	5	50	5	44	22	55	22	0	0	0	Mitochondrion	0.7799	0.0022	0.033	0.0141	0.9003	0.0023
CATP00000061055.1	Eutheria	105	undefined	12	Boreoeutheria	96	LHFPL2_77928120_20aa	chr5	77928120	77860665	upstream	LHFPL2	0.110937939511	-0.100577094192	2.92334275430482	False	0.00115016540845	-0.0455005702795	12.8088617328885	False	60	4.18	0.186	no	-177.9637	-1	no	no	ENSG00000145685.9	ENCT00000358952.1;ENCT00000358953.1;ENST00000380345.2;ENST00000512759.1;FTMT21700014493.1;FTMT21700018420.1;FTMT21700026680.1;FTMT21700049480.1;FTMT21700049481.1	20	12	60	0	40	60	5	85	10	0	0	0	Mitochondrion	0.1228	0.0178	0.0549	0.4371	0.4824	2e-04
CATP00000063293.1	Simiiformes	43	de_novo	30	Amniota	312	FKRP_47249325_26aa	chr19	47249325	47251342	upstream	FKRP	0.827415034938	-0.0903794373064	0.226339126042117	False	1.86810722453e-06	-0.126931310884	69.6427353447877	True	78	0	1	no	-205.2344	-1	no	no	ENSG00000181027.6	ENST00000318584.5;ENST00000593995.1;ENST00000594467.1;ENST00000595570.1;ENST00000596460.1;ENST00000596974.1;ENST00000597313.1;ENST00000597339.1;ENST00000598271.1;ENST00000600227.1;ENST00000600646.1;ENST00000600681.1;ENST00000601299.1	26	26	100	34	0	65	0	100	0	0	Y	0	Extracellular	0.169	0.0183	0.0277	0.6381	0.2951	1e-04
CATP00000067595.1	Amniota	312	undefined	29	Amniota	312	IRS1_227664238_64aa	chr2	227664238	227664043	upstream	IRS1	0.000506846888214	-0.275247906158	27.6063755022336	True	1.7928425092e-05	-0.0681057569817	30.9607980652396	True	192	0	1	no	-53.6704	-1	no	no	ENSG00000169047.5	ENCT00000254491.1;ENST00000305123.5;HBMT00000826069.1;MICT00000208905.1;MICT00000208907.1	64	64	100	14	0	85	3	93	3	0	0	0	Nucleus	0.2229	0.6535	0.0106	0.0468	0.1179	0.1152
CATP00000069859.1	Amniota	312	undefined	36	Amniota	312	SLC4A2_150759014_16aa	chr7	150759014	150759065	upstream	SLC4A2	0.753985660694	0.0108665682671	0.0405627445477292	False	0.00664881363145	-0.019488343452	4.06390064793233	False	48	5.18	0.244	no	90.6807	-1	no	yes	ENSG00000164889.8	ENCT00000407006.1;ENCT00000407017.1;ENST00000310317.5;ENST00000413384.2;ENST00000463414.1;ENST00000482950.1;ENST00000488420.1;ENST00000490898.1;ENST00000494125.1;FTMT22700030237.1;FTMT22700046524.1;FTMT22700046525.1;FTMT22700046528.1;FTMT22700046529.1;FTMT22700046531.1;FTMT22700046533.1	16	16	100	0	0	100	0	100	0	0	0	0	Extracellular	0.0677	0.1843	0.2459	0.4126	0.0928	0.0637
CATP00000075443.1	Amniota	312	undefined	34	Theria	159	ZNF142_219524120_24aa	chr2	219524120	219523807	upstream	ZNF142	0.120756488911	-0.0209352835194	0.585029257991813	False	0.000149220237334	-0.0254741640178	9.33518983692538	False	72	0	1	no	-241.271	-1	no	no	ENSG00000115568.11	ENST00000433921.1;ENST00000450560.1;ENST00000450765.1	24	24	100	0	0	100	0	87	12	0	0	0	Mitochondrion	0.1446	0.0142	0.0125	0.2145	0.7466	0.0042
CATP00000076772.1	Euteleostomi	435	undefined	22	Amniota	312	TLE3_70389470_25aa	chr15	70389470	70389392	upstream	TLE3	0.223387679192	-0.054688056732	1.08354682071391	False	9.68247763337e-08	-0.0543211438123	36.4917084492357	True	75	0	1	no	2.7414	-1	no	no	ENSG00000140332.11	ENST00000317509.8;ENST00000442299.2;ENST00000557919.1;ENST00000557997.1;ENST00000561453.1;FTMT25700008249.1;HBMT00000504148.1	25	25	100	0	0	100	0	100	0	0	0	0	Cytoplasm	0.128	0.2028	0.405	0.0959	0.2256	0.0168
CATP00000078869.1	Amniota	312	undefined	30	Eutheria	105	NR1H2_50880032_20aa	chr19	50880032	50880855	upstream	NR1H2	0.0379524558675	-0.196062578413	8.4786981615517	True	0.473385279145	-0.0902931081901	2.80872743138322	False	60	0	1	no	-50.1323	-1	no	no	ENSG00000062822.8	ENST00000253727.5;ENST00000411902.2;ENST00000542413.1;ENST00000593532.1;ENST00000595730.1;ENST00000597790.1;ENST00000598168.1;ENST00000599105.1;ENST00000600355.1;HBMT00000717461.1	20	20	100	0	10	90	0	100	0	0	0	0	Extracellular	0.0079	0.0117	0.0259	0.7814	0.1789	0.0021
CATP00000083601.1	Eutheria	105	undefined	22	Boreoeutheria	96	FLCN_17136179_20aa	chr17	17136179	17136116	upstream	FLCN	0.795523193549	-0.0341293110141	0.103204030696367	False	7.8075760024e-05	-0.0603142086015	23.7276202915368	False	60	0	1	no	-152.4986	-1	no	no	ENSG00000154803.8	ENST00000389171.4;ENST00000473853.1;FTMT26500006245.1;HBMT00000621398.1	20	7	35	0	45	55	5	80	15	0	0	0	Extracellular	0.1648	0.005	0.0804	0.6302	0.176	3e-04
CATP00000084868.1	Amniota	312	de_novo	45	Euteleostomi	435	ZDHHC6_114205299_27aa	chr10	114205299	114205215	upstream	ZDHHC6	0.586696164001	-0.0132252251276	0.0932245921907543	False	0.316377046072	-0.00974499100951	0.466478972403001	False	81	0	1	no	-128.459	0.1339406	yes	yes	ENSG00000023041.7	ENST00000369404.3;ENST00000369405.3;FTMT23700005401.1;FTMT23700032478.1;FTMT23700035154.1;FTMT23700048398.1;HBMT00000174836.1;HBMT00000174844.1;HBMT00000174845.1;MICT00000048722.1;MICT00000048727.1	27	4	14	0	85	14	7	88	3	0	0	0	Extracellular	0.1863	0.0176	0.0337	0.7564	0.099	0.0883
CATP00000085552.1	Simiiformes	43	undefined	7	Simiiformes	43	ZSCAN16-AS1_28090985_28aa	chr6	28090985	28090898	new	ZSCAN16-AS1	NA	NA	NA	NA	NA	NA	NA	NA	84	0	1	no	-10.2007	0.0899706	yes	yes	ENSG00000269293.2	ENST00000600652.1;ENST00000602810.1;FTMT22100009217.1;MICT00000299726.1	28	28	100	0	0	100	10	89	0	0	0	0	Extracellular	0.1847	0.01	0.01	0.7436	0.1029	0.1097
CATP00000085885.1	Eutheria	105	de_novo	23	Boreoeutheria	96	TMEM51_15537009_59aa	chr1	15537009	15541521	upstream	TMEM51	0.919215424599	0.00850866755013	0.00947438393836975	False	0.00377027618932	-0.0274300667194	6.36724131054516	False	177	0	1	no	-527.7589	0.1391085	yes	yes	ENSG00000171729.9	ENST00000376008.2;ENST00000376014.3;ENST00000434578.2;FTMT20300057912.1;MICT00000003617.1;MICT00000003621.1	59	1	1	13	32	54	22	33	44	0	0	0	Mitochondrion	0.5396	0.0131	0.0316	0.312	0.563	0.0513
CATP00000086667.1	Theria	159	undefined	26	Theria	159	DXO_31939810_21aa	chr6	31939810	31939744	upstream	DXO	NA	NA	NA	NA	NA	NA	NA	NA	63	3.25	0.35	no	-205.6972	0.102733	yes	yes	ENSG00000204348.5	ENCT00000384013.1;ENCT00000384015.1;ENST00000337523.5;ENST00000375349.3;ENST00000473976.1;ENST00000474587.1;ENST00000477826.1;ENST00000478221.1;ENST00000480240.1;ENST00000492946.1;FTMT22100009240.1;FTMT22100018698.1;FTMT22100036917.1;FTMT22100046208.1;FTMT22100049534.1;FTMT22100049663.1;HBMT00001249339.1;HBMT00001249362.1;HBMT00001249380.1;HBMT00001249381.1;HBMT00001249383.1;HBMT00001249385.1	21	9	42	0	23	76	23	76	0	0	0	0	Extracellular	0.1294	0.008	0.0108	0.6363	0.3226	0.0091
CATP00000087488.1	Amniota	312	undefined	17	Eutheria	105	PTPN4_120517788_22aa	chr2	120517788	120517857	upstream	PTPN4	0.0090240710893	-0.10626916884	6.61346128756769	False	0.00349981917089	-0.078140223654	18.3803442399494	False	66	0	1	no	5.2877	-1	no	no	ENSG00000088179.4	ENST00000263708.2;ENST00000420482.1;ENST00000460162.1;ENST00000460289.1;ENST00000488279.2;FTMT20700019041.1;FTMT20700088042.1;FTMT20700088044.1;FTMT20700088052.1;HBMT00000776108.1;HBMT00000776113.1;HBMT00000776114.1;HBMT00000776120.1;HBMT00000776121.1	22	22	100	0	40	59	0	90	9	0	0	0	Mitochondrion	0.6269	0	0	0.0011	0.9962	0.0019
CATP00000089052.1	Eutheria	105	de_novo	18	Amniota	312	NUP50_45559893_16aa	chr22	45559893	45559944	upstream	NUP50	0.0843165016072	-0.0900697236261	2.94463973895664	False	5.97964041888e-05	-0.0354887818889	14.3550358732783	False	48	5.49	0.247	no	-86.9256	0.2737058	yes	yes	ENSG00000093000.14	ENST00000407019.2;ENST00000417702.1;ENST00000424634.1;ENST00000425733.2;ENST00000430547.1;ENST00000434760.1;ENST00000461437.1;ENST00000497960.1;HBMT00000944923.1	16	16	100	0	0	100	0	100	0	0	0	0	Mitochondrion	0.7438	0.0107	0.0251	0.0434	0.5705	0.0076
CATP00000090308.1	Eutheria	105	undefined	7	Boreoeutheria	96	SRP14-AS1_40331638_19aa	chr15	40331638	40338210	new	SRP14-AS1	0.832123585406	-0.0125300387409	0.030439340006863	False	0.0449608658715	-0.0218841522509	2.82363995914794	False	57	0	1	no	-170.5736	-1	no	no	ENSG00000248508.2	ENST00000560341.1;FTMT25900009886.1;FTMT25900018745.1	19	19	100	0	10	89	0	89	10	0	0	0	Extracellular	0.0146	8e-04	0.0047	0.7405	0.254	1e-04
CATP00000099793.1	Euteleostomi	435	undefined	54	Euteleostomi	435	CLASP1_122363739_23aa	chr2	122363739	122363667	upstream	CLASP1	0.269211371119	-0.0885041362575	1.53525656317404	False	0.063552527526	-0.0111755311398	1.28106988326945	False	69	0	1	no	-90.6787	0.1159614	yes	yes	ENSG00000074054.13	ENST00000263710.4;ENST00000397587.3;ENST00000409078.3;ENST00000541377.1;FTMT20500005006.1;FTMT20500005007.1;FTMT20500011325.1;FTMT20500012875.1;FTMT20500012876.1;FTMT20500028287.1;FTMT20500029612.1;FTMT20500029613.1;FTMT20500056548.1	23	23	100	56	0	43	8	91	0	0	0	0	Extracellular	0.042	6e-04	0.0014	0.764	0.0327	0.0222
CATP00000101311.1	Theria	159	de_novo	12	Boreoeutheria	96	RP11-89K21.1_45150087_35aa	chr2	45150087	45149979	new	RP11-89K21.1	0.578518046786	-0.0146459105158	0.105956686144978	False	0.914976998542	0.0043473098168	0.0160676394056289	False	105	3.91	0.158	no	-147.1565	-1	no	no	ENSG00000259439.1	ENST00000437916.2;ENST00000560399.1;FTMT20500071352.1;MICT00000188692.1	35	35	100	62	0	37	5	82	11	0	Y	0	Extracellular	1e-04	0	1e-04	0.9998	0	0
CATP00000104399.1	Amniota	312	undefined	23	Theria	159	ACP6_147142481_27aa	chr1	147142481	147142397	upstream	ACP6	0.101549839475	-0.0288579293052	0.872505925064937	False	8.30259340846e-06	-0.0394747967513	19.2092106148333	False	81	0	1	no	-175.0215	-1	no	no	ENSG00000162836.7	ENCT00000031519.1;FTMT20100110544.1	27	27	100	0	33	66	0	92	7	0	0	0	Mitochondrion	0.1935	0.0186	0.0804	0.2034	0.6714	0.0197
CATP00000104911.1	Euteleostomi	435	undefined	18	Amniota	312	NETO1_70535183_45aa	chr18	70535183	70535045	upstream	NETO1	0.935252229389	-0.0681449858979	0.0602991636377903	False	0.000225907796016	-0.0447683496029	15.63344299882	False	135	0	1	no	-5.0598	-1	no	no	ENSG00000166342.14	ENCT00000198828.1;ENCT00000198840.1;ENST00000327305.6;ENST00000577184.1;MICT00000163932.1;MICT00000163933.1;MICT00000163934.1;MICT00000163935.1	45	26	57	0	0	100	6	82	11	0	0	0	Extracellular	0.0211	0.0493	0.0636	0.7213	0.1237	0.0017
CATP00000105310.1	Euteleostomi	435	undefined	31	Theria	159	TNFRSF21_47277577_48aa	chr6	47277577	47277430	upstream	TNFRSF21	0.00133205176353	-0.252590563898	22.1075703358319	True	0.000374278366901	-0.112600906873	36.9564296883629	True	144	0	1	no	-116.6142	-1	no	no	ENSG00000146072.6	ENCT00000385668.1;ENCT00000385670.1;ENCT00000385671.1;ENCT00000385674.1;ENST00000296861.2;FTMT22100018749.1;FTMT22100042935.1;FTMT22100064365.1	48	48	100	12	0	87	0	91	8	0	0	0	Mitochondrion	0.5569	0.0152	0.0101	0.0933	0.6596	0.0329
CATP00000105495.1	Euteleostomi	435	undefined	65	Euteleostomi	435	SLC20A2_42330132_24aa	chr8	42330132	42330057	upstream	SLC20A2	0.99425509696	-0.0015844939563	0.000120676247195766	False	0.37795443384	-0.00675846176178	0.273524044011596	False	72	0	1	no	-82.2293	-1	no	no	ENSG00000168575.5	ENCT00000434808.1;ENCT00000434810.1;ENCT00000434812.1;ENCT00000434813.1;ENCT00000434814.1;ENCT00000434816.1;ENCT00000434819.1;ENCT00000434820.1;ENST00000342228.3;ENST00000517366.1;ENST00000520179.1;ENST00000520262.1;ENST00000522707.1;ENST00000524211.1;FTMT22900021615.1;FTMT22900022370.1;FTMT22900036156.1;FTMT22900036163.1;FTMT22900036164.1;FTMT22900036165.1;MICT00000343009.1	24	24	100	0	0	100	0	91	8	0	0	0	Extracellular	0.0096	0.0726	0.0133	0.8866	0.0116	0.001
CATP00000105683.1	Amniota	312	undefined	24	Amniota	312	DCAF6_167905950_23aa	chr1	167905950	167906022	upstream	DCAF6	0.127639680868	-0.077764640474	2.11612022196456	False	8.66769947953e-07	-0.097291383908	56.4879604910184	True	69	0	1	no	-3.0801	-1	no	no	ENSG00000143164.11	ENST00000367840.3;ENST00000367843.3;ENST00000432587.2;ENST00000470721.1;FTMT20300110288.1;MICT00000024606.1;MICT00000024609.1	23	23	100	0	0	100	0	100	0	0	0	0	Mitochondrion	0.3128	0.0482	0.029	0.0067	0.9144	0.001
CATP00000107397.1	Eutheria	105	undefined	22	Eutheria	105	GULP1_189248495_20aa	chr2	189248495	189248558	upstream	GULP1	0.890471051529	-0.00308596005314	0.00473220824693847	False	0.0089610764011	-0.0176962798219	3.47051748312972	False	60	0	1	no	-253.6892	0.1642984	yes	yes	ENSG00000144366.11	ENCT00000233431.1;ENCT00000233440.1;ENCT00000233451.1;ENST00000359135.3;ENST00000409580.1;ENST00000409609.1;ENST00000409805.1;ENST00000409830.1;ENST00000409843.1;ENST00000409927.1;ENST00000410051.1;ENST00000479019.1;FTMT20700025236.1;FTMT20700029126.1;FTMT20700030220.1;FTMT20700046879.1;FTMT20700050187.1;FTMT20700051153.1;FTMT20700052547.1;FTMT20700057048.1;HBMT00000784337.1;HBMT00000784339.1;HBM…	20	20	100	60	0	40	0	100	0	0	0	0	Extracellular	0.1561	0.0583	0.0349	0.5775	0.2929	0.0121
CATP00000108483.1	Vertebrata	615	undefined	66	Euteleostomi	435	PTP4A2_32403610_39aa	chr1	32403610	32385162	upstream	PTP4A2	0.766826331453	0.0307069380706	0.107768233201931	False	0.0686910731678	-0.0210754232061	2.34775049320736	False	117	0	1	no	8.8923	-1	no	no	ENSG00000184007.13	ENST00000344035.6;ENST00000356536.3;ENST00000529477.1;ENST00000533408.1;FTMT20100081975.1	39	6	15	82	0	17	7	74	17	0	0	0	Extracellular	0.0027	0.0069	0.0174	0.8681	0.1066	0
CATP00000109481.1	Euteleostomi	435	undefined	35	Euteleostomi	435	AREL1_75158973_31aa	chr14	75158973	75158877	upstream	AREL1	NA	NA	NA	NA	NA	NA	NA	NA	93	0	1	no	-287.3639	-1	no	no	ENSG00000119682.12	ENST00000356357.4;ENST00000469797.1;ENST00000473934.1;ENST00000554525.1;ENST00000556202.1;ENST00000557401.1;FTMT25300000987.1	31	4	12	0	38	61	12	58	29	0	0	0	Extracellular	0.0769	0.0012	0.006	0.9303	0.0552	9e-04
CATP00000109482.1	Euteleostomi	435	undefined	46	Euteleostomi	435	AREL1_75158885_31aa	chr14	75158885	75158789	upstream	AREL1	0.360287761831	-0.0507831672095	0.685299924075485	False	0.0121705732724	-0.0192951270618	3.53838080234667	False	93	0	1	no	-211.8399	0.25156	yes	yes	ENSG00000119682.12	ENST00000356357.4;ENST00000469797.1;ENST00000473934.1;ENST00000554525.1;ENST00000556202.1;ENST00000556589.1;ENST00000557401.1;FTMT25300000987.1	31	3	9	58	0	41	12	45	41	0	0	0	Extracellular	0.1053	0.0045	0.0665	0.6698	0.2268	0.0041
CATP00000110211.1	Euteleostomi	435	undefined	42	Amniota	312	SIPA1L1_71996071_26aa	chr14	71996071	72054352	upstream	SIPA1L1	NA	NA	NA	NA	NA	NA	NA	NA	78	0	1	no	-179.6719	-1	no	no	ENSG00000197555.5	ENCT00000127462.1;ENST00000381232.3;ENST00000555818.1;ENST00000557151.1;FTMT25500005939.1;FTMT25500005953.1;FTMT25500006423.1;FTMT25500011015.1;FTMT25500014153.1;FTMT25500014604.1;FTMT25500017400.1;FTMT25500031653.1;FTMT25500036538.1;FTMT25500036540.1;FTMT25500036560.1;FTMT25500036563.1;FTMT25500036573.1;HBMT00000432882.1;HBMT00000432883.1;HBMT00000432897.1;HBMT00000432928.1;HBMT00000432937.1;MIC…	26	2	7	23	19	57	7	80	11	0	0	0	Mitochondrion	0.3937	0.0361	0.1703	0.2511	0.4453	0.0136
CATP00000111213.1	Amniota	312	undefined	43	Mammalia	177	MAF1_145159527_40aa	chr8	145159527	145159650	upstream	MAF1	NA	NA	NA	NA	NA	NA	NA	NA	120	5.31	0.358	no	-44.4923	0.112169	yes	yes	ENSG00000179632.5	ENST00000534585.1;FTMT23100009115.1;FTMT23100013130.1;FTMT23100031356.1;FTMT23200008317.1	40	40	100	0	0	100	0	87	12	0	0	0	Mitochondrion	0.0846	0.0843	0.0358	0.0635	0.8158	4e-04
CATP00000111322.1	Amniota	312	undefined	33	Eutheria	105	PAK4_39658869_13aa	chr19	39658869	39658911	upstream	PAK4	0.336432042973	-0.0222271454574	0.320075754402176	False	7.11238767523e-05	-0.0415432855451	16.5042831908085	False	39	0	1	no	-4.4407	-1	no	no	ENSG00000130669.13	ENST00000321944.4;ENST00000593480.1;ENST00000593690.1;ENST00000599657.1;FTMT27500035548.1;FTMT27500035549.1;HBMT00000709426.1;HBMT00000709428.1;HBMT00000709430.1;HBMT00000709433.1	13	13	100	0	0	100	0	100	0	0	0	0	Mitochondrion	0.1858	0.166	0.2044	0.2291	0.3275	0.0088
CATP00000114600.1	Amniota	312	undefined	31	Theria	159	CREB3L2_137686746_15aa	chr7	137686746	137686698	upstream	CREB3L2	0.518643275599	-0.0297749127601	0.258409824756194	False	0.00808560685213	-0.0231951644496	4.64812163425011	False	45	0	1	no	-174.3007	0.2204355	yes	yes	ENSG00000182158.10	ENST00000452463.1;ENST00000456390.1;ENST00000468127.1;FTMT22500019427.1;HBMT00001348337.1	15	15	100	0	0	100	0	93	6	0	0	0	Extracellular	0.0783	0.0023	0.005	0.5757	0.4124	0.0026
CATP00000115639.1	Eutheria	105	de_novo	25	Amniota	312	SOCS2_93964876_83aa	chr12	93964876	93966596	upstream	SOCS2	0.286336356456	-0.231533045482	3.82758894239448	False	0.00413831423583	-0.0472889906482	10.7938145356818	False	249	0	1	no	-571.1764	0.1953308	yes	yes	ENSG00000120833.9	ENCT00000094549.1;ENST00000536696.2;MICT00000084217.1	83	83	100	0	6	93	3	77	19	0	0	0	Nucleus	0.017	0.3187	0.2075	0.1853	0.2584	0.0058
CATP00000116239.1	Euteleostomi	435	undefined	24	Euteleostomi	435	SAV1_51134988_40aa	chr14	51134988	51134865	upstream	SAV1	0.0308401333007	-0.127670547358	5.87131633145387	False	0.00417819036458	-0.0349272270536	7.95828324964797	False	120	0	1	no	-53.7709	-1	no	no	ENSG00000151748.10	ENCT00000133614.1;ENCT00000133624.1;ENST00000324679.4;ENST00000556735.1;FTMT25400002542.1;HBMT00000446189.1;HBMT00000446194.1	40	40	100	72	0	27	0	90	10	0	0	0	Mitochondrion	0.6417	0.0097	0.0076	0.0392	0.884	0.0233
CATP00000120117.1	Simiiformes	43	undefined	2	Human_Chimp	6.7	RP11-130F10.1_178366359_116aa	chr4	178366359	178372741	new	RP11-130F10.1	0.219574227295	-0.196597958458	3.9399873466209	False	0.000287399799745	-0.0664378171747	22.53527979736	False	348	0	1	no	-162.6795	-1	no	no	ENSG00000250131.1	ENCT00000326795.1;ENCT00000326798.1;ENCT00000326799.1;ENCT00000326801.1;ENCT00000326802.1;ENST00000507023.1;HBMT00001077068.1;MICT00000275030.1;MICT00000275031.1;MICT00000275032.1;MICT00000275033.1;MICT00000275037.1;MICT00000275040.1;MICT00000275041.1	116	27	23	13	11	75	18	62	18	0	0	0	Cytoplasm	0.0472	0.4551	0.4742	0.0092	0.0587	0.0024
CATP00000120416.1	Euteleostomi	435	undefined	30	Amniota	312	LEF1_109089622_17aa	chr4	109089622	109089568	upstream	LEF1	0.0934982243763	0.0182699990344	0.57233537651087	False	0.934834942907	-0.012819534454	0.035931918390598	False	51	0	1	no	-55.7457	-1	no	no	ENSG00000138795.5	ENST00000379951.2;FTMT21300028271.1;MICT00000269251.1;MICT00000269252.1	17	17	100	70	0	29	0	100	0	0	0	0	Nucleus	0.2394	0.9857	0.0099	4e-04	0.0023	0.0012
CATP00000120948.1	Simiiformes	43	de_novo	10	Boreoeutheria	96	XRCC3_104177855_18aa	chr14	104177855	104177578	upstream	XRCC3	0.201919657534	-0.0574704654358	1.21543463489577	False	2.64319346605e-05	-0.0188267308166	8.2546214414518	False	54	0	1	no	-58.2431	-1	no	no	ENSG00000126215.9	ENST00000352127.7;ENST00000445556.1;ENST00000553264.1;ENST00000553332.1;ENST00000553361.1;ENST00000554170.1;ENST00000555055.1;ENST00000555231.1;ENST00000556980.1;FTMT25300020143.1;FTMT25300033969.1;FTMT25300035900.1;FTMT25300047773.1	18	18	100	0	0	100	0	100	0	0	0	0	Nucleus	0.0145	0.4862	0.3606	0.1086	0.0237	0.0155
CATP00000123595.1	Eutheria	105	undefined	7	Catarrhini	29.4	B4GALT4_118955852_33aa	chr3	118955852	118955750	upstream	B4GALT4	NA	NA	NA	NA	NA	NA	NA	NA	99	0	1	no	-492.8688	-1	no	no	ENSG00000121578.8	ENST00000359213.3;ENST00000393765.2;ENST00000459778.1;ENST00000459820.1;ENST00000460321.1;ENST00000460395.1;ENST00000472471.1;ENST00000473887.1;ENST00000475803.1;ENST00000479308.1;ENST00000480814.1;ENST00000483209.1;ENST00000484595.1;ENST00000487579.1;ENST00000491906.1;ENST00000493932.1;FTMT20900016652.1;HBMT00001008396.1;HBMT00001008407.1;HBMT00001008409.1;HBMT00001008417.1;HBMT00001008418.1	33	33	100	54	0	45	9	72	18	0	0	0	Extracellular	0.057	0.0012	0.0064	0.8889	0.0167	0.0434
CATP00000124352.1	Eutheria	105	undefined	24	Eutheria	105	CLOCK_56376170_20aa	chr4	56376170	56376107	upstream	CLOCK	0.519562070036	-0.0151604116551	0.131219119668791	False	0.386694962618	-0.0121518390874	0.480245236992714	False	60	0	1	no	-124.8543	-1	no	no	ENSG00000134852.10	ENST00000309964.4;ENST00000381322.1;ENST00000506747.1;ENST00000509151.1;ENST00000513033.1;ENST00000513440.1;FTMT21300003263.1;FTMT21300005030.1;FTMT21300006392.1;FTMT21300008673.1;FTMT21300010028.1;FTMT21300031839.1;FTMT21300032041.1;FTMT21300032715.1;FTMT21300038600.1;FTMT21300048105.1;FTMT21300048112.1;FTMT21300048113.1;FTMT21300048114.1;FTMT21300048125.1;HBMT00001083436.1;HBMT00001083437.1;MIC…	20	20	100	45	0	55	0	100	0	0	0	0	Extracellular	0.1082	0.1235	0.0985	0.4997	0.2112	0.0035
CATP00000127258.1	Amniota	312	undefined	37	Mammalia	177	KIAA0319L_36022869_18aa	chr1	36022869	36022812	upstream	KIAA0319L	0.107923391555	-0.139761677585	4.11316728691871	False	8.02002609125e-07	-0.165349329996	96.5369486687957	True	54	0	1	no	-3.0654	0.1990484	yes	yes	ENSG00000142687.13	ENST00000325722.3;ENST00000470388.1;ENST00000473465.1;ENST00000478463.2	18	18	100	38	0	61	0	100	0	0	0	0	Cytoplasm	0.1937	0.1582	0.351	0.0411	0.2303	0.0269
CATP00000127988.1	Eutheria	105	undefined	27	Eutheria	105	ZNF317_9251119_74aa	chr19	9251119	9266676	upstream	ZNF317	2.79460259091e-05	-0.127641260729	17.6916075126327	True	6.21443764675e-06	-0.0643928799518	32.1107613776329	True	222	0	1	no	-491.7718	-1	no	no	ENSG00000130803.10	ENCT00000201462.1;ENCT00000201463.1;ENST00000247956.6;ENST00000360385.3;ENST00000591278.1;FTMT27500008311.1	74	11	14	0	25	74	12	60	27	1	0	21	Mitochondrion	0.3148	0.0632	0.0426	0.3764	0.4691	0.0158
CATP00000128813.1	Primates	74	de_novo	3	Boreoeutheria	96	RP11-432J24.5_134325656_51aa	chr10	134325656	134325500	new	RP11-432J24.5	0.219195467804	-0.0864376917818	1.73425624967754	False	0.263253379033	-0.0187574296475	1.04130969448393	False	153	0	1	no	-186.8889	-1	no	no	ENSG00000226900.1	ENST00000455414.1;FTMT23700022836.1;HBMT00000178160.1;HBMT00000178161.1	51	51	100	15	9	74	3	84	11	0	0	0	Mitochondrion	0.2416	0.265	0.0629	0.2117	0.3719	0.0654
CATP00000129427.1	Hominoidea	20.2	de_novo	12	Boreoeutheria	96	SNHG16_74557469_59aa	chr17	74557469	74559369	new	SNHG16	0.411187796843	-0.0293763291456	0.345106617395746	False	0.000681880105806	-0.0407462074501	12.3565390475023	False	177	0	1	no	-651.2628	-1	no	no	ENSG00000163597.10	ENCT00000178426.1;ENCT00000178427.1;ENCT00000178430.1;ENCT00000178431.1;ENCT00000178438.1;ENST00000448136.1;ENST00000493536.1;ENST00000587838.1;ENST00000590435.1;HBMT00000610951.1;HBMT00000610955.1;MICT00000154895.1;MICT00000154900.1;MICT00000154901.1;MICT00000154902.1;MICT00000154904.1;MICT00000154911.1;MICT00000154914.1;MICT00000154915.1;MICT00000154916.1;MICT00000154923.1	59	23	38	57	0	42	15	61	23	0	0	0	Mitochondrion	0.6274	0.0155	0.0459	0.0447	0.8172	0.01
CATP00000129781.1	Theria	159	undefined	27	Theria	159	B4GALT3_161146294_21aa	chr1	161146294	161146228	upstream	B4GALT3	8.18534005041e-06	-0.296610160928	45.9259696813782	True	1.11270103179e-07	-0.273888576525	182.407906903294	True	63	0	1	no	-31.8389	-1	no	no	ENSG00000158850.10	ENCT00000033590.1;ENST00000319769.5;ENST00000367998.1;ENST00000460415.1;ENST00000466504.1;ENST00000467863.1;ENST00000470882.1;ENST00000482288.1;ENST00000487004.1;ENST00000493164.1;ENST00000496313.1;FTMT20100005250.1;FTMT20100006912.1;FTMT20100013487.1;FTMT20100090083.1;MICT00000023752.1;MICT00000023753.1;MICT00000023754.1;MICT00000023755.1;MICT00000023758.1;MICT00000023759.1	21	21	100	0	0	100	0	100	0	0	0	0	Cytoplasm	0.0732	0.2125	0.2586	0.1627	0.1972	0.0096
CATP00000129966.1	Eutheria	105	undefined	15	Eutheria	105	RP11-705C15.2_9806297_38aa	chr12	9806297	9808478	new	RP11-705C15.2	0.78633403152	-0.0243281728976	0.0773026320761794	False	0.0398251415523	-0.0184844522801	2.47824653431799	False	114	0	1	no	-642.7366	-1	no	no	ENSG00000069493.10	ENCT00000087969.1;ENCT00000087970.1;ENST00000545363.2;ENST00000573622.1;ENST00000574035.1;ENST00000575094.1;FTMT24700000862.1;FTMT24700000865.1;FTMT24700001680.1;FTMT24700003155.1;FTMT24700003708.1;FTMT24700006492.1;FTMT24700010640.1;FTMT24700011323.1;FTMT24700015166.1;FTMT24700015318.1;FTMT24700016331.1;FTMT24700021828.1;FTMT24700031195.1;FTMT24700032194.1;FTMT24700040889.1;FTMT24700042110.1;FTM…	38	6	15	0	42	57	21	44	34	0	0	0	Extracellular	0.0151	0.0134	0.0081	0.9402	0.0379	2e-04
CATP00000131024.1	Eutheria	105	undefined	13	Boreoeutheria	96	RABEPK_127963073_21aa	chr9	127963073	127963139	upstream	RABEPK	NA	NA	NA	NA	NA	NA	NA	NA	63	0	1	no	-159.0798	0.0764999	yes	yes	ENSG00000136933.12	ENCT00000450365.1;ENST00000259460.8;ENST00000373538.3;ENST00000394124.4;ENST00000394125.4;ENST00000416065.1;FTMT23500026394.1;FTMT23500048252.1	21	21	100	28	0	71	0	100	0	0	Y	0	Mitochondrion	0.1042	0.0015	0.005	0.4537	0.5353	0.0027
CATP00000134376.1	Euteleostomi	435	undefined	45	Tetrapoda	352	UCP2_73692666_36aa	chr11	73692666	73692555	upstream	UCP2	0.66836380039	-0.0184139916793	0.0980771043882497	False	0.0172340926599	-0.0260947939685	4.4077353043593	False	108	0	1	no	-138.1631	0.0656662	yes	yes	ENSG00000175567.4	ENCT00000080460.1;ENST00000536983.1;ENST00000539330.1;ENST00000541027.1;ENST00000542615.1;ENST00000543714.1;FTMT24100000457.1;HBMT00000253239.1	36	4	11	19	33	47	11	63	25	0	0	0	Extracellular	0.3277	0.1008	0.0649	0.2652	0.2295	0.077
CATP00000136142.1	Amniota	312	undefined	25	Amniota	312	ST3GAL6_98451229_29aa	chr3	98451229	98451319	upstream	ST3GAL6	0.40767870586	-0.0551068438445	0.653626363802407	False	1.24171819438e-06	-0.269947777344	152.696891851048	True	87	0	1	no	-280.9755	0.0541514	yes	yes	ENSG00000064225.8	ENST00000460774.1;ENST00000466482.1;ENST00000469105.1;ENST00000483910.1;ENST00000489112.1;FTMT21100047070.1	29	29	100	41	3	55	6	93	0	0	0	0	Mitochondrion	0.5393	1e-04	2e-04	0.1506	0.6766	0.0787
CATP00000136720.1	Euteleostomi	435	undefined	65	Euteleostomi	435	FAM13B_137356845_15aa	chr5	137356845	137356797	upstream	FAM13B	0.441932247051	-0.0118435378916	0.12784629753632	False	0.0170374555537	-0.0407816937466	6.90800128568176	False	45	1.34	0.06	no	5.4513	-1	no	no	ENSG00000031003.6	ENST00000420893.2;ENST00000425075.2;ENST00000502471.1;ENST00000508403.1;ENST00000509596.1;ENST00000510804.1;ENST00000514310.1;FTMT21700006834.1;FTMT21700018173.1;FTMT21700018174.1;FTMT21700021061.1;HBMT00001169453.1;HBMT00001169457.1;HBMT00001169470.1;HBMT00001169476.1	15	3	20	0	46	53	26	46	26	0	0	0	Mitochondrion	0.1626	0.0289	0.0594	0.2307	0.6771	0.0029
CATP00000143125.1	Eutheria	105	undefined	18	Boreoeutheria	96	EPN2_19185317_22aa	chr17	19185317	19185386	upstream	EPN2	0.839163269707	-0.0301134224373	0.069801359944382	False	0.00180806288915	-0.0605896769088	15.9165642892374	False	66	0	1	no	-185.7388	0.2985062	yes	yes	ENSG00000072134.11	ENST00000347697.2;ENST00000395628.2;ENST00000495155.1;ENST00000577195.1;ENST00000577244.1;ENST00000581024.1;ENST00000582234.1;ENST00000582969.1;ENST00000583197.1;ENST00000584150.1;FTMT26700011566.1;FTMT26700049662.1;FTMT26700049665.1;FTMT26700049666.1;HBMT00000593681.1;HBMT00000593682.1;MICT00000143563.1	22	22	100	0	0	100	0	100	0	0	0	0	Mitochondrion	0.1421	0.0561	0.0401	0.2383	0.6597	0.0023
CATP00000143127.1	Amniota	312	undefined	40	Amniota	312	EPN2_19186306_17aa	chr17	19186306	19186360	upstream	EPN2	0.00826783604973	-0.108588939019	6.88346106541994	False	4.33709990027e-05	-0.0426594645031	17.8254069788171	False	51	3.95	0.357	no	-63.4761	-1	no	no	ENSG00000072134.11	ENST00000347697.2;ENST00000395628.2;ENST00000495155.1;ENST00000577195.1;ENST00000577692.1;ENST00000581024.1;ENST00000582234.1;ENST00000582969.1;ENST00000583197.1;ENST00000584150.1;FTMT26700039306.1;FTMT26700049662.1;FTMT26700049665.1;FTMT26700049666.1;HBMT00000593681.1;HBMT00000593682.1;MICT00000143563.1	17	17	100	0	0	100	0	100	0	0	0	0	Extracellular	0.3735	0.1483	0.0812	0.3024	0.0972	0.1068
CATP00000145032.1	Amniota	312	undefined	36	Amniota	312	CHST15_125806107_27aa	chr10	125806107	125806023	upstream	CHST15	0.00110567757379	-0.12298744522	11.0670913582777	True	0.320095284476	-0.0334156428406	1.58331970439603	False	81	0	1	no	-147.9024	-1	no	no	ENSG00000182022.13	ENCT00000061175.1;ENCT00000061192.1;ENCT00000061195.1;ENST00000346248.5;ENST00000421115.1;ENST00000435907.1;ENST00000462406.1;FTMT23700001058.1;FTMT23700001811.1;FTMT23700001816.1;FTMT23700002526.1;FTMT23700010234.1;FTMT23700010235.1;HBMT00000177237.1;HBMT00000177249.1;HBMT00000177255.1	27	2	7	0	51	48	29	44	25	0	0	0	Extracellular	0.0155	0.0039	0.006	0.8574	0.0271	0.0012
CATP00000145275.1	Simiiformes	43	de_novo	37	Amniota	312	OSBPL2_60831171_21aa	chr20	60831171	60831237	upstream	OSBPL2	NA	NA	NA	NA	NA	NA	NA	NA	63	0	1	no	-200.5736	-1	no	no	ENSG00000130703.11	ENCT00000263436.1;ENST00000358053.2;FTMT27900000902.1;FTMT27900003709.1;FTMT27900004440.1;FTMT27900014170.1;FTMT27900014892.1;FTMT27900016001.1;FTMT27900016233.1;FTMT27900017796.1;HBMT00000893201.1;MICT00000221689.1	21	21	100	52	0	47	0	100	0	0	0	0	Extracellular	0.1937	0.0444	0.0784	0.4517	0.1467	0.0397
CATP00000145413.1	Eutheria	105	undefined	33	Eutheria	105	DZIP1_96295882_66aa	chr13	96295882	96295338	upstream	DZIP1	0.845177423548	0.0128726038335	0.0286228510304232	False	3.03065934985e-06	-0.0502389104218	26.5532100035872	True	198	0	1	no	-352.4656	-1	no	no	ENSG00000134874.13	ENCT00000120939.1;ENCT00000120942.1;ENST00000361396.2;ENST00000376829.2;ENST00000466027.1;FTMT24900018086.1;FTMT24900019296.1	66	34	51	37	0	62	10	62	27	1	0	19	Mitochondrion	0.5951	0.0354	0.0372	0.1977	0.3688	0.0769
CATP00000149469.1	Amniota	312	undefined	29	Amniota	312	GGA1_38004508_42aa	chr22	38004508	38004637	upstream	GGA1	0.00139563726183	-0.106436749105	9.25009129031708	True	9.56064583792e-07	-0.0632363921853	36.457519549629	True	126	0	1	no	-244.3679	-1	no	no	ENSG00000100083.14	ENCT00000278383.1;ENCT00000278384.1;ENCT00000278385.1;ENCT00000278389.1;ENST00000343632.4;ENST00000414350.3	42	42	100	26	4	69	9	83	7	0	0	0	Extracellular	0.112	0.0264	0.0571	0.5749	0.2536	0.0074
CATP00000157151.1	Euteleostomi	435	undefined	52	Euteleostomi	435	IFRD1_112090541_52aa	chr7	112090541	112090700	upstream	IFRD1	0.0202689224259	-0.0791752941618	4.08040986815774	False	7.68604070937e-05	-0.0831546052242	32.7673010989981	True	156	10.26	0.032	no	123.2628	0.091935	yes	yes	ENSG00000006652.9	ENST00000403825.3;ENST00000429071.1;FTMT22700023946.1;FTMT22700030713.1;FTMT22700035210.1	52	52	100	0	13	86	3	69	26	0	Y	0	Mitochondrion	0.5053	0.009	0.0101	0.0345	0.9169	0.0055
CATP00000157633.1	Amniota	312	undefined	30	Theria	159	ADAMTS9_64673610_49aa	chr3	64673610	64673460	upstream	ADAMTS9	0.556519662676	-0.106403924954	0.824313467158933	False	0.00440543170863	-0.286673460929	64.6879805622831	True	147	3.79	0.469	no	34.6772	-1	no	no	ENSG00000163638.9	ENST00000459780.1;ENST00000498707.1;MICT00000244608.1;MICT00000244609.1;MICT00000244621.1	49	49	100	51	0	48	2	67	30	0	Y	0	Extracellular	0.0311	7e-04	0.0019	0.7869	0.2073	5e-04
CATP00000161204.1	Theria	159	undefined	27	Eutheria	105	RANGRF_8192040_13aa	chr17	8192040	8192082	upstream	RANGRF	0.81070981573	-0.00298539501785	0.0082813026054161	False	0.0811498175441	-0.014848736571	1.55116667892378	False	39	0	1	no	-218.6243	0.1220586	yes	yes	ENSG00000108961.9	ENCT00000171892.1;ENST00000226105.6;ENST00000439238.3;ENST00000578849.1;ENST00000580434.1;ENST00000580777.1;FTMT26700007925.1;HBMT00000590639.1;HBMT00000590641.1;HBMT00000590642.1;HBMT00000590644.1	13	13	100	0	0	100	0	100	0	0	0	0	Extracellular	0.0803	0.0033	0.0398	0.622	0.3278	0.0026
CATP00000163134.1	Amniota	312	undefined	34	Theria	159	NCKAP5L_50222154_19aa	chr12	50222154	50199814	upstream	NCKAP5L	0.101760744203	-0.0612387837125	1.84984633024661	False	4.09546695308e-05	-0.0322734524834	13.5625298430108	False	57	0	1	no	-5.3424	-1	no	no	ENSG00000167566.12	ENST00000335999.6;ENST00000480927.1;FTMT24500019473.1	19	19	100	0	0	100	0	100	0	0	0	0	Extracellular	0.0536	0.0419	0.0572	0.7049	0.1078	0.0041
CATP00000163356.1	Amniota	312	undefined	42	Amniota	312	CTBP1_1235220_32aa	chr4	1235220	1235121	upstream	CTBP1	0.547192289517	-0.0325346554363	0.259315892874312	False	3.42018648983e-05	-0.0300499504846	12.8533499195083	False	96	0	1	no	-67.5128	0.0936597	yes	yes	ENSG00000159692.11	ENST00000382952.3;ENST00000513420.1;ENST00000514210.1;ENST00000515399.1;ENST00000515690.1;FTMT21300010545.1;FTMT21300014394.1;FTMT21300022703.1;FTMT21300034076.1;FTMT21300035815.1;FTMT21300047343.1;HBMT00001079035.1;HBMT00001079036.1;HBMT00001079041.1;HBMT00001079045.1;HBMT00001079062.1;HBMT00001079066.1;HBMT00001079080.1;HBMT00001079091.1;HBMT00001079114.1;HBMT00001079116.1;HBMT00001079120.1;HBM…	32	4	12	0	50	50	3	65	31	0	0	0	Mitochondrion	0.2506	0.0149	0.0329	0.0818	0.862	0.0023
CATP00000169405.1	Theria	159	undefined	5	Boreoeutheria	96	PSMG3-AS1_1614421_49aa	chr7	1614421	1615494	new	PSMG3-AS1	0.714495035387	0.0117032176064	0.0520084819796848	False	0.000138641669054	-0.0274419593563	10.1402343100323	False	147	4.72	0.153	no	-317.7015	-1	no	no	ENSG00000230487.3	ENCT00000395705.1;ENCT00000395707.1;ENCT00000395708.1;ENST00000437621.2;ENST00000437964.1;ENST00000457484.2;ENST00000524978.1;ENST00000532358.1;ENST00000533935.1;FTMT22700036028.1;HBMT00001306071.1;HBMT00001306072.1;HBMT00001306077.1;HBMT00001306078.1;MICT00000317336.1	49	2	4	0	24	75	6	65	28	0	Y	0	Extracellular	0	0	1e-04	0.9998	1e-04	0
CATP00000172532.1	Hominoidea	20.2	de_novo	10	Mammalia	177	FLJ37453_16162322_56aa	chr1	16162322	16162151	new	FLJ37453	9.42247447859e-05	-0.178141750394	21.8290782618872	True	0.000155420996835	-0.0528840555603	19.2901809177076	False	168	0	1	no	-252.2445	-1	no	no	ENSG00000179743.2	ENCT00000021919.1;ENST00000317122.1;ENST00000535249.1;MICT00000003838.1;MICT00000003841.1	56	32	57	37	0	62	8	82	8	0	0	0	Nucleus	0.0606	0.4029	0.1598	0.0721	0.3614	0.0023
CATP00000174655.1	Euteleostomi	435	undefined	31	Euteleostomi	435	B4GALT3_161146338_14aa	chr1	161146338	161146293	upstream	B4GALT3	NA	NA	NA	NA	NA	NA	NA	NA	42	0	1	no	-112.1939	-1	no	no	ENSG00000158850.10	ENST00000319769.5;ENST00000466504.1;ENST00000467863.1;ENST00000487004.1;ENST00000493164.1;MICT00000023752.1;MICT00000023753.1;MICT00000023754.1;MICT00000023755.1;MICT00000023758.1;MICT00000023759.1	14	14	100	0	0	100	0	100	0	0	0	0	Extracellular	0.1294	0.0277	0.0441	0.706	0.0964	0.0033
CATP00000174980.1	Amniota	312	undefined	44	Theria	159	APBB2_41145115_25aa	chr4	41145115	41145037	upstream	APBB2	0.921580327277	-0.0382954258808	0.0413411614682861	False	0.128855946246	-0.00972378292448	0.828768003936202	False	75	1.76	0.35	no	-7.9126	-1	no	no	ENSG00000163697.12	ENST00000295974.8;ENST00000502682.1;ENST00000503264.1;ENST00000503503.1;ENST00000503555.1;ENST00000506352.1;ENST00000506999.1;ENST00000508593.1;ENST00000508676.1;ENST00000508707.1;ENST00000509446.1;ENST00000511572.1;ENST00000513140.1;FTMT21300003780.1;FTMT21300022778.1;FTMT21300026384.1;FTMT21300027862.1;FTMT21300028021.1;FTMT21300035490.1;FTMT21300038400.1;FTMT21300047875.1;FTMT21300047894.1	25	5	20	0	28	72	8	80	12	0	0	0	Extracellular	0.2677	0.0051	0.0088	0.5045	0.4547	0.0152
CATP00000176365.1	Amniota	312	undefined	37	Mammalia	177	MPHOSPH9_123715016_26aa	chr12	123715016	123714935	upstream	MPHOSPH9	0.107250270278	-0.0461152535951	1.36097966077589	False	0.00220802761103	-0.0293065308699	7.45504793502968	False	78	9.41	0.17	no	-104.5321	0.2396191	yes	yes	ENSG00000051825.10	ENST00000369865.3;ENST00000535049.1;ENST00000537854.1;ENST00000538169.1;ENST00000539639.1;ENST00000541437.1;ENST00000545406.1;ENST00000545556.2;ENST00000606320.1;FTMT24500008354.1;FTMT24500043882.1;FTMT24500046589.1	26	26	100	0	11	88	0	96	3	0	0	0	Nucleus	0.3966	0.2706	0.0458	0.0683	0.2461	0.015
CATP00000176366.1	Amniota	312	undefined	38	Mammalia	177	MPHOSPH9_123717655_25aa	chr12	123717655	123715025	upstream	MPHOSPH9	0.207321877828	-0.100308993641	2.0864110435541	False	0.000139210334278	-0.0335307402145	12.3844253197175	False	75	0	1	no	-220.1418	-1	no	no	ENSG00000051825.10	ENST00000369865.3;ENST00000535049.1;ENST00000537854.1;ENST00000538169.1;ENST00000539639.1;ENST00000541437.1;ENST00000545556.2;ENST00000606320.1;FTMT24500008354.1;FTMT24500043882.1;FTMT24500046589.1	25	25	100	68	0	32	0	100	0	0	0	0	Mitochondrion	0.3774	6e-04	0.0017	0.2787	0.6873	0.0124
CATP00000176919.1	Theria	159	undefined	32	Amniota	312	MMADHC_150444227_15aa	chr2	150444227	150444179	upstream	MMADHC	0.0828391246215	-0.100139331384	3.29724425530513	False	0.00573186192835	-0.0309308576013	6.64093111710177	False	45	0	1	no	-221.3613	-1	no	no	ENSG00000168288.8	ENST00000422782.2;ENST00000460311.1	15	3	20	46	0	53	13	80	6	0	0	0	Mitochondrion	0.5886	0.0082	0.0217	0.181	0.7349	0.0141
CATP00000177357.1	Theria	159	undefined	12	Eutheria	105	TP53TG1_86974731_13aa	chr7	86974731	86974689	new	TP53TG1	0.380777529106	0.0124605420134	0.159039579172973	False	0.00322344829621	-0.0296496226715	7.07570970124987	False	39	0	1	no	-97.3891	-1	no	no	ENSG00000182165.13	ENCT00000413916.1;ENST00000359941.5;ENST00000416560.1;ENST00000421293.1;ENST00000432193.1;ENST00000542586.1;ENST00000610086.1	13	13	100	0	0	100	0	100	0	0	0	0	Extracellular	0.0293	0.0133	0	0.9697	0.0087	0.0047
CATP00000177673.1	Eutheria	105	undefined	9	Boreoeutheria	96	TRIM69_45023589_24aa	chr15	45023589	45023664	new_iso	TRIM69	0.571636871389	-0.0553448950061	0.409150053640608	False	0.000381550883429	-0.0350333846882	11.4701661814814	False	72	0	1	no	-210.5504	-1	no	no	ENSG00000185880.8	ENCT00000141167.1;ENCT00000141170.1;ENST00000561237.1;FTMT25900000118.1	24	24	100	0	25	75	0	91	8	0	0	0	Cytoplasm	0.0661	0.0719	0.3146	0.2018	0.252	0.0055
CATP00000179492.1	Amniota	312	undefined	46	Amniota	312	PCGF5_92982476_34aa	chr10	92982476	92982581	upstream	PCGF5	0.249299635646	-0.0564032779064	1.03570434096177	False	0.0217534428499	-0.0815575967834	12.9860614124398	False	102	0	1	no	-253.6446	-1	no	no	ENSG00000180628.10	ENCT00000048636.1;ENCT00000048641.1;ENST00000336126.5;ENST00000371687.2;ENST00000490164.1;ENST00000496708.1;ENST00000543648.1;FTMT23900026432.1;FTMT23900029152.1;FTMT23900031199.1;FTMT23900041839.1;HBMT00000150071.1;HBMT00000150083.1;HBMT00000150098.1;HBMT00000150099.1;HBMT00000150106.1;MICT00000046113.1	34	34	100	0	8	91	0	82	17	0	0	0	Extracellular	0.0622	0.1295	0.1114	0.4726	0.1109	0.0061
CATP00000180652.1	Amniota	312	undefined	36	Amniota	312	FASTKD1_170428645_21aa	chr2	170428645	170428579	upstream	FASTKD1	0.560823603404	0.00678628321343	0.0518823787705677	False	0.859275095488	-0.00173417999311	0.0109402150658148	False	63	0	1	no	-269.3559	-1	no	no	ENSG00000138399.13	ENST00000438035.1;ENST00000445210.1;ENST00000453153.2;ENST00000453929.2;HBMT00000819389.1	21	21	100	61	0	38	0	100	0	0	0	0	Extracellular	0.0695	0.0903	0.0622	0.6887	0.0758	0.0056
CATP00000182533.1	Euteleostomi	435	undefined	42	Tetrapoda	352	NDST1_149900462_21aa	chr5	149900462	149900528	upstream	NDST1	0.00658362180722	-0.352226168583	23.3882397303508	True	7.37638939878e-06	-0.0576842830121	28.3541122862731	True	63	7.51	0.339	no	-157.5399	-1	no	no	ENSG00000070614.10	ENST00000261797.6;ENST00000518299.1;ENST00000518346.1;ENST00000522491.1;ENST00000523767.1;ENST00000524161.1;FTMT21900000457.1;FTMT21900005130.1;FTMT21900012386.1;FTMT21900023003.1;FTMT21900032226.1;FTMT21900036908.1;FTMT21900041715.1;FTMT21900049628.1;FTMT21900049630.1;FTMT21900049639.1;HBMT00001152387.1;HBMT00001152388.1;HBMT00001152399.1;HBMT00001152405.1;HBMT00001152407.1;HBMT00001152409.1;HBM…	21	21	100	0	0	100	0	100	0	0	0	0	Extracellular	0.0947	0.066	0.0559	0.5453	0.1618	0.0474
CATP00000183987.1	Tetrapoda	352	undefined	27	Amniota	312	DTWD1_49917316_14aa	chr15	49917316	49917361	upstream	DTWD1	0.509917598445	0.0112043923631	0.0997534411455312	False	0.440656158628	-0.00434433795501	0.148084796780701	False	42	0	1	no	-260.7801	-1	no	no	ENSG00000104047.10	ENST00000251250.6;ENST00000329873.5;ENST00000403028.3;ENST00000557968.1;ENST00000557988.1;ENST00000558653.1;ENST00000559164.1;ENST00000559405.1;ENST00000560632.1;ENST00000560735.1;ENST00000561188.1;HBMT00000484483.1;HBMT00000484484.1;HBMT00000484485.1;HBMT00000484486.1;HBMT00000484509.1	14	0	0	14	50	35	7	71	21	0	0	0	Extracellular	0.3323	0.0017	0.0055	0.6941	0.1288	0.0874
CATP00000187788.1	Euteleostomi	435	undefined	31	Amniota	312	TMEM125_43737974_40aa	chr1	43737974	43738335	upstream	TMEM125	0.389542533111	-0.0232663869166	0.289960172325539	False	4.39185203708e-05	-0.0976791048679	40.7645862740106	True	120	0	1	no	-238.211	-1	no	no	ENSG00000179178.6	ENST00000432792.2;ENST00000439858.1;ENST00000456751.1;FTMT20300020975.1;FTMT20300088832.1;MICT00000009373.1;MICT00000009374.1	40	13	32	0	47	52	20	57	22	0	0	0	Extracellular	0.2601	0.0123	0.0182	0.4895	0.4567	0.0191
CATP00000188039.1	Eutheria	105	de_novo	35	Mammalia	177	CHFR_133398833_15aa	chr12	133398833	133398785	upstream	CHFR	0.0814489361022	-0.115291211893	3.82193666658535	False	5.17023928841e-07	-0.0871310661757	52.461403600347	True	45	0	1	no	-150.7819	-1	no	no	ENSG00000072609.13	ENCT00000109054.1;ENCT00000109056.1;ENST00000204726.3;ENST00000456883.2;ENST00000537452.1;ENST00000541341.1;ENST00000545875.1;FTMT24500023089.1;FTMT24500023994.1;FTMT24500035313.1;FTMT24500040205.1;FTMT24500071145.1;FTMT24500071147.1;FTMT24500071149.1;FTMT24500071152.1;FTMT24500071154.1;HBMT00000345508.1;HBMT00000345650.1	15	15	100	0	0	100	0	100	0	0	0	0	Extracellular	0.2814	9e-04	0.0071	0.6363	0.0945	0.185
CATP00000189290.1	Eutheria	105	undefined	30	Eutheria	105	ICE2_60771297_31aa	chr15	60771297	60771201	upstream	ICE2	NA	NA	NA	NA	NA	NA	NA	NA	93	0	1	no	-219.7536	0.0972532	yes	yes	ENSG00000128915.7	ENST00000439632.1;ENST00000558181.1;ENST00000558654.1;ENST00000560406.1;ENST00000560520.1;ENST00000560895.1;ENST00000561087.1;ENST00000561446.1;FTMT25700002686.1;FTMT25700008217.1	31	8	25	0	19	80	19	64	16	0	0	0	Extracellular	0.0531	0.05	0.0224	0.7106	0.215	0.0018
CATP00000191096.1	Simiiformes	43	de_novo	34	Amniota	312	LRRFIP2_37216081_32aa	chr3	37216081	37190482	upstream	LRRFIP2	NA	NA	NA	NA	NA	NA	NA	NA	96	3.03	0.429	no	-314.7618	-1	no	no	ENSG00000093167.13	ENCT00000301832.1;ENST00000354379.4;ENST00000396428.2;ENST00000416425.1;ENST00000421276.2;ENST00000434749.1;ENST00000440230.1;ENST00000452742.1;FTMT20900000868.1;FTMT20900002572.1;FTMT20900010515.1;FTMT20900032229.1;FTMT20900039395.1;FTMT20900044057.1;FTMT20900049025.1;FTMT20900058057.1;HBMT00000997316.1;HBMT00000997317.1;HBMT00000997321.1;HBMT00000997343.1;HBMT00000997364.1;HBMT00000997406.1;HBM…	32	32	100	28	0	71	3	75	21	0	0	0	Extracellular	0.0587	0.0565	0.0328	0.7466	0.1608	0.0032
CATP00000194132.1	Simiiformes	43	de_novo	27	Boreoeutheria	96	TINF2_24711693_27aa	chr14	24711693	24711609	upstream	TINF2	0.712237024431	0.0148076212184	0.0664238678181705	False	0.000465426140916	-0.0459715059077	14.6714104149608	False	81	0	1	no	-292.0489	0.0928499	yes	yes	ENSG00000092330.11	ENST00000267415.7;ENST00000399423.4;ENST00000538777.1;ENST00000540705.1;ENST00000557921.1;ENST00000558476.1;ENST00000558510.1;ENST00000558566.1;ENST00000559019.1	27	27	100	0	0	100	0	96	3	0	0	0	Nucleus	0.0593	0.4451	0.1476	0.2489	0.125	0.0295
CATP00000194375.1	Theria	159	undefined	15	Eutheria	105	PNKP_50380567_35aa	chr19	50380567	50380459	upstream	PNKP	0.273757664241	-0.0384420879689	0.658334216775451	False	8.07593747489e-05	-0.0302461201754	11.8563124979476	False	105	0	1	no	-305.1392	-1	no	no	ENSG00000204673.6	ENCT00000216577.1;ENCT00000216578.1;ENST00000391832.3;ENST00000391834.2;ENST00000391835.1;FTMT27300012682.1;FTMT27300015499.1;HBMT00000742697.1;MICT00000178986.1	35	35	100	40	11	48	0	82	17	0	0	0	Mitochondrion	0.3417	0.0398	0.038	0.0076	0.9119	0.0018
CATP00000196978.1	Tetrapoda	352	de_novo	36	Euteleostomi	435	EXTL3_28573224_64aa	chr8	28573224	28573419	upstream	EXTL3	0.421508054985	-0.0663410074103	0.757620636425736	False	0.101447556926	-0.0260248487843	2.47700979310285	False	192	7.67	0.146	no	-614.4945	-1	no	no	ENSG00000012232.4	ENCT00000423409.1;ENCT00000423415.1;ENCT00000423417.1;ENCT00000423422.1;ENCT00000423425.1;ENST00000220562.4;ENST00000518223.1;ENST00000519886.1;FTMT23100019170.1;FTMT23100023692.1;FTMT23100027446.1;FTMT23100027447.1;FTMT23100028047.1;FTMT23100028900.1;FTMT23100036326.1;FTMT23100043987.1;FTMT23100043990.1;FTMT23100043991.1;FTMT23100043992.1;HBMT00001389384.1;MICT00000341091.1;MICT00000341093.1;MIC…	64	12	18	35	7	56	18	48	32	0	Y	0	Extracellular	0.0704	0.0079	0.0101	0.7087	0.2637	8e-04
CATP00000198199.1	Eutheria	105	de_novo	44	Sarcopterygii	413	SMPX_21776189_37aa	chrX	21776189	21776075	upstream	SMPX	0.0258297175407	-0.0937821085221	4.53264257084976	False	0.000369977269631	-0.0377465530573	12.4068382434469	False	111	0	1	no	-261.7617	-1	no	no	ENSG00000091482.5	ENCT00000475474.1;ENST00000379494.3	37	5	13	0	32	67	16	51	32	0	0	0	Mitochondrion	0.3327	0.0052	0.0419	0.3058	0.6432	0.0014
CATP00000199450.1	Amniota	312	undefined	27	Eutheria	105	CUL5_107879766_35aa	chr11	107879766	107879874	upstream	CUL5	0.0219442631306	0.0224154003056	1.13167716527961	False	0.000924036602085	-0.0210311662283	6.11198269000067	False	105	5.58	0.457	no	-213.7668	0.1637992	yes	yes	ENSG00000166266.9	ENST00000393094.2;ENST00000526303.1;ENST00000532064.1;FTMT24300019810.1	35	5	14	45	0	54	17	62	20	0	0	0	Mitochondrion	0.2569	0.0152	0.0112	0.0996	0.8719	8e-04
CATP00000200109.1	Amniota	312	undefined	31	Amniota	312	CASZ1_10820791_14aa	chr1	10820791	10765590	upstream	CASZ1	0.00190224154498	-0.048615704026	4.02602460922277	False	0.000381275285756	-0.0473357311362	15.4994599904817	False	42	0	1	no	-86.2536	-1	no	no	ENSG00000130940.10	ENST00000377022.3;FTMT20100020441.1;FTMT20100086697.1;FTMT20100106804.1;FTMT20100106805.1	14	14	100	0	0	100	0	100	0	0	0	0	Extracellular	0.1569	0.0088	0.0129	0.8585	0.0964	0.0153
CATP00000201850.1	Mammalia	177	undefined	29	Theria	159	ALS2_202645631_17aa	chr2	202645631	202633646	upstream	ALS2	0.825924181195	-0.0374581156378	0.0947001380524348	False	0.000255887268572	-0.0247915686605	8.52890236096496	False	51	0	1	no	-241.9975	-1	no	no	ENSG00000003393.10	ENST00000264276.6;ENST00000462747.1;ENST00000467448.1;ENST00000496244.1;FTMT20500063692.1;MICT00000205870.1;MICT00000205871.1	17	3	17	0	41	58	0	94	5	0	0	0	Extracellular	0.0027	0.0912	0.0748	0.7204	0.1028	3e-04
CATP00000202542.1	Mammalia	177	undefined	40	Theria	159	CGGBP1_88107365_25aa	chr3	88107365	88107287	upstream	CGGBP1	0.791080051559	0.0190973356765	0.0591625777368596	False	0.0254878568008	-0.0179813040508	2.74458933089972	False	75	4.51	0.41	no	-131.3028	0.3149078	yes	yes	ENSG00000163320.6	ENCT00000305705.1;ENST00000462901.1;ENST00000474441.1;FTMT20900003302.1;FTMT20900005524.1;FTMT20900056072.1;HBMT00001006371.1	25	25	100	48	0	52	0	100	0	0	0	0	Mitochondrion	0.2707	0.1212	0.0273	0.2703	0.5335	0.025
CATP00000202672.1	Catarrhini	29.4	de_novo	6	Boreoeutheria	96	PPP1R1C_182819260_43aa	chr2	182819260	182839976	new	PPP1R1C	0.218621596079	-0.0426283637485	0.856758126563237	False	0.0939143680057	-0.0230188781368	2.26478296401087	False	129	0	1	no	-644.353	0.0391627	yes	yes	ENSG00000150722.6	ENST00000464264.2;ENST00000465612.1;ENST00000475249.1;ENST00000495820.1;FTMT20700046283.1;HBMT00000783490.1	43	20	46	20	11	67	16	76	6	0	0	0	Mitochondrion	0.5148	0.087	0.0476	0.079	0.7294	0.0174
CATP00000204733.1	Simiiformes	43	de_novo	3	Catarrhini	29.4	CYP2R1_14913088_64aa	chr11	14913088	14912893	upstream	CYP2R1	0.109364578521	-0.140484400199	4.10980222428196	False	0.000568383687399	-0.0450279308051	13.9959810989391	False	192	0	1	no	-738.9829	-1	no	no	ENSG00000186104.6	ENCT00000075590.1;ENCT00000075594.1;ENCT00000075595.1;ENST00000530609.1;ENST00000532378.1;ENST00000534686.1;FTMT24100001622.1	64	2	3	23	17	59	10	65	23	0	0	0	Extracellular	0.0025	0.0017	0.0252	0.8747	0.0979	2e-04
CATP00000209699.1	Eutheria	105	undefined	8	Boreoeutheria	96	SRP14-AS1_40356780_47aa	chr15	40356780	40357543	new	SRP14-AS1	0.830983427486	0.0119946877497	0.0293562080027598	False	0.0168124910792	-0.0212797343135	3.61633433286861	False	141	0	1	no	-482.0778	-1	no	no	ENSG00000248508.2	ENCT00000140457.1;ENST00000559012.1;FTMT25900000478.1;FTMT25900012750.1;FTMT25900018745.1;FTMT25900030058.1	47	47	100	21	0	78	0	93	6	0	0	0	Extracellular	0.0859	0.0244	0.0352	0.5207	0.3695	0.0115
CATP00000212249.1	Theria	159	de_novo	27	Amniota	312	ZNF496_247494908_78aa	chr1	247494908	247493321	upstream	ZNF496	0.348173683725	-0.0470448463041	0.656122140216571	False	3.15235020118e-06	-0.0508904123126	26.81421982577	True	234	8.72	0.265	no	-369.5779	-1	no	no	ENSG00000162714.8	ENCT00000040274.1;ENCT00000040277.1;ENST00000294753.4;ENST00000366498.2;ENST00000477903.1;ENST00000478225.1	78	78	100	20	0	79	6	85	7	0	0	0	Mitochondrion	0.132	0.0866	0.2306	0.1999	0.4608	0.0167
CATP00000213178.1	Vertebrata	615	undefined	13	Amniota	312	DENND5A_9286820_33aa	chr11	9286820	9286718	upstream	DENND5A	0.00161687714737	-0.240484585272	20.4320076526039	True	4.70174318385e-07	-0.0655599189725	39.7324918139773	True	99	12.09	0.202	no	28.6929	0.4634477	yes	yes	ENSG00000184014.3	ENST00000328194.3	33	33	100	0	0	100	0	100	0	0	0	0	Nucleus	0.1486	0.4466	0.0067	0.3191	0.0867	0.1406
CATP00000216485.1	Amniota	312	undefined	15	Amniota	312	UBE3B_109915806_33aa	chr12	109915806	109915908	upstream	UBE3B	NA	NA	NA	NA	NA	NA	NA	NA	99	0	1	no	-417.9253	0.3676785	yes	yes	ENSG00000151148.9	ENST00000280774.5;ENST00000340074.5;ENST00000342494.3;ENST00000449510.2;FTMT24700000544.1;FTMT24700011605.1;FTMT24700041160.1;MICT00000086131.1	33	13	39	0	36	63	6	63	30	0	0	0	Extracellular	0.0046	0.0027	0.0096	0.9511	0.0326	7e-04
CATP00000220609.1	Euteleostomi	435	undefined	31	Euteleostomi	435	SH3BP5L_249119467_58aa	chr1	249119467	249119290	upstream	SH3BP5L	0.00771364680338	-0.223394162413	14.3658601615677	True	4.56764112005e-06	-0.100456044157	51.380824943696	True	174	8.07	0.129	no	-402.248	0.2327523	yes	yes	ENSG00000175137.9	ENCT00000040383.1;ENCT00000040385.1;ENCT00000040386.1;ENST00000366472.5;ENST00000475978.1;FTMT20100007072.1;FTMT20100038016.1;FTMT20100078721.1;HBMT00000089618.1;MICT00000035102.1;MICT00000035105.1;MICT00000035106.1	58	37	63	31	8	60	12	55	32	0	0	0	Mitochondrion	0.2708	0.0155	0.0234	0.2292	0.7124	0.0055
CATP00000220725.1	Euteleostomi	435	undefined	21	Tetrapoda	352	PPP4R3A_91976702_32aa	chr14	91976702	91976603	upstream	PPP4R3A	0.0716641871132	-0.142494464972	4.96480915676688	False	0.000235060034613	-0.111837423663	38.8697204795188	True	96	0	1	no	-41.7581	0.0751379	yes	yes	ENSG00000100796.13	ENCT00000136705.1;ENST00000554390.1;ENST00000555462.1;FTMT25300003413.1	32	32	100	6	21	71	0	84	15	0	0	0	Mitochondrion	0.3518	0.0018	0.0082	0.2021	0.7247	5e-04
CATP00000222226.1	Amniota	312	undefined	24	Eutheria	105	RIOK1_7390122_20aa	chr6	7390122	7390185	upstream	RIOK1	NA	NA	NA	NA	NA	NA	NA	NA	60	0	1	no	-152.4747	0.0977545	yes	yes	ENSG00000124784.4	ENCT00000368688.1;ENST00000379834.2;ENST00000475351.1;HBMT00001220680.1;HBMT00001220681.1	20	20	100	5	0	95	0	100	0	0	0	0	Extracellular	0.0275	0.003	0.023	0.9175	0.0491	1e-04
CATP00000223851.1	Euteleostomi	435	undefined	21	Theria	159	PLOD3_100860859_55aa	chr7	100860859	100860691	upstream	PLOD3	0.000223193143326	-0.279635416503	31.0781871871984	True	2.75767116304e-07	-0.185726766105	116.681260963261	True	165	0	1	no	-250.2059	0.2348082	yes	yes	ENSG00000106397.7	ENCT00000415266.1;ENCT00000415268.1;ENST00000223127.3;FTMT22500009434.1;HBMT00001345032.1;HBMT00001345066.1;HBMT00001345070.1	55	32	58	0	30	69	10	70	18	1	0	21	Mitochondrion	0.5553	0.0011	0.0024	0.1319	0.5424	0.0188
CATP00000225012.1	Eutheria	105	undefined	33	Eutheria	105	ADSL_40796704_18aa	chr22	40796704	40796761	upstream	ADSL	NA	NA	NA	NA	NA	NA	NA	NA	54	0	1	no	-118.9035	0.2723438	yes	yes	ENSG00000100359.16	ENST00000248929.9;ENST00000454798.2;ENST00000457767.1;ENST00000485962.1;FTMT28700005368.1;FTMT28700005540.1;FTMT28700013654.1;FTMT28700014026.1	18	18	100	0	0	100	0	100	0	0	0	0	Mitochondrion	0.4893	0.0953	0.0256	0.1921	0.5021	0.07
CATP00000225807.1	Primates	74	undefined	5	Simiiformes	43	NNT-AS1_43602915_58aa	chr5	43602915	43575996	new	NNT-AS1	0.184654211728	-0.158584517962	3.54126118934191	False	0.00072090420935	-0.0779701273593	23.4644317296801	False	174	0	1	no	-68.7504	-1	no	no	ENSG00000248092.3	ENST00000513560.2;HBMT00001161883.1	58	17	29	48	0	51	8	84	6	0	0	0	Mitochondrion	0.6795	0.1072	0.0288	0.0729	0.6582	0.0868
CATP00000227915.1	Eutheria	105	undefined	11	Boreoeutheria	96	ZNF426_9646974_15aa	chr19	9646974	9646926	upstream	ZNF426	0.829544521205	-0.00445342929285	0.011001500345957	False	0.000413052617323	-0.0269758846766	8.74307197186251	False	45	0	1	no	-47.7933	-1	no	no	ENSG00000130818.6	ENST00000253115.2;ENST00000589289.1;FTMT27300033222.1;MICT00000167941.1	15	15	100	0	26	73	0	100	0	0	0	0	Extracellular	0.0091	0.0044	0.0155	0.9082	0.0719	0
CATP00000228460.1	Euteleostomi	435	undefined	37	Euteleostomi	435	EXTL3_28573184_16aa	chr8	28573184	28573235	upstream	EXTL3	0.4435721452	-0.00870241738443	0.0935130632334071	False	0.618053679476	-0.00479179579345	0.0959066767945194	False	48	4.72	0.252	no	-95.8718	-1	no	no	ENSG00000012232.4	ENCT00000423422.1;ENCT00000423425.1;ENST00000220562.4;ENST00000518223.1;ENST00000519288.1;ENST00000519886.1;FTMT23100019170.1;FTMT23100023692.1;FTMT23100027446.1;FTMT23100027447.1;FTMT23100028900.1;FTMT23100043987.1;FTMT23100043990.1;FTMT23100043991.1;FTMT23100043992.1;MICT00000341091.1	16	16	100	0	0	100	0	100	0	0	0	0	Extracellular	0.269	0.0041	0.0112	0.5346	0.1737	0.252
CATP00000233792.1	Amniota	312	undefined	25	Eutheria	105	DPH2_44435691_25aa	chr1	44435691	44435769	upstream	DPH2	0.034453335998	-0.0170804041137	0.760479505713478	False	5.08914747568e-07	-0.0476133615456	28.6991983014613	True	75	0	1	no	-253.5891	0.108863	yes	yes	ENSG00000132768.9	ENST00000255108.3;ENST00000396758.2;ENST00000412950.2;ENST00000471934.1;ENST00000476260.1;ENST00000477294.1;ENST00000490861.1;ENST00000492306.1;ENST00000524776.1;ENST00000527567.1;ENST00000529729.1;ENST00000530988.1;ENST00000532140.1;ENST00000534786.1	25	25	100	0	0	100	4	92	4	0	0	0	Extracellular	0.1169	0.1347	0.0887	0.4659	0.2257	0.0136
CATP00000239873.1	Euteleostomi	435	undefined	66	Euteleostomi	435	PLAG1_57123819_43aa	chr8	57123819	57123687	upstream	PLAG1	0.0448845514051	-0.160767010366	6.59582796142338	False	0.000801848459991	-0.0653163240716	19.3672711367873	False	129	2.54	0.386	no	-106.5583	-1	no	no	ENSG00000181690.3	ENST00000316981.3;ENST00000423799.2;ENST00000429357.2;ENST00000519027.1;HBMT00001409362.1;HBMT00001409365.1	43	43	100	0	2	97	2	97	0	0	0	0	Nucleus	0.027	0.4763	0.4203	0.0229	0.0685	0.0037
CATP00000241846.1	Amniota	312	undefined	41	Amniota	312	MARCH3_126366145_45aa	chr5	126366145	126253885	upstream	MARCH3	NA	NA	NA	NA	NA	NA	NA	NA	135	10.73	0.131	no	-257.1908	-1	no	no	ENSG00000173926.5	ENST00000308660.5;FTMT21700004860.1;FTMT21700006806.1;FTMT21700042111.1	45	19	42	20	8	71	11	75	13	0	0	0	Extracellular	0.001	5e-04	0.0024	0.9796	0.0174	1e-04
CATP00000245565.1	Amniota	312	undefined	28	Amniota	312	SNX19_130786263_18aa	chr11	130786263	130786206	upstream	SNX19	0.151705657028	-0.1545093262	3.85169036208607	False	1.52067146742e-05	-0.0525847715293	24.2651113901697	False	54	0	1	no	-19.2597	-1	no	no	ENSG00000120451.6	ENST00000265909.4;ENST00000528555.1;ENST00000530356.1;ENST00000531608.1;ENST00000533318.1;ENST00000539184.1;FTMT24100019285.1;FTMT24100019287.1;FTMT24100035696.1	18	18	100	0	0	100	0	94	5	0	0	0	Cytoplasm	0.0751	0.0514	0.3765	0.2654	0.2753	4e-04
CATP00000248377.1	Amniota	312	undefined	20	Amniota	312	TMEM59_54519083_15aa	chr1	54519083	54519035	upstream	TMEM59	0.0085966456137	0.0427692420388	2.6890966352393	False	2.0348579175e-05	-0.059635830318	26.7962813032879	True	45	0	1	no	-131.2782	0.1203684	yes	yes	ENSG00000116209.7	ENST00000234831.5;ENST00000371341.1;ENST00000420738.1;ENST00000440019.1;ENST00000452421.1;FTMT20100018358.1	15	15	100	0	0	100	0	100	0	0	0	0	Nucleus	0.2453	0.6849	0.0104	0.1625	0.031	0.0542
CATP00000248686.1	Amniota	312	undefined	41	Amniota	312	ZDHHC5_57439675_21aa	chr11	57439675	57439741	upstream	ZDHHC5	0.0743249684756	-0.0633235492386	2.17581049604645	False	0.139170923538	-0.0301285632955	2.47138203387976	False	63	0	1	no	-249.3871	-1	no	no	ENSG00000156599.6	ENCT00000066838.1;ENCT00000066839.1;ENST00000287169.3;ENST00000524540.1;ENST00000527090.1;FTMT24300005497.1;FTMT24300010117.1;FTMT24300011987.1;FTMT24300015087.1;FTMT24300020203.1;FTMT24300037272.1;FTMT24300045622.1;FTMT24300057342.1	21	21	100	47	0	52	4	80	14	0	0	0	Mitochondrion	0.2885	0.0129	0.0282	0.3129	0.5427	0.0232
CATP00000250547.1	Amniota	312	undefined	22	Eutheria	105	ECSIT_11639936_18aa	chr19	11639936	11639879	upstream	ECSIT	0.762463142345	-0.0212641166226	0.0762319145156811	False	5.43399681369e-06	-0.0412712786603	20.8111052446417	False	54	0	1	no	-181.6596	-1	no	no	ENSG00000130159.9	ENCT00000211725.1;ENST00000252440.7;ENST00000270517.7;ENST00000417981.2;ENST00000585318.1;ENST00000586149.1;ENST00000588998.1;ENST00000590480.1;ENST00000592312.1;HBMT00000729585.1;MICT00000168658.1;MICT00000168660.1;MICT00000168661.1	18	18	100	0	0	100	0	100	0	0	0	0	Extracellular	0.1691	0.0167	0.0744	0.5344	0.3623	0.0015
CATP00000251511.1	Tetrapoda	352	undefined	43	Tetrapoda	352	KIF1C_4903191_25aa	chr17	4903191	4903518	upstream	KIF1C	NA	NA	NA	NA	NA	NA	NA	NA	75	2.42	0.43	no	-32.841	-1	no	no	ENSG00000129250.7	ENCT00000171345.1;ENCT00000171347.1;ENST00000574165.1;FTMT26700002480.1;FTMT26700012057.1;HBMT00000588009.1;HBMT00000588024.1;HBMT00000588251.1	25	25	100	0	0	100	0	100	0	0	0	0	Mitochondrion	0.4458	0.0122	0.0496	0.3097	0.5326	0.0347
CATP00000251576.1	Euteleostomi	435	undefined	45	Euteleostomi	435	MLLT3_20622386_19aa	chr9	20622386	20622326	upstream	MLLT3	0.204062929045	-0.0452161371874	0.949958645435091	False	1.2173224273e-05	-0.295548117222	139.115195199154	True	57	0	1	no	-1.9697	-1	no	no	ENSG00000171843.11	ENST00000355930.6;FTMT23300039578.1;FTMT23400001345.1	19	19	100	57	0	42	0	100	0	0	0	0	Extracellular	0.008	0	0	0.9969	0.0017	1e-04
CATP00000252506.1	Simiiformes	43	de_novo	11	Boreoeutheria	96	VLDLR-AS1_2539453_63aa	chr9	2539453	2535973	new	VLDLR-AS1	0.338465187842	-0.0293624456627	0.42048705743095	False	0.000810686748732	-0.0200970947684	5.94992678314921	False	189	0	1	no	-706.9429	-1	no	no	ENSG00000236404.4	ENST00000424605.1;ENST00000453601.1;FTMT23300019918.1;FTMT23300028176.1;HBMT00001478298.1;MICT00000354963.1;MICT00000354964.1;MICT00000354965.1	63	22	34	11	7	80	1	82	15	0	0	0	Nucleus	0.078	0.6311	0.2372	0.0025	0.1211	0.0031
CATP00000252510.1	Theria	159	undefined	5	Boreoeutheria	96	VLDLR-AS1_2536390_30aa	chr9	2536390	2535954	new	VLDLR-AS1	0.0841312909444	-0.0320741758769	1.04952992663259	False	0.023743747372	-0.0201943783992	3.14192438076823	False	90	0	1	no	-418.8333	-1	no	no	ENSG00000236404.4	ENST00000424605.1;ENST00000453601.1;FTMT23300019918.1;FTMT23300028176.1;HBMT00001478298.1;HBMT00001478299.1;HBMT00001478304.1;MICT00000354963.1;MICT00000354964.1;MICT00000354965.1	30	7	23	26	13	60	16	70	13	0	0	0	Mitochondrion	0.2061	0.0307	0.0391	0.1517	0.7632	0.0029
CATP00000254549.1	Theria	159	undefined	27	Theria	159	GFOD2_67753138_28aa	chr16	67753138	67719691	upstream	GFOD2	NA	NA	NA	NA	NA	NA	NA	NA	84	0	1	no	-346.6554	-1	no	no	ENSG00000141098.8	ENST00000268797.7;ENST00000602377.1;ENST00000602496.1;ENST00000602855.1;FTMT26100007139.1	28	28	100	10	0	89	0	100	0	0	0	0	Nucleus	0.0859	0.3981	0.1117	0.1594	0.3257	0.0026
CATP00000255113.1	Simiiformes	43	undefined	4	Catarrhini	29.4	CHODL_19273618_53aa	chr21	19273618	19289575	upstream	CHODL	0.0817084769884	-0.140914176671	4.66541900309018	False	0.00474421865304	-0.0516871586639	11.5039423605193	False	159	6.58	0.444	no	-36.3391	-1	no	no	ENSG00000154645.9	ENCT00000270012.1;ENCT00000270013.1;ENST00000400128.1;MICT00000223899.1;MICT00000223900.1;MICT00000223905.1	53	3	5	20	3	75	13	56	30	1	0	16	Extracellular	0.0592	5e-04	0.0034	0.8605	0.1115	0.0031
CATP00000255700.1	Amniota	312	undefined	15	Amniota	312	RP11-209K10.2_53096974_90aa	chr15	53096974	53096701	new	RP11-209K10.2	0.0100852967463	-0.341363672142	20.7424130834703	True	2.29661276771e-06	-0.0452902383815	24.4601228560798	False	270	0	1	no	-876.8119	-1	no	no	ENSG00000259203.1	ENCT00000149077.1;ENST00000560818.1;HBMT00000500321.1;HBMT00000500323.1;HBMT00000500324.1;MICT00000116895.1;MICT00000116898.1;MICT00000116900.1	90	3	3	8	23	67	18	57	23	0	0	0	Cytoplasm	0.0871	0.1766	0.5365	0.0297	0.1696	0.0212
CATP00000255816.1	Euteleostomi	435	undefined	25	Mammalia	177	PRELID1_176730816_17aa	chr5	176730816	176730870	upstream	PRELID1	0.154326050294	0.0283175612079	0.699504633312674	False	0.0838380752721	-0.0806047004536	8.31106687041231	False	51	0	1	no	-47.3055	0.1192131	yes	yes	ENSG00000169230.5	ENCT00000353619.1;ENST00000303204.4;ENST00000502670.1;ENST00000503216.1;ENST00000504594.1;ENST00000510797.1;ENST00000511309.1;MICT00000294221.1;MICT00000294222.1	17	17	100	70	0	29	0	100	0	0	Y	0	Mitochondrion	0.293	0.0124	0.0589	0.3812	0.5271	0.0086
CATP00000256903.1	Euteleostomi	435	undefined	40	Sarcopterygii	413	STX17_102677469_16aa	chr9	102677469	102677520	upstream	STX17	0.0806276962076	-0.105788719022	3.52109796863657	False	0.317009648244	-0.0108989168219	0.520810211129332	False	48	0	1	no	-234.3806	0.0777741	yes	yes	ENSG00000136874.6	ENST00000524405.1;ENST00000525342.1;ENST00000525640.1;ENST00000529340.1;ENST00000531035.1;ENST00000533696.1;HBMT00001469111.1	16	16	100	0	0	100	0	100	0	0	0	0	Extracellular	0.0034	0.0013	0.0021	0.9789	0.011	2e-04
CATP00000257412.1	Eutheria	105	undefined	16	Boreoeutheria	96	ARNTL_13331582_13aa	chr11	13331582	13371509	upstream	ARNTL	0.555975347133	-0.0225287716099	0.174822291526656	False	0.0282714858744	-0.0294748267808	4.37183350724377	False	39	0	1	no	-16.9197	-1	no	no	ENSG00000133794.13	ENCT00000064549.1;ENST00000396441.3;ENST00000401424.1;ENST00000403510.3;ENST00000480685.1;ENST00000531665.1;FTMT24300007950.1;FTMT24300007952.1;HBMT00000212002.1;HBMT00000212098.1;HBMT00000212103.1;MICT00000055071.1	13	13	100	0	0	100	0	100	0	0	0	0	Extracellular	0.0825	0.001	0.0081	0.5572	0.4232	0.0028
CATP00000257677.1	Euteleostomi	435	undefined	33	Amniota	312	MTSS1_125740553_21aa	chr8	125740553	125740487	upstream	MTSS1	0.970616664377	-0.0188706175326	0.0074395259146437	False	0.00109806822769	-0.0289366474139	8.20174516895895	False	63	0	1	no	-93.5811	-1	no	no	ENSG00000170873.14	ENST00000325064.5;ENST00000518547.1;FTMT22900000319.1;FTMT22900010677.1;MICT00000350809.1;MICT00000350810.1;MICT00000350812.1;MICT00000350813.1	21	21	100	0	14	85	4	95	0	0	0	0	Mitochondrion	0.657	1e-04	2e-04	0.023	0.9672	0.003
CATP00000257690.1	Euarchontoglires	90	de_novo	14	Boreoeutheria	96	RITA1_113623431_76aa	chr12	113623431	113623662	upstream	RITA1	0.189265808981	-0.18728965973	4.12118827206186	False	3.52744894368e-05	-0.0946919200935	40.3812142446506	True	228	0	1	no	-497.9155	-1	no	no	ENSG00000139405.11	ENST00000548278.1;ENST00000549621.1;ENST00000552495.1;MICT00000086775.1;MICT00000086777.1	76	20	26	0	19	80	13	55	31	0	0	0	Extracellular	0.0183	0.0022	0.0206	0.5671	0.4062	0.0037
CATP00000259915.1	Theria	159	undefined	33	Theria	159	BPGM_134331590_38aa	chr7	134331590	134346216	upstream	BPGM	0.0759583767489	-0.0717966207639	2.44631541399899	False	0.000107362140225	-0.0410338918783	15.5990728998919	False	114	0	1	no	-102.6842	-1	no	no	ENSG00000172331.7	ENST00000344924.3;MICT00000333709.1;MICT00000333710.1;MICT00000333712.1	38	38	100	44	0	55	7	84	7	0	Y	0	Extracellular	0.0598	0.0065	0.0012	0.9005	0.0198	0.0106
CATP00000261666.1	Theria	159	undefined	19	Eutheria	105	NIPA2_23034319_37aa	chr15	23034319	23034205	upstream	NIPA2	0.574224823329	-0.052110032017	0.382124043226316	False	5.64684316744e-06	-0.0709269584245	35.6516744717251	True	111	0	1	no	-237.1395	-1	no	no	ENSG00000140157.10	ENST00000337451.3;ENST00000359727.4;ENST00000398013.3;ENST00000398014.2;ENST00000539711.2;ENST00000559571.1;ENST00000560039.1;ENST00000560205.1;ENST00000560762.1;ENST00000561072.1;FTMT25700008081.1	37	31	83	40	0	59	16	70	13	0	0	0	Plastid	0.5147	0.0088	0.0543	0.104	0.1337	0.0175
CATP00000263086.1	Amniota	312	undefined	29	Amniota	312	SLC30A9_41992583_21aa	chr4	41992583	41992649	upstream	SLC30A9	0.0038800379986	-0.17616836414	12.9291026723344	True	0.000228617733535	-0.0393727292901	13.7297232123115	False	63	0	1	no	-191.8657	0.1769263	yes	yes	ENSG00000014824.9	ENCT00000318626.1;ENCT00000318627.1;ENCT00000318639.1;ENST00000264451.7;ENST00000510460.1;ENST00000513699.1	21	21	100	76	0	23	0	100	0	0	0	0	Mitochondrion	0.4325	0.0201	0.0435	0.221	0.6436	0.0317
CATP00000264887.1	Amniota	312	undefined	33	Amniota	312	CDH11_65087758_15aa	chr16	65087758	65087710	upstream	CDH11	0.546895080986	0.0113570183482	0.0906021283896568	False	0.00155151161392	-0.0307242088315	8.2666397716819	False	45	4.8	0.027	no	29.6556	-1	no	no	ENSG00000140937.9	ENCT00000167266.1;ENCT00000167268.1;ENCT00000167272.1;ENCT00000167273.1;ENST00000394156.3;ENST00000562325.1;ENST00000562712.1;ENST00000562882.1;ENST00000563492.1;ENST00000564317.1;ENST00000565210.1;ENST00000566827.1;ENST00000567934.1;ENST00000568340.1;ENST00000569624.1;FTMT26100011305.1;HBMT00000562142.1;HBMT00000562161.1;HBMT00000562166.1;MICT00000133773.1	15	15	100	0	0	100	0	100	0	0	0	0	Extracellular	0.2726	0.0049	0.0103	0.6113	0.2168	0.1436
CATP00000265029.1	Eutheria	105	de_novo	28	Amniota	312	VEPH1_157217315_41aa	chr3	157217315	157217189	upstream	VEPH1	0.853085060026	-0.00867445306893	0.0182201997674638	False	0.000287399799745	-0.0352326388081	11.9506842232952	False	123	0	1	no	-319.6257	0.1143357	yes	yes	ENSG00000197415.7	ENCT00000310736.1;ENST00000392832.2;ENST00000461299.1;ENST00000483440.1;ENST00000494677.1;ENST00000543418.1;FTMT20900062194.1;MICT00000253231.1	41	41	100	0	0	100	2	82	14	0	0	0	Extracellular	0.0492	0.0632	0.0415	0.502	0.372	8e-04
CATP00000269500.1	Euteleostomi	435	undefined	61	Euteleostomi	435	ATXN1_16328661_29aa	chr6	16328661	16328571	upstream	ATXN1	0.121633443729	-0.0626609781336	1.74504573705676	False	0.000789782153485	-0.0451303961121	13.410303426697	False	87	0	1	no	20.1548	-1	no	no	ENSG00000124788.13	ENST00000244769.4;FTMT22100006954.1;FTMT22100013207.1;FTMT22100015662.1;FTMT22100018649.1;FTMT22100018650.1;FTMT22100021052.1;FTMT22100030999.1;FTMT22100050627.1;MICT00000298128.1	29	29	100	0	13	86	10	82	6	0	0	0	Mitochondrion	0.0757	0.1608	0.0591	0.3824	0.3827	0.0031
CATP00000272649.1	Amniota	312	undefined	41	Amniota	312	ZBTB17_16302570_18aa	chr1	16302570	16302513	upstream	ZBTB17	0.0505504962079	-0.0749152581889	2.95584047877251	False	2.08888994832e-06	-0.0570034320466	31.0109084828421	True	54	0	1	no	-114.8586	0.1479657	yes	yes	ENSG00000116809.7	ENST00000375733.2;ENST00000375743.4;ENST00000448462.2;ENST00000479282.1;ENST00000537142.1;FTMT20100016045.1;FTMT20100036947.1	18	18	100	0	0	100	0	100	0	0	0	0	Plastid	0.6404	0.0107	0.0096	0.0779	0.1134	0.0209
CATP00000273171.1	Sarcopterygii	413	undefined	27	Sarcopterygii	413	EXOC5_57735533_35aa	chr14	57735533	57735425	upstream	EXOC5	0.000765906737481	-0.263490314421	24.9891392631722	True	3.27231538621e-05	-0.116983951997	50.2529376782479	True	105	0	1	no	-215.1256	-1	no	no	ENSG00000070367.11	ENST00000340918.7;ENST00000413566.2;ENST00000554598.1;ENST00000555148.1;ENST00000555749.1;MICT00000104983.1	35	35	100	20	0	80	0	82	17	0	Y	0	Mitochondrion	0.309	0.0013	0.0108	0.3443	0.5123	0.009
CATP00000275882.1	Amniota	312	undefined	36	Amniota	312	CFLAR_201994482_16aa	chr2	201994482	201994533	upstream	CFLAR	0.809528581075	0.00898100604258	0.0250858650070994	False	0.00685254276933	-0.0186747891834	3.8708060190596	False	48	0	1	no	-142.2386	0.4071155	yes	yes	ENSG00000003402.15	ENCT00000234339.1;ENCT00000234348.1;ENST00000340870.5;ENST00000341222.6;ENST00000341582.6;ENST00000342795.5;ENST00000355558.4;ENST00000423241.2;ENST00000425030.1;ENST00000433445.1;ENST00000439154.2;ENST00000441224.1;ENST00000461820.1;FTMT20700000712.1;FTMT20700001653.1;FTMT20700001654.1;FTMT20700002417.1;FTMT20700008012.1;FTMT20700008013.1;FTMT20700061552.1;HBMT00000786927.1;HBMT00000786932.1;MIC…	16	5	31	68	0	31	0	87	12	0	0	0	Extracellular	0.1193	0.0089	0.0126	0.7734	0.0665	0.1142
CATP00000276361.1	Eutheria	105	undefined	23	Eutheria	105	USP20_132612159_15aa	chr9	132612159	132614822	upstream	USP20	0.124294001745	0.0154694330548	0.426383567058325	False	0.000233553191798	-0.0510924092405	17.771119199837	False	45	4.2	0.388	no	-83.683	-1	no	no	ENSG00000136878.8	ENST00000315480.4;ENST00000358355.1;ENST00000372429.3;ENST00000491053.1;ENST00000494971.2;FTMT23500012405.1;FTMT23500031981.1;FTMT23500048611.1;FTMT23500048612.1	15	15	100	0	13	86	0	80	20	0	0	0	Mitochondrion	0.276	6e-04	0.0011	0.0725	0.9173	0.0069
CATP00000276988.1	Eutheria	105	undefined	10	Boreoeutheria	96	LINC00667_5238177_40aa	chr18	5238177	5238300	new	LINC00667	NA	NA	NA	NA	NA	NA	NA	NA	120	0	1	no	-257.6155	-1	no	no	ENSG00000263753.2	ENST00000580082.1;ENST00000581471.2;ENST00000582008.1;ENST00000582363.1	40	13	32	0	12	87	7	75	17	0	0	0	Extracellular	0.0046	0.0067	0.0178	0.8715	0.0998	0.0022
CATP00000277435.1	Theria	159	undefined	33	Theria	159	PIP5K1A_151171130_25aa	chr1	151171130	151171208	upstream	PIP5K1A	0.223665501306	-0.0224012731578	0.443473433637048	False	0.00186885314643	-0.0240290090115	6.27923223431901	False	75	7.06	0.348	no	-361.7543	-1	no	no	ENSG00000143398.15	ENCT00000011955.1;ENST00000368888.4;ENST00000368890.4;ENST00000409426.1;ENST00000424999.1;ENST00000441902.2;ENST00000454769.2;FTMT20300092611.1;FTMT20300108998.1;HBMT00000029375.1;HBMT00000029376.1	25	1	4	0	72	28	20	44	36	0	0	0	Mitochondrion	0.3455	6e-04	0.0046	0.1898	0.794	0.0044
CATP00000278736.1	Amniota	312	undefined	22	Eutheria	105	C7orf49_134851272_59aa	chr7	134851272	134851092	downstream	C7orf49	0.234321253457	-0.246637829102	4.73089975337604	False	2.05778753014e-06	-0.131412168285	71.5726198303742	True	177	5.85	0.137	no	-455.0539	-1	no	no	ENSG00000122783.12	ENCT00000417693.1;ENST00000393114.3;ENST00000424142.1;ENST00000430372.1;ENST00000481410.1;FTMT22500028547.1;FTMT22500044632.1;FTMT22500049923.1;MICT00000333780.1	59	59	100	16	0	83	11	59	28	0	Y	0	Extracellular	0.0636	8e-04	0.003	0.7473	0.156	5e-04
CATP00000279478.1	Theria	159	undefined	30	Theria	159	ZNF740_53575632_16aa	chr12	53575632	53575683	upstream	ZNF740	0.0615188795079	-0.0117484797672	0.433048467558329	False	0.000251997639751	-0.0251956426876	8.68396641288944	False	48	0	1	no	-68.5514	-1	no	no	ENSG00000139651.9	ENST00000416904.3;ENST00000552593.1;FTMT24700008889.1;FTMT24700010097.1	16	16	100	0	25	75	0	81	18	0	0	0	Plastid	0.4939	0.0228	0.0492	0.2735	0.1962	0.0206
CATP00000282423.1	Amniota	312	undefined	24	Eutheria	105	KHK_27309653_25aa	chr2	27309653	27309731	upstream	KHK	0.00587742661508	-0.127990162973	8.6906733140348	True	1.63638079275e-05	-0.0416724105708	19.1025129479883	False	75	0	1	no	-270.6942	-1	no	no	ENSG00000138030.8	ENST00000260599.6;ENST00000429697.1;FTMT20700086210.1;FTMT20700086212.1	25	25	100	12	0	88	0	100	0	0	0	0	Nucleus	0.2438	0.722	0.0048	0.009	0.263	0.0011
CATP00000283148.1	Euarchontoglires	90	de_novo	16	Theria	159	GMPR2_24702190_24aa	chr14	24702190	24702265	upstream	GMPR2	0.00377518732182	-0.250419299419	18.4691088310147	True	5.25407620933e-06	-0.145911267702	73.7803339668837	True	72	0	1	no	-461.0734	0.21331	yes	yes	ENSG00000100938.13	ENST00000348719.7;ENST00000420554.2;ENST00000557854.1;ENST00000558760.1;ENST00000559102.1;ENST00000559104.1	24	24	100	0	0	100	0	100	0	0	0	0	Mitochondrion	0.2427	0.2417	0.085	0.2566	0.3959	0.0135
CATP00000283972.1	Amniota	312	undefined	22	Amniota	312	C2CD5_22697388_30aa	chr12	22697388	22697295	upstream	C2CD5	0.08345088202	-0.11710365927	3.84443157644663	False	0.00647489489827	-0.114605555304	24.025030627737	False	90	0	1	no	-334.8441	0.1316854	yes	yes	ENSG00000111731.8	ENST00000333957.4;ENST00000446597.1;ENST00000536386.1;ENST00000541310.1;ENST00000544930.1;ENST00000545552.1;FTMT24500015010.1;FTMT24500045939.1	30	30	100	0	13	86	0	83	16	0	0	0	Extracellular	0.2359	0.0129	0.0332	0.5288	0.1266	0.1469
CATP00000284101.1	Eutheria	105	undefined	2	Hominoidea	20.2	RP11-11N9.4_32899187_15aa	chr8	32899187	32899235	new	RP11-11N9.4	NA	NA	NA	NA	NA	NA	NA	NA	45	0	1	no	-115.9675	-1	no	no	CATG00000098483.1	ENCT00000423916.1;ENCT00000423921.1	15	15	100	0	0	100	0	100	0	0	0	0	Extracellular	0.0247	0.0525	0.0275	0.8351	0.0768	0.0012
CATP00000285418.1	Euarchontoglires	90	de_novo	21	Amniota	312	SNHG16_74553933_33aa	chr17	74553933	74555122	new	SNHG16	0.234268136039	-0.0142915419679	0.274176983319103	False	0.092174511864	-0.00966200895877	0.958141696023464	False	99	3.6	0.272	no	-284.9541	-1	no	no	ENSG00000163597.10	ENCT00000178438.1;ENST00000590435.1;MICT00000154900.1;MICT00000154915.1	33	3	9	0	57	42	18	69	12	0	0	0	Mitochondrion	0.3085	0.1246	0.081	0.1164	0.6555	0.0073
CATP00000287861.1	Catarrhini	29.4	de_novo	10	Boreoeutheria	96	MAGI2-AS3_79088164_13aa	chr7	79088164	79088206	new	MAGI2-AS3	NA	NA	NA	NA	NA	NA	NA	NA	39	0	1	no	-243.6544	-1	no	no	ENSG00000234456.3	ENCT00000401606.1;ENCT00000401607.1;ENCT00000401612.1;ENST00000414797.1;ENST00000422093.1;ENST00000424477.1;ENST00000426835.1;ENST00000429408.1;ENST00000435749.1;ENST00000446159.1;ENST00000448195.1;ENST00000448636.1;ENST00000451809.1;FTMT22700031436.1;HBMT00001317014.1;HBMT00001317020.1;HBMT00001317067.1;HBMT00001317084.1;HBMT00001317085.1;HBMT00001317097.1;HBMT00001317100.1;MICT00000327364.1;MIC…	13	13	100	23	0	76	0	100	0	0	0	0	Extracellular	0.2228	0.2625	0.0997	0.285	0.2041	0.0423
CATP00000289762.1	Euteleostomi	435	undefined	50	Tetrapoda	352	ETV1_14029245_41aa	chr7	14029245	14028696	upstream	ETV1	0.146305113348	-0.0125635800757	0.319211554277103	False	0.0299937357343	-0.0265937602933	3.87908799578386	False	123	0	1	no	-184.1826	-1	no	no	ENSG00000006468.9	ENST00000405192.2;ENST00000405218.2;ENST00000483075.1;FTMT22500047524.1;HBMT00001333142.1;HBMT00001333152.1	41	3	7	0	41	58	21	46	31	0	0	0	Mitochondrion	0.1833	0.0146	0.0232	0.4259	0.5317	0.0015
CATP00000295162.1	Amniota	312	undefined	41	Amniota	312	PRKD3_37544035_18aa	chr2	37544035	37543978	upstream	PRKD3	0.331791974579	-0.0132382645558	0.193064251432743	False	0.0482896289168	-0.0153089449514	1.92978117780874	False	54	0	1	no	-184.246	-1	no	no	ENSG00000115825.5	ENST00000379066.1;ENST00000477132.1;ENST00000494667.1;FTMT20500005839.1;FTMT20500009781.1;FTMT20500013641.1;FTMT20500014030.1;FTMT20500018269.1;FTMT20500019019.1;FTMT20500019881.1;FTMT20500059659.1;FTMT20500067408.1;FTMT20500099839.1;FTMT20500099848.1;HBMT00000802375.1;HBMT00000802376.1;HBMT00000802377.1	18	18	100	66	0	33	0	100	0	0	0	0	Mitochondrion	0.3711	0.3501	0.0494	0.142	0.3538	0.0831
CATP00000295163.1	Amniota	312	undefined	37	Amniota	312	PRKD3_37543937_18aa	chr2	37543937	37543880	upstream	PRKD3	0.151823109959	-0.0253739458382	0.63227558290781	False	0.0190322085768	-0.0229092122061	3.77508082287322	False	54	0	1	no	-217.1808	-1	no	no	ENSG00000115825.5	ENST00000379066.1;ENST00000494667.1;FTMT20500005839.1;FTMT20500009781.1;FTMT20500013641.1;FTMT20500014030.1;FTMT20500018269.1;FTMT20500019019.1;FTMT20500019881.1;FTMT20500059659.1;FTMT20500067408.1;FTMT20500099839.1;FTMT20500099848.1;HBMT00000802375.1;HBMT00000802376.1;HBMT00000802377.1	18	18	100	0	0	100	0	100	0	0	0	0	Extracellular	0.0523	0.0182	0.0097	0.8988	0.0696	4e-04
CATP00000295765.1	Euteleostomi	435	undefined	37	Euteleostomi	435	C6orf62_24720666_35aa	chr6	24720666	24720558	upstream	C6orf62	0.377921585238	-0.1552974393	1.99758722020861	False	0.000111910587197	-0.0719638032502	27.2329062206509	True	105	9.85	0.059	no	-14.6044	0.1523989	yes	yes	ENSG00000112308.8	ENST00000378119.4;ENST00000540769.1;FTMT22100002493.1;HBMT00001246352.1;HBMT00001246353.1	35	16	45	0	34	65	5	62	31	0	0	0	Mitochondrion	0.4176	0.0157	0.0675	0.2693	0.4652	0.0764
CATP00000301322.1	Amniota	312	undefined	26	Eutheria	105	PTPN13_87515752_54aa	chr4	87515752	87515917	upstream	PTPN13	0.865208242451	-0.191246051373	0.366027943556944	False	4.43676902143e-06	-0.126644186169	64.9285602426239	True	162	0	1	no	-189.0605	-1	no	no	ENSG00000163629.8	ENCT00000321080.1;ENCT00000321081.1;ENCT00000321086.1;ENST00000427191.2;ENST00000436978.1;ENST00000502971.1;HBMT00001066091.1	54	23	42	0	18	81	11	62	25	0	0	0	Plastid	0.1711	0.0737	0.0554	0.0767	0.2281	0.0021
CATP00000303247.1	Eutheria	105	de_novo	31	Theria	159	SLC25A40_87505509_62aa	chr7	87505509	87488045	upstream	SLC25A40	0.0537262058652	-0.0556434883576	2.15064193067404	False	0.000154790175845	-0.0283644166028	10.3511064114476	False	186	6.69	0.262	no	-523.0074	-1	no	no	ENSG00000075303.8	ENST00000341119.5;ENST00000491499.1;FTMT22500002205.1;FTMT22500008010.1;FTMT22500011565.1;FTMT22500028639.1;FTMT22500028640.1;FTMT22500031821.1;FTMT22500038253.1;FTMT22500042915.1	62	15	24	35	3	61	11	54	33	0	0	0	Mitochondrion	0.7277	0.0101	0.0588	0.016	0.8729	0.0015
CATP00000306033.1	Eutheria	105	undefined	4	Simiiformes	43	RPARP-AS1_104210065_19aa	chr10	104210065	104215131	new	RPARP-AS1	0.0988503564078	-0.0526055129016	1.60923856769861	False	0.0088012536808	-0.433663540237	85.3728293282891	True	57	0	1	no	-100.796	-1	no	no	ENSG00000269609.1	ENST00000473970.2;ENST00000594818.1	19	19	100	0	0	100	0	100	0	0	0	0	Mitochondrion	0.3121	0.0942	0.1507	0.1601	0.463	0.0178
CATP00000309046.1	Amniota	312	undefined	31	Amniota	312	LMBR1L_49504653_20aa	chr12	49504653	49504590	upstream	LMBR1L	0.36478495551	-0.0333069261715	0.444002857321495	False	0.00274633462677	-0.0328800221954	8.06570216253037	False	60	0	1	no	-185.584	-1	no	no	ENSG00000139636.11	ENST00000267102.8;ENST00000547670.1;ENST00000551115.1;ENST00000551535.1	20	20	100	45	0	55	0	75	25	0	0	0	Extracellular	3e-04	0	2e-04	0.9986	8e-04	0
CATP00000315095.1	Tetrapoda	352	undefined	21	Tetrapoda	352	UBE2E3_181845541_57aa	chr2	181845541	181846759	upstream	UBE2E3	NA	NA	NA	NA	NA	NA	NA	NA	171	26.62	0.176	no	13.9642	-1	no	no	ENSG00000170035.11	ENST00000410062.4;FTMT20700008626.1;FTMT20700017031.1;MICT00000203999.1	57	13	22	40	5	54	8	85	5	0	0	0	Mitochondrion	0.2392	0.1631	0.0589	0.0665	0.5863	5e-04
CATP00000316592.1	Euteleostomi	435	undefined	56	Euteleostomi	435	RSPRY1_57238453_38aa	chr16	57238453	57238570	upstream	RSPRY1	NA	NA	NA	NA	NA	NA	NA	NA	114	7.1	0.241	no	-156.4404	-1	no	no	ENSG00000159579.9	ENST00000394420.4;ENST00000537866.1;ENST00000562439.1;ENST00000564435.1;ENST00000566352.1;ENST00000568505.2;FTMT26300012086.1;FTMT26300031174.1;FTMT26300039038.1	38	13	34	63	0	36	10	60	28	0	0	0	Mitochondrion	0.4139	4e-04	0.0025	0.1909	0.8001	6e-04
CATP00000318408.1	Euteleostomi	435	undefined	28	Amniota	312	PTPRK_128841717_19aa	chr6	128841717	128841657	upstream	PTPRK	0.597989579172	0.0183314304867	0.124598038024636	False	0.0040336604655	-0.0315476622418	7.23443403541841	False	57	0	1	no	-33.0891	-1	no	no	ENSG00000152894.10	ENST00000368202.4;ENST00000368207.3;ENST00000368210.3;ENST00000368213.5;ENST00000368215.3;ENST00000368226.4;ENST00000368227.3;ENST00000392449.4;ENST00000524481.1;ENST00000524534.1;ENST00000525459.1;ENST00000532331.1;ENST00000532751.1;HBMT00001261050.1;HBMT00001261053.1	19	19	100	0	10	89	0	100	0	0	0	0	Mitochondrion	0.2392	0.0314	0.0143	0.3823	0.5477	0.012
CATP00000319045.1	Amniota	312	undefined	39	Amniota	312	ATXN1_16753469_17aa	chr6	16753469	16658084	upstream	ATXN1	0.0849865154844	0.022348568571	0.728301042768913	False	0.324837115305	-0.0104770526359	0.490021457013799	False	51	0	1	no	-139.018	-1	no	no	ENSG00000124788.13	ENST00000244769.4;ENST00000473388.2;ENST00000495178.1;FTMT22100018650.1;FTMT22100040188.1;FTMT22100046997.1;FTMT22100055752.1;MICT00000298133.1	17	17	100	70	0	29	5	94	0	0	0	0	Mitochondrion	0.5338	0.0017	0.0146	0.2743	0.477	0.0792
CATP00000321508.1	Euteleostomi	435	undefined	20	Eutheria	105	RABEP1_5185584_43aa	chr17	5185584	5185716	new_iso	RABEP1	0.00337689119262	-0.154163983259	11.5972293720481	True	2.20949792699e-07	-0.349984062514	223.100794571922	True	129	0	1	no	-38.4383	-1	no	no	ENSG00000029725.12	ENCT00000171396.1;ENST00000262477.6;ENST00000341923.6;ENST00000408982.2;ENST00000537505.1;ENST00000546142.2;ENST00000575991.1;HBMT00000588467.1	43	43	100	0	0	100	0	93	6	0	0	0	Mitochondrion	0.2955	0.2453	0.1687	0.0022	0.5676	0.0075
CATP00000325661.1	Sarcopterygii	413	undefined	23	Sarcopterygii	413	PDE4D_58652786_24aa	chr5	58652786	58652711	upstream	PDE4D	0.849129344208	-0.108506004939	0.234577178903908	False	2.94180954504e-05	-0.0296282909967	12.8586773773301	False	72	0	1	no	-200.692	-1	no	no	ENSG00000113448.12	ENST00000405755.2;FTMT21700022850.1;FTMT21700022852.1;FTMT21700022853.1;HBMT00001163015.1	24	24	100	0	25	75	0	95	4	0	0	0	Extracellular	0.1683	0.0337	0.025	0.478	0.4501	0.0089
CATP00000326030.1	Vertebrata	615	undefined	30	Vertebrata	615	SLC35C2_44987301_23aa	chr20	44987301	44987229	upstream	SLC35C2	0.00132162554868	-0.083451067459	7.3125847611621	True	0.0619211012243	-0.021063383831	2.43731558423809	False	69	0	1	no	-138.4913	-1	no	no	ENSG00000080189.10	ENCT00000267419.1;ENST00000243896.2;ENST00000317734.8;ENST00000372227.1;ENST00000372230.5;ENST00000424568.1;ENST00000481809.1;ENST00000484188.1;ENST00000484318.1;FTMT27700003372.1;FTMT27700011693.1	23	23	100	0	26	73	0	100	0	0	0	0	Mitochondrion	0.2479	0.0736	0.0899	0.3168	0.4337	0.0076
CATP00000326031.1	Vertebrata	615	undefined	26	Theria	159	SLC35C2_44987288_14aa	chr20	44987288	44987243	upstream	SLC35C2	NA	NA	NA	NA	NA	NA	NA	NA	42	0	1	no	-50.9721	-1	no	no	ENSG00000080189.10	ENCT00000267419.1;ENST00000243896.2;ENST00000317734.8;ENST00000372227.1;ENST00000372230.5;ENST00000424568.1;ENST00000481809.1;ENST00000484188.1;ENST00000484318.1;FTMT27700003372.1;FTMT27700011693.1	14	14	100	0	0	100	0	100	0	0	0	0	Mitochondrion	0.447	0.1114	0.0315	0.1099	0.569	0.0321
CATP00000326800.1	Tetrapoda	352	undefined	37	Tetrapoda	352	PHF12_27278325_18aa	chr17	27278325	27278268	upstream	PHF12	0.0312336261941	-0.0259408836401	1.18862242834798	False	1.1439960289e-07	-0.0651653367286	43.3244828438292	True	54	0	1	no	-93.8676	-1	no	no	ENSG00000109118.9	ENST00000268756.3;ENST00000332830.4;ENST00000378879.3;ENST00000583524.1	18	18	100	0	0	100	0	100	0	0	0	0	Mitochondrion	0.2104	0.0979	0.103	0.3024	0.4515	0.0339
CATP00000327331.1	Eutheria	105	undefined	17	Boreoeutheria	96	ZBED5-AS1_10879884_14aa	chr11	10879884	10879929	new	ZBED5-AS1	0.847311172779	0.00445264229005	0.00975225317198082	False	0.00400018625107	-0.0256238572589	5.88488324337497	False	42	0	1	no	-199.6065	0.2636675	yes	yes	ENSG00000247271.2	ENST00000529014.1	14	1	7	0	57	42	14	64	21	0	0	0	Extracellular	9e-04	0.004	0.0123	0.9752	0.0065	7e-04
CATP00000328444.1	Eutheria	105	de_novo	47	Amniota	312	TRPM3_73483961_31aa	chr9	73483961	73479391	upstream	TRPM3	0.369366345708	-0.00339067816323	0.0446405196420806	False	0.00180596764805	-0.02655602028	6.97739661815575	False	93	0	1	no	-164.3783	-1	no	no	ENSG00000083067.18	ENST00000360823.2;ENST00000361823.5;ENST00000377101.1;ENST00000377105.1;ENST00000377106.1	31	31	100	0	0	100	0	100	0	0	0	0	Extracellular	0.0372	0.0189	0.0906	0.6389	0.2476	1e-04
CATP00000332304.1	Sarcopterygii	413	undefined	18	Amniota	312	WDR86_151106774_19aa	chr7	151106774	151106714	upstream	WDR86	0.0818025223777	-0.0796103031974	2.63454568214552	False	2.88990768023e-05	-0.0851195890606	37.0049222286288	True	57	5.56	0.341	no	-118.3121	-1	no	no	ENSG00000187260.11	ENCT00000419192.1;ENST00000334493.6;ENST00000484630.1;ENST00000496971.1;HBMT00001350218.1;HBMT00001350220.1	19	19	100	0	0	100	0	100	0	0	0	0	Nucleus	0.1323	0.3934	0.1478	0.1038	0.2769	0.0724
CATP00000333868.1	Catarrhini	29.4	de_novo	10	Mammalia	177	RP11-588H23.3_70951816_42aa	chr12	70951816	70954471	new	RP11-588H23.3	0.205539192481	-0.0454027850536	0.949553709037557	False	8.24806619094e-05	-0.0399487463375	15.6246440848901	False	126	0	1	no	-333.3877	-1	no	no	ENSG00000258168.1	FTMT24700007548.1;FTMT24700056281.1	42	2	4	19	26	54	19	57	23	0	0	0	Mitochondrion	0.4632	0.0494	0.0386	0.2885	0.4408	0.0128
CATP00000334063.1	Amniota	312	undefined	30	Amniota	312	CRNDE_54957546_21aa	chr16	54957546	54954306	new	CRNDE	NA	NA	NA	NA	NA	NA	NA	NA	63	0	1	no	-176.0401	-1	no	no	ENSG00000245694.4	ENST00000558031.1	21	21	100	4	14	80	0	100	0	0	0	0	Plastid	0.3175	0.1565	0.1277	0.1689	0.14	0.0263
CATP00000334247.1	Hominoidea	20.2	de_novo	1	Human	0	RP3-399L15.3_114777228_18aa	chr6	114777228	114777285	new	RP3-399L15.3	0.0042551486325	0.0616177002484	4.44699217191536	False	0.191922066347	-0.0165606408591	1.1370493683293	False	54	0	1	no	-155.814	-1	no	no	ENSG00000228624.3	ENCT00000376537.1;FTMT22300045501.1;FTMT22300045502.1;FTMT22300057349.1;FTMT22300057351.1	18	3	16	0	66	33	22	44	33	0	0	0	Mitochondrion	0.1311	7e-04	0.0212	0.2107	0.764	0.0014
CATP00000336736.1	Theria	159	undefined	44	Amniota	312	KLHL3_137071713_43aa	chr5	137071713	137071581	upstream	KLHL3	0.00331508148883	-0.107097696192	8.08274660553366	True	3.17104971926e-07	-0.20412243655	127.052262921065	True	129	0	1	no	-169.25	-1	no	no	ENSG00000146021.10	ENST00000309755.4;ENST00000394937.3	43	43	100	6	18	74	4	86	9	0	0	0	Extracellular	0.1926	0.004	0.0265	0.5901	0.1231	0.1373
CATP00000336746.1	Eutheria	105	undefined	12	Boreoeutheria	96	JPX_73164188_33aa	chrX	73164188	73164290	new	JPX	0.123929612557	0.00400660338411	0.110589400081131	False	0.080432701751	-0.00349534769903	0.366430456152223	False	99	0	1	no	-409.4438	0.1493951	yes	yes	ENSG00000225470.2	ENCT00000468547.1;ENST00000414209.1;ENST00000415215.1;ENST00000453317.1;ENST00000602294.1;ENST00000602737.1;ENST00000602772.1;ENST00000602895.1;ENST00000602920.1;ENST00000602938.1;ENST00000602985.1;FTMT29100008347.1;FTMT29100025030.1	33	33	100	60	0	39	0	90	9	0	0	0	Mitochondrion	0.6944	0	0	0.0253	0.9477	0.0157
CATP00000337516.1	Amniota	312	undefined	23	Amniota	312	GNPAT_231376971_37aa	chr1	231376971	231377085	upstream	GNPAT	0.0834090996437	-0.0920015295238	3.02095520489661	False	5.30816869278e-07	-0.05311226007	31.9205989384613	True	111	0	1	no	-261.348	0.2073863	yes	yes	ENSG00000116906.7	ENST00000366646.3;ENST00000366647.4;ENST00000416000.1;ENST00000436239.1;FTMT20300013546.1;FTMT20300087625.1;HBMT00000047066.1	37	37	100	0	8	91	0	86	13	0	0	0	Mitochondrion	0.5192	0.1629	0.0339	0.0468	0.5671	0.0403
CATP00000340687.1	Eutheria	105	undefined	3	Hominidae	15.2	HRAT17_112596672_25aa	chr7	112596672	112596594	new	HRAT17	0.714495035387	-0.000654882429674	0.00291026298817915	False	0.000954582923932	-0.0471107913401	13.6273945828618	False	75	0	1	no	-170.9038	-1	no	no	ENSG00000234520.1	ENST00000451962.1;FTMT22500020414.1;HBMT00001346613.1;MICT00000331334.1	25	25	100	44	0	56	12	68	20	0	Y	0	Extracellular	0.0037	0.0024	0.015	0.9509	0.0254	2e-04
CATP00000342663.1	Euteleostomi	435	undefined	50	Euteleostomi	435	XPOT_64803741_21aa	chr12	64803741	64803807	upstream	XPOT	NA	NA	NA	NA	NA	NA	NA	NA	63	0	1	no	-86.9404	-1	no	no	ENSG00000184575.7	ENCT00000092430.1;ENCT00000092436.1;ENST00000332707.5;ENST00000540203.1;FTMT24700023130.1	21	21	100	0	38	61	0	95	4	0	0	0	Mitochondrion	0.3496	0.1401	0.057	0.2621	0.3806	0.0201
CATP00000343865.1	Amniota	312	undefined	31	Eutheria	105	ABCB9_123450912_40aa	chr12	123450912	123444825	upstream	ABCB9	0.233259314401	-0.095970335946	1.84662378917951	False	0.000878315508549	-0.135783385026	39.7473640199406	True	120	0	1	no	-230.7206	-1	no	no	ENSG00000150967.13	ENCT00000108296.1;ENST00000280560.8;ENST00000344275.7;ENST00000346530.5;ENST00000442833.2;ENST00000537276.1;ENST00000540285.1	40	20	50	7	10	82	0	87	12	0	0	0	Extracellular	0.0313	0.0076	0.0192	0.7572	0.2034	0.0013
CATP00000343879.1	Theria	159	undefined	9	Boreoeutheria	96	CD27-AS1_6560658_13aa	chr12	6560658	6560128	new	CD27-AS1	0.0270595211394	-0.428481374626	20.445749940474	True	0.000553430873529	-0.0628840972641	19.6159267313495	False	39	0	1	no	-120.1184	-1	no	no	ENSG00000215039.2	ENST00000399492.2;ENST00000536388.1;ENST00000537003.1;ENST00000545339.1;FTMT24500067705.1;MICT00000072453.1;MICT00000072469.1;MICT00000072470.1;MICT00000072471.1;MICT00000072472.1	13	13	100	0	0	100	0	100	0	0	0	0	Mitochondrion	0.6211	0.0224	0.0318	0.1282	0.6404	0.0687
CATP00000346164.1	Simiiformes	43	undefined	5	Simiiformes	43	LINC01278_62780727_24aa	chrX	62780727	62652312	new	LINC01278	0.213199011906	-0.0246248886977	0.503094438351406	False	0.00412509912884	-0.0466439461251	10.6527872702421	False	72	0	1	no	5.7929	-1	no	no	ENSG00000235437.3	ENST00000608788.1;ENST00000609143.1;ENST00000610088.1;ENST00000610234.1	24	24	100	37	25	37	4	83	12	0	0	0	Plastid	0.1723	0.0434	0.0649	0.365	0.1109	0.0134
CATP00000346302.1	Mammalia	177	undefined	31	Mammalia	177	TOR1AIP1_179851450_25aa	chr1	179851450	179851528	upstream	TOR1AIP1	0.456715343517	0.0180415540503	0.186904181861606	False	1.73497694692e-06	-0.0314126692259	17.3316243569175	False	75	0	1	no	17.1495	-1	no	no	ENSG00000143337.14	ENST00000271583.3;ENST00000606911.2;FTMT20300037781.1	25	25	100	0	0	100	0	100	0	0	0	0	Cytoplasm	0.2081	0.1417	0.3119	0.0692	0.2826	0.0064
CATP00000347633.1	Simiiformes	43	de_novo	15	Boreoeutheria	96	ATF7IP2_10481007_57aa	chr16	10481007	10481268	new_iso	ATF7IP2	0.937059148436	-0.00519995962334	0.00446859124883995	False	0.0939963056727	-0.0175404346755	1.72513321628172	False	171	0	1	no	-566.6892	0.1660262	yes	yes	ENSG00000166669.9	ENST00000561932.1;ENST00000562527.1;ENST00000566316.1;ENST00000569900.1;ENST00000569939.1;ENST00000570163.1	57	4	7	66	12	21	21	66	12	0	0	0	Extracellular	0.0901	0.0474	0.09	0.6657	0.1675	0.0134
CATP00000347635.1	Eutheria	105	undefined	14	Boreoeutheria	96	ATF7IP2_10481038_20aa	chr16	10481038	10481101	new_iso	ATF7IP2	0.595868828924	0.00739930407387	0.0506402902565011	False	0.182340461619	-0.014276447595	1.01062959193025	False	60	0	1	no	-233.2034	-1	no	no	ENSG00000166669.9	ENST00000561932.1;ENST00000562396.1;ENST00000562527.1;ENST00000566316.1;ENST00000569900.1;ENST00000569939.1;ENST00000570163.1	20	20	100	0	50	50	0	90	10	0	0	0	Cytoplasm	0.0874	0.2477	0.459	0.0954	0.1956	0.0022
CATP00000349963.1	Eutheria	105	de_novo	38	Amniota	312	LINC00371_2_51662173_70aa	chr13	51662173	51659592	new	LINC00371	0.0194065405483	-0.075455920989	3.93209455082037	False	3.24347926598e-05	-0.103278486009	44.403487852322	True	210	0	1	no	-1435.5364	-1	no	no	ENSG00000226792.2	ENCT00000119025.1;ENST00000433280.2;ENST00000569306.1	70	6	8	11	20	68	14	55	30	0	0	0	Extracellular	0.1046	0.0153	0.0263	0.789	0.1256	0.0322
CATP00000351284.1	Simiiformes	43	de_novo	20	Amniota	312	ZNF599_35263977_44aa	chr19	35263977	35263842	upstream	ZNF599	0.849129344208	-0.0193777657379	0.0418924429372626	False	0.00011052731266	-0.034312715219	13.0025425797924	False	132	0	1	no	-209.8961	-1	no	no	ENSG00000153896.13	ENCT00000213851.1;ENST00000329285.8;ENST00000587354.2;ENST00000588760.1;ENST00000588788.1;FTMT27300011916.1;HBMT00000734816.1	44	19	43	0	31	68	15	68	15	0	0	0	Extracellular	0.0584	0.0329	0.1568	0.2937	0.2829	0.0023
CATP00000353528.1	Euteleostomi	435	undefined	46	Euteleostomi	435	SIPA1L1_72054459_24aa	chr14	72054459	72054534	upstream	SIPA1L1	0.0354215172875	-0.0257328332378	1.13628887786626	False	0.238353257482	-0.00346015605933	0.206389821596819	False	72	5.15	0.024	no	-53.1037	-1	no	no	ENSG00000197555.5	ENCT00000127481.1;ENST00000358550.2;ENST00000381232.3;ENST00000555818.1;ENST00000557151.1;FTMT25500002276.1;FTMT25500005939.1;FTMT25500005953.1;FTMT25500005954.1;FTMT25500006423.1;FTMT25500010329.1;FTMT25500010343.1;FTMT25500010355.1;FTMT25500011015.1;FTMT25500014153.1;FTMT25500014604.1;FTMT25500017400.1;FTMT25500019758.1;FTMT25500021580.1;FTMT25500024104.1;FTMT25500025212.1;FTMT25500031653.1;FTM…	24	3	12	0	41	58	16	58	25	0	0	0	Extracellular	0.0131	0.0029	0.0177	0.8816	0.0937	0.0042
CATP00000353900.1	Amniota	312	undefined	26	Theria	159	TMEM2_74383375_21aa	chr9	74383375	74383309	upstream	TMEM2	NA	NA	NA	NA	NA	NA	NA	NA	63	0	1	no	-19.2434	0.152819	yes	yes	ENSG00000135048.9	ENCT00000456676.1;ENCT00000456681.1;ENST00000377066.5;ENST00000543165.1;FTMT23300033139.1;FTMT23300046868.1;HBMT00001485202.1	21	21	100	0	0	100	0	100	0	0	0	0	Extracellular	0.2519	0.1099	0.1284	0.2895	0.2439	0.0846
CATP00000354064.1	Eutheria	105	undefined	7	Boreoeutheria	96	RP11-319G6.1_139108729_12aa	chr3	139108729	139108768	new	RP11-319G6.1	0.238229891609	0.0256926308561	0.487206354248246	False	0.0253322638849	-0.0186493698209	2.85131002169304	False	36	3.14	0.217	no	-61.9045	0.1147324	yes	yes	ENSG00000248932.1	ENST00000504670.1;ENST00000507362.1;ENST00000510068.1;ENST00000512622.1;ENST00000514729.1;ENST00000515247.1;FTMT21100011472.1;HBMT00000985461.1;HBMT00000985462.1	12	12	100	0	0	100	0	91	8	0	0	0	Extracellular	0.1144	0.095	0.0356	0.4635	0.4036	0.0024
CATP00000354823.1	Euteleostomi	435	undefined	42	Euteleostomi	435	CSRNP3_166351291_65aa	chr2	166351291	166374433	upstream	CSRNP3	0.618062624337	-0.0341852865679	0.217436134242049	False	0.0164346859617	-0.0322956360717	5.51893734610116	False	195	11.54	0.002	no	-265.2746	0.3923818	yes	yes	ENSG00000178662.11	ENCT00000231526.1;ENST00000314499.7;ENST00000421875.1;ENST00000464503.1;FTMT20700050160.1;MICT00000202309.1	65	52	80	12	9	78	1	84	13	0	0	0	Nucleus	0.3102	0.593	0.1051	0.0225	0.2225	0.0125
CATP00000356630.1	Amniota	312	undefined	29	Theria	159	THTPA_24025404_48aa	chr14	24025404	24025551	upstream	THTPA	0.108695704826	-0.182580981003	5.35612355014733	False	3.45051255777e-05	-0.0435035671113	18.5919291543824	False	144	0	1	no	-289.5398	-1	no	no	ENSG00000157306.10	ENST00000288014.6;ENST00000404535.3;ENST00000555446.1;ENST00000557630.1;FTMT25500009314.1;MICT00000101440.1;MICT00000101441.1	48	48	100	0	0	100	4	85	10	0	0	0	Cytoplasm	0.0088	0.0485	0.3277	0.3129	0.2841	0.0259
CATP00000356938.1	Simiiformes	43	de_novo	16	Boreoeutheria	96	FAM234A_299599_18aa	chr16	299599	304382	upstream	FAM234A	0.149413523438	-0.203846696348	5.12262280878111	False	3.7420788481e-06	-0.0800509506649	41.6079166565726	True	54	0	1	no	-215.2939	-1	no	no	ENSG00000167930.11	ENCT00000154205.1;ENCT00000154211.1;ENCT00000154214.1;ENST00000301679.2;ENST00000420046.1;ENST00000420500.1;ENST00000442458.2;ENST00000449945.1;ENST00000453430.1;ENST00000600536.1;FTMT26300022255.1;FTMT26300036502.1;FTMT26300036684.1;FTMT26300042577.1;FTMT26300042579.1;HBMT00000529856.1	18	18	100	0	0	100	0	100	0	0	0	0	Nucleus	0.0363	0.5136	0.2257	0.1977	0.0501	0.0021
CATP00000357755.1	Euteleostomi	435	undefined	24	Tetrapoda	352	KRT10_38974577_21aa	chr17	38974577	38974511	downstream	KRT10	0.939417163247	-0.00823913570336	0.00680658639618424	False	0.0172998352724	-0.0166400449499	2.80807529034082	False	63	5.61	0.1	no	-150.916	-1	no	no	ENSG00000186395.6	ENCT00000183515.1;ENST00000269576.5;FTMT26500000414.1;FTMT26500001285.1;FTMT26500043891.1;HBMT00000626921.1;HBMT00000626922.1	21	21	100	0	28	71	0	100	0	0	0	0	Extracellular	0.0321	0.1127	0.0776	0.5462	0.26	0.0011
CATP00000363722.1	Euteleostomi	435	undefined	64	Euteleostomi	435	MIR302B_113568032_27aa	chr4	113568032	113567948	new	MIR302B	0.00814424973953	-0.0502828914868	3.19744696607124	False	0.0567188347799	-0.0330830448377	3.94891011329212	False	81	0	1	no	-290.1183	-1	no	no	ENSG00000249532.2	ENST00000505215.1;ENST00000509938.1;ENST00000510655.1	27	0	0	18	14	66	25	51	22	0	0	0	Mitochondrion	0.5217	0	0.0033	0.2769	0.567	0.0162
CATP00000364441.1	Amniota	312	undefined	42	Amniota	312	EPN2_19186265_14aa	chr17	19186265	19186310	upstream	EPN2	0.0195307464048	-0.0614095162762	3.1949413494255	False	0.279443359413	-0.0198323063844	1.05174706215532	False	42	4.9	0.326	no	-92.9508	-1	no	no	ENSG00000072134.11	ENST00000347697.2;ENST00000395628.2;ENST00000495155.1;ENST00000577195.1;ENST00000577244.1;ENST00000577692.1;ENST00000581024.1;ENST00000582234.1;ENST00000582969.1;ENST00000583197.1;FTMT26700039306.1;FTMT26700049662.1;FTMT26700049665.1;FTMT26700049666.1;HBMT00000593681.1;HBMT00000593682.1;MICT00000143563.1	14	14	100	50	0	50	0	100	0	0	0	0	Mitochondrion	0.6869	0.181	0.0726	0.0416	0.4696	0.1563
CATP00000367284.1	Eutheria	105	undefined	2	Euarchontoglires	90	CTB-171A8.1_45219317_38aa	chr19	45219317	45219200	new	CTB-171A8.1	0.0956963641298	-0.111362234288	3.4543822203991	False	2.97151668525e-06	-0.153637435338	81.3292788839716	True	114	9.66	0.014	no	-219.847	-1	no	no	ENSG00000266903.1	ENCT00000215606.1;ENCT00000215607.1;ENST00000591312.1;HBMT00000739343.1;HBMT00000739344.1;MICT00000176928.1;MICT00000176931.1;MICT00000176934.1	38	38	100	42	0	57	5	81	13	0	0	0	Extracellular	0.0178	0.0033	0.0624	0.8567	0.0762	6e-04
CATP00000367362.1	Amniota	312	undefined	25	Amniota	312	UGDH_39529119_61aa	chr4	39529119	39528933	upstream	UGDH	0.00451199073292	-0.236192340714	16.8631754741848	True	0.0185045745695	-0.0961866265965	15.9625400290623	False	183	0	1	no	-585.7231	-1	no	no	ENSG00000109814.7	ENST00000316423.6;ENST00000510490.1;ENST00000515021.1;FTMT21300018441.1	61	61	100	21	0	78	0	96	3	0	0	0	Nucleus	0.0046	0.6028	0.2214	0.0293	0.1459	2e-04
CATP00000368180.1	Euteleostomi	435	undefined	28	Theria	159	PHTF1_114301787_47aa	chr1	114301787	114301643	upstream	PHTF1	NA	NA	NA	NA	NA	NA	NA	NA	141	0	1	no	-276.9691	-1	no	no	ENSG00000116793.11	ENCT00000030289.1;ENST00000357783.2;ENST00000369596.2;ENST00000369598.1;ENST00000369600.1;ENST00000369604.1;ENST00000393357.2;ENST00000446739.1;ENST00000493212.1;MICT00000017659.1	47	47	100	17	4	78	8	82	8	0	0	0	Mitochondrion	0.1398	0.0724	0.2149	0.0635	0.5698	0.0016
CATP00000375589.1	Theria	159	undefined	16	Boreoeutheria	96	GATA6-AS1_19748061_34aa	chr18	19748061	19747674	new	GATA6-AS1	0.484013066081	0.0160914174884	0.154353171580914	False	0.118054915692	-0.0121252032263	1.07759693496433	False	102	0	1	no	-271.0761	-1	no	no	ENSG00000266010.1	HBMT00000668403.1;HBMT00000668415.1;MICT00000159647.1	34	10	29	20	0	79	11	82	5	0	0	0	Extracellular	0.1757	0.0122	0.1078	0.5419	0.2899	0.0066
CATP00000375749.1	Sarcopterygii	413	undefined	31	Tetrapoda	352	AGPAT4_161694994_23aa	chr6	161694994	161653287	upstream	AGPAT4	0.401397039936	-0.0779605803782	0.940699083169243	False	0.0507472186759	-0.0156775895705	1.94388012201801	False	69	0	1	no	-184.1305	-1	no	no	ENSG00000026652.9	ENST00000320285.4;ENST00000366905.3;ENST00000366908.5;ENST00000366911.5;ENST00000457520.2;MICT00000314753.1;MICT00000314759.1	23	23	100	0	13	86	13	86	0	0	0	0	Extracellular	0.1141	0.0042	0.009	0.7759	0.2056	0.0046
CATP00000376184.1	Eutheria	105	de_novo	27	Theria	159	MYO10_16936052_16aa	chr5	16936052	16936001	upstream	MYO10	NA	NA	NA	NA	NA	NA	NA	NA	48	0	1	no	-71.1629	-1	no	no	ENSG00000145555.10	ENST00000513610.1;FTMT21700015451.1;FTMT21700048797.1;FTMT21700048798.1	16	16	100	0	0	100	0	100	0	0	0	0	Cytoplasm	0.0572	0.1746	0.3845	0.1688	0.2626	0.0059
CATP00000376871.1	Amniota	312	undefined	23	Boreoeutheria	96	ST3GAL1_134583974_32aa	chr8	134583974	134558109	upstream	ST3GAL1	0.512822048307	-0.0141539797882	0.124951121846311	False	0.00313225808745	-0.0225611666064	5.41102172931266	False	96	5.68	0.251	no	-166.0217	-1	no	no	ENSG00000008513.10	ENST00000319914.5;ENST00000517668.1;ENST00000518298.1;ENST00000521180.1;ENST00000522652.1;ENST00000522873.1;FTMT22900003397.1;HBMT00001416254.1	32	19	59	28	3	68	3	90	6	0	0	0	Mitochondrion	0.2074	0.067	0.047	0.0567	0.8148	0.0082
CATP00000376872.1	Simiiformes	43	de_novo	18	Boreoeutheria	96	ST3GAL1_134558040_17aa	chr8	134558040	134511402	upstream	ST3GAL1	0.868601872103	-0.0120335610488	0.0224084565267891	False	0.00421479315603	-0.0449152962674	10.2178020757544	False	51	0	1	no	-188.1143	-1	no	no	ENSG00000008513.10	ENST00000517668.1;ENST00000519435.1;ENST00000521180.1;ENST00000522652.1;FTMT22900002035.1;FTMT22900003600.1;FTMT22900017598.1;FTMT22900018706.1;FTMT22900027641.1	17	17	100	0	0	100	0	100	0	0	0	0	Plastid	0.3483	0.06	0.024	0.1793	0.2211	0.0098
CATP00000377101.1	Euteleostomi	435	undefined	22	Eutheria	105	ANKRA2_72861198_35aa	chr5	72861198	72861090	upstream	ANKRA2	0.204787931379	-0.073627434233	1.54340786381321	False	3.48109389157e-05	-0.0571293921433	24.3941703419037	False	105	0	1	no	-204.5562	-1	no	no	ENSG00000164331.5	ENCT00000358692.1;ENST00000296785.3;ENST00000504641.1;ENST00000515804.1;FTMT21700005828.1;FTMT21700026670.1	35	14	40	0	14	85	8	85	5	0	0	0	Mitochondrion	0.1293	0.258	0.0984	0.2455	0.3755	0.0081
CATP00000378959.1	Eutheria	105	undefined	29	Eutheria	105	C11orf24_68035718_61aa	chr11	68035718	68035532	upstream	C11orf24	0.0285461960796	-0.09639953273	4.5317191144335	False	4.8118223317e-05	-0.0745133698734	30.8137388519251	True	183	0	1	no	-482.7773	0.0668628	yes	yes	ENSG00000171067.6	ENCT00000079868.1;ENST00000304271.6;ENST00000527280.1;ENST00000529339.1;ENST00000529590.1;ENST00000530166.1;ENST00000532969.1;HBMT00000251840.1;HBMT00000251843.1;HBMT00000251857.1	61	29	47	0	21	78	19	63	16	0	0	0	Mitochondrion	0.0124	0.0236	0.0604	0.1247	0.7911	2e-04
CATP00000378993.1	Amniota	312	undefined	39	Amniota	312	SNX13_17980105_52aa	chr7	17980105	17979946	upstream	SNX13	0.0978127487249	-0.158556554874	4.87247031914477	False	0.00121311189105	-0.0285224615542	7.96614085653725	False	156	0	1	no	-19.7207	-1	no	no	ENSG00000071189.17	ENST00000409076.2;ENST00000409389.1;ENST00000428135.3;ENST00000444712.1;ENST00000471744.1;ENST00000474067.1;ENST00000475800.1;ENST00000482558.1;HBMT00001333479.1	52	52	100	34	0	65	0	88	11	1	0	18	Mitochondrion	0.4507	0.1197	0.0241	0.1069	0.7159	0.0228
CATP00000379463.1	Mammalia	177	de_novo	39	Amniota	312	CCSER2_86184739_24aa	chr10	86184739	86185496	upstream	CCSER2	0.13144428461	0.0180315166924	0.483670036123687	False	0.0487323640783	-0.0138364183763	1.73890808415882	False	72	0	1	no	-86.4414	-1	no	no	ENSG00000107771.11	ENST00000494586.1;ENST00000543283.1;FTMT23900019869.1;HBMT00000148935.1	24	24	100	16	25	58	4	58	37	0	0	0	Extracellular	2e-04	0.0298	0.1694	0.7883	0.0113	2e-04
CATP00000388186.1	Amniota	312	undefined	30	Theria	159	LHFP_40177098_31aa	chr13	40177098	40175510	upstream	LHFP	0.570950900238	-0.244753989013	1.81328583736333	False	6.2583016808e-05	-0.111260441515	44.7935021362485	True	93	0	1	no	-8.1561	-1	no	no	ENSG00000183722.7	ENST00000379589.3;ENST00000495922.1	31	31	100	0	0	100	0	93	6	0	0	0	Extracellular	0.0056	0.2967	0.1229	0.3766	0.1955	0.0012
CATP00000392128.1	Eutheria	105	de_novo	21	Eutheria	105	SOX2-OT_181457577_31aa	chr3	181457577	181457673	new	SOX2-OT	0.0159779112032	-0.117321241508	6.4152375724006	False	0.0822531385721	-0.024770818332	2.573758230089	False	93	0	1	no	-308.1589	-1	no	no	ENSG00000242808.3	ENCT00000297971.1;ENCT00000297975.1;ENST00000466034.1;ENST00000477928.1;ENST00000492337.1;ENST00000493521.1;ENST00000498731.1;FTMT21100025727.1;FTMT21100055095.1;FTMT21100060548.1;MICT00000255478.1;MICT00000255526.1	31	28	90	0	22	77	16	77	6	0	0	0	Extracellular	0.0867	0.0385	0.0251	0.7823	0.1469	0.0028
CATP00000392822.1	Theria	159	undefined	23	Boreoeutheria	96	CLCN4_10125042_20aa	chrX	10125042	10125105	upstream	CLCN4	0.687864406096	-0.0183547303475	0.090783620614776	False	0.0128205434039	-0.022365867549	4.05309749680961	False	60	0	1	no	-145.123	-1	no	no	ENSG00000073464.7	ENCT00000464490.1;ENCT00000464491.1;ENCT00000464492.1	20	20	100	0	0	100	0	100	0	0	0	0	Plastid	0.4453	0.1244	0.0321	0.0241	0.1323	0.0101
CATP00000396182.1	Mammalia	177	undefined	30	Mammalia	177	C18orf54_51885192_28aa	chr18	51885192	51886935	upstream	C18orf54	0.928460835941	-0.0155245141829	0.0152327532901838	False	0.397266157176	-0.0189253817764	0.726707033952516	False	84	4.28	0.11	no	-246.6795	0.3996796	yes	yes	ENSG00000166845.9	ENST00000300091.5;MICT00000162432.1	28	6	21	35	17	46	7	82	10	0	0	0	Mitochondrion	0.2745	0.1989	0.0831	0.055	0.5577	0.0045
CATP00000400497.1	Primates	74	de_novo	25	Amniota	312	SNHG18_9549212_18aa	chr5	9549212	9549421	new	SNHG18	0.0272164394435	-0.0712245918811	3.39316383446591	False	0.0404438970491	-0.0243313778433	3.24655183477658	False	54	0	1	no	-289.8825	-1	no	no	ENSG00000250786.1	ENST00000508179.1;FTMT21900034184.1;FTMT21900034185.1	18	6	33	66	0	33	0	100	0	0	0	0	Extracellular	0.0184	0.0039	0.0134	0.9197	0.0597	0.0011
CATP00000412360.1	Primates	74	de_novo	3	Hominidae	15.2	BTN3A1_26402512_26aa	chr6	26402512	26402593	upstream	BTN3A1	0.817078261776	-0.0268493552943	0.0717013118586041	False	0.0192809171385	-0.020216875341	3.32050787492027	False	78	0	1	no	-64.4661	-1	no	no	ENSG00000026950.12	ENST00000289361.6;ENST00000427334.1;ENST00000450085.2;ENST00000465690.2;ENST00000476549.2;ENST00000506698.1;FTMT22300016602.1;FTMT22300049485.1;HBMT00001222542.1;HBMT00001222544.1	26	26	100	0	46	53	15	80	3	0	0	0	Extracellular	0.0136	0.2231	0.2454	0.4627	0.0113	0.001
CATP00000413518.1	Amniota	312	undefined	30	Theria	159	KIF9_47324081_33aa	chr3	47324081	47318864	upstream	KIF9	0.00349091248107	-0.160958665277	12.0377138561186	True	9.42743160141e-06	-0.0821004510683	39.5177970463382	True	99	0	1	no	-268.5827	-1	no	no	ENSG00000088727.8	ENCT00000302544.1;ENST00000265529.3;ENST00000352910.4;ENST00000432493.1;ENST00000444589.2;ENST00000456548.1;ENST00000487440.1;ENST00000498584.1;HBMT00000999423.1;HBMT00000999439.1;MICT00000241928.1	33	33	100	0	0	100	0	100	0	0	0	0	Mitochondrion	0.5149	0.0184	0.0389	0.0314	0.8539	0.0203
CATP00000414253.1	Mammalia	177	undefined	26	Theria	159	SOCS4_55494130_35aa	chr14	55494130	55498629	upstream	SOCS4	0.894425519586	-0.021298687781	0.0314132221373507	False	1.53469644799e-05	-0.0288338521715	13.2942982518463	False	105	7.64	0.052	no	-271.4948	-1	no	no	ENSG00000180008.8	ENST00000555846.1	35	35	100	0	31	68	0	77	22	0	0	0	Plastid	0.6481	8e-04	0.0027	0.0719	0.422	0.0507
CATP00000415540.1	Simiiformes	43	de_novo	24	Eutheria	105	ZFAND2A_1199767_59aa	chr7	1199767	1197881	upstream	ZFAND2A	0.00537247419697	-0.145496629192	10.0521541903494	True	4.70174318385e-07	-0.0454838216721	27.5654027731969	True	177	0	1	no	-452.6781	-1	no	no	ENSG00000178381.7	ENST00000316495.3;ENST00000397083.1;ENST00000401903.1;ENST00000484977.1;HBMT00001331328.1	59	59	100	15	3	81	6	81	11	0	0	0	Mitochondrion	0.1552	0.0357	0.0433	0.1601	0.5077	0.009
CATP00000416192.1	Amniota	312	undefined	29	Amniota	312	ATG13_46639138_15aa	chr11	46639138	46639186	upstream	ATG13	0.566843325244	-0.0699454816757	0.524874428824064	False	3.8910151341e-06	-0.0782216399035	40.5301138560878	True	45	0	1	no	-214.7977	0.0781833	yes	yes	ENSG00000175224.12	ENCT00000066526.1;ENCT00000066538.1;ENST00000312040.4;ENST00000359513.4;ENST00000434074.1;ENST00000451945.1;ENST00000524625.1;ENST00000526715.1;ENST00000528494.1;ENST00000529655.1;ENST00000530500.1;ENST00000530942.1;ENST00000533325.1;ENST00000534610.1;ENST00000577256.1;ENST00000578626.1;ENST00000579280.1;ENST00000580238.1;ENST00000581416.1;ENST00000581438.1;ENST00000582547.1;ENST00000583249.1;FTM…	15	15	100	13	0	86	0	100	0	0	0	0	Mitochondrion	0.3229	0.1253	0.1365	0.221	0.4908	0.0183
CATP00000418824.1	Theria	159	undefined	33	Amniota	312	SCMH1_41651921_23aa	chr1	41651921	41651849	upstream	SCMH1	0.199705058354	0.00584558292473	0.12447958236963	False	4.59888204038e-05	-0.0357735321134	14.8608878569778	False	69	0	1	no	-170.2462	-1	no	no	ENSG00000010803.12	ENST00000337495.5;ENST00000372596.1;ENST00000372597.1;ENST00000488592.1;FTMT20100067021.1;FTMT20100108185.1;FTMT20100108192.1;FTMT20100108208.1;FTMT20100108209.1;FTMT20100108210.1	23	3	13	47	0	52	4	91	4	0	0	0	Mitochondrion	0.6538	0.0615	0.0992	0.0639	0.6476	0.0187
CATP00000419026.1	Amniota	312	undefined	9	Boreoeutheria	96	PTPRA_2854256_20aa	chr20	2854256	2854319	upstream	PTPRA	8.24051971787e-05	-0.367449800533	45.6774956584721	True	0.000200417513249	-0.199539086779	70.6742380677724	True	60	0	1	no	-20.9535	-1	no	no	ENSG00000132670.16	ENST00000216877.6;ENST00000318266.5;ENST00000399903.2;ENST00000425918.2;ENST00000430705.1;ENST00000431048.1;ENST00000455631.1;FTMT27900004625.1;FTMT27900007918.1	20	20	100	0	0	100	0	100	0	0	0	0	Nucleus	0.0117	0.6045	0.1803	0.1162	0.0559	0.0021
CATP00000424519.1	Amniota	312	undefined	24	Eutheria	105	MAP2K3_21188156_14aa	chr17	21188156	21188201	upstream	MAP2K3	0.795748416122	-0.0487419065454	0.147208843848158	False	0.000163844976708	-0.0546479706683	19.8136120065038	False	42	0	1	no	-22.3	-1	no	no	ENSG00000034152.14	ENST00000342679.4;ENST00000395491.2;ENST00000479129.1;ENST00000483928.2;ENST00000496046.1;ENST00000529517.1;ENST00000534743.1;ENST00000583508.1;HBMT00000594167.1;HBMT00000594174.1	14	14	100	0	0	100	0	100	0	0	0	0	Mitochondrion	0.4161	0.1736	0.1332	0.1188	0.4496	0.0161
CATP00000425675.1	Euarchontoglires	90	undefined	5	Simiiformes	43	MACC1_20085150_20aa	chr7	20085150	20068544	new_iso	MACC1	0.731685627686	0.00159350260344	0.00658063553286805	False	0.126215781428	-0.0133550981791	1.14976890340335	False	60	0	1	no	-88.0041	-1	no	no	ENSG00000243004.1	ENCT00000409675.1;ENST00000415499.1;ENST00000435968.1;ENST00000437191.1;FTMT22500032459.1;HBMT00001333526.1	20	20	100	0	0	100	0	100	0	0	0	0	Nucleus	0.3773	0.4453	0.1315	0.026	0.3105	0.0128
CATP00000425678.1	Eutheria	105	undefined	3	Catarrhini	29.4	MACC1_20008017_12aa	chr7	20008017	20007978	new_iso	MACC1	0.571665352526	-0.0101450564739	0.0749930162309398	False	0.50593222505	-0.00585743255468	0.166005391703509	False	36	0	1	no	-90.3509	-1	no	no	ENSG00000243004.1	ENST00000415499.1;ENST00000435968.1;ENST00000437191.1;FTMT22500034226.1	12	12	100	0	0	100	0	100	0	0	0	0	Extracellular	0.1097	0.0578	0.0613	0.4707	0.3678	0.0235
CATP00000425893.1	Amniota	312	undefined	23	Eutheria	105	GUCY1A3_156588114_33aa	chr4	156588114	156617932	upstream	GUCY1A3	0.232732670287	0.0199207876763	0.383903244617878	False	1.26730329779e-06	-0.033631644812	18.9953248225808	False	99	6.41	0.107	no	-302.3831	-1	no	no	ENSG00000164116.12	ENST00000506455.1;ENST00000511507.1;ENST00000512983.1;ENST00000515602.1	33	33	100	57	0	42	12	72	15	0	0	0	Extracellular	0.0584	0.0153	0.0154	0.8536	0.0868	0.027
CATP00000427855.1	Amniota	312	undefined	37	Amniota	312	SEMA4D_92020525_23aa	chr9	92020525	92020453	upstream	SEMA4D	0.208219186725	-0.109521956376	2.27178663609873	False	0.00368595995572	-0.0398841545285	9.29568505690474	False	69	0	1	no	-209.6516	-1	no	no	ENSG00000187764.7	ENST00000343780.4;ENST00000356444.2;ENST00000418828.1;ENST00000420670.1;ENST00000420681.2;ENST00000420987.1;ENST00000429836.1;ENST00000433650.1;ENST00000438547.2;ENST00000455551.2;ENST00000537934.1;FTMT23300007724.1;FTMT23300025389.1;FTMT23300036288.1;FTMT23300047100.1;FTMT23300047107.1;FTMT23300047126.1;HBMT00001487324.1;HBMT00001487327.1;HBMT00001487405.1;HBMT00001487433.1	23	1	4	73	0	26	8	82	8	0	0	0	Extracellular	0.3055	5e-04	0.001	0.4441	0.3787	0.009
CATP00000433903.1	Amniota	312	undefined	27	Theria	159	B4GALT3_161147274_13aa	chr1	161147274	161147232	upstream	B4GALT3	0.0542292568938	-0.116872878443	4.50278274544566	False	0.000301210679085	-0.0543532069624	18.3301441803299	False	39	0	1	no	-102.6761	-1	no	no	ENSG00000158850.10	ENST00000319769.5;ENST00000367998.1;ENST00000460415.1;ENST00000466504.1;ENST00000467863.1;ENST00000482288.1;ENST00000493164.1;ENST00000496313.1;FTMT20100006912.1;MICT00000023752.1;MICT00000023753.1;MICT00000023754.1;MICT00000023755.1;MICT00000023758.1;MICT00000023759.1	13	13	100	0	0	100	0	100	0	0	0	0	Mitochondrion	0.7483	2e-04	4e-04	0.0299	0.9405	0.0218
CATP00000434160.1	Amniota	312	undefined	28	Theria	159	USP21_161129313_34aa	chr1	161129313	161129418	upstream	USP21	0.00208896870087	-0.226756961502	18.4978034782494	True	1.18267524493e-07	-0.106897473236	70.9218005034174	True	102	0	1	no	-168.0442	-1	no	no	ENSG00000143258.11	ENCT00000013136.1;ENST00000289865.8;ENST00000368001.1;ENST00000368002.3;ENST00000479344.1;ENST00000492950.1	34	34	100	41	0	58	0	100	0	0	Y	0	Mitochondrion	0.1583	0.0258	0.0309	0.0606	0.8779	2e-04
CATP00000442132.1	Amniota	312	undefined	32	Amniota	312	PIGC_172411868_12aa	chr1	172411868	172411829	upstream	PIGC	0.534128794854	-0.0226635036925	0.187877395434785	False	0.105227697483	-0.0456630489793	4.27665968014955	False	36	0	1	no	-159.2619	0.1933875	yes	yes	ENSG00000135845.5	ENST00000258324.1;ENST00000478184.1;FTMT20100029456.1;FTMT20100083248.1;FTMT20100086587.1;MICT00000025172.1	12	12	100	0	0	100	0	100	0	0	0	0	Mitochondrion	0.3161	0.2313	0.0658	0.2193	0.2418	0.0461
CATP00000443034.1	Amniota	312	undefined	5	Boreoeutheria	96	B3GALT5-AS1_40984672_33aa	chr21	40984672	40984570	new	B3GALT5-AS1	0.228415677869	0.0232777601264	0.45435842986138	False	4.64753182628e-05	-0.0371966063174	15.4357740053106	False	99	0	1	no	-147.7999	0.2415588	yes	yes	ENSG00000184809.8	ENST00000329618.6;FTMT28100004275.1;FTMT28100009227.1;MICT00000226360.1;MICT00000226364.1;MICT00000226365.1;MICT00000226366.1	33	8	24	0	6	93	12	78	9	0	0	0	Extracellular	0.0779	0.0267	0.0509	0.7047	0.2093	0.0038
CATP00000446569.1	Eutheria	105	undefined	9	Boreoeutheria	96	MYO10_16738325_32aa	chr5	16738325	16711336	upstream	MYO10	0.0788136806694	-0.0937542228717	3.14874066068378	False	0.00443893781184	-0.0471250069146	10.6189246149304	False	96	0	1	no	-296.9436	-1	no	no	ENSG00000145555.10	ENST00000274203.9;ENST00000512061.1;ENST00000515803.1;FTMT21700048790.1;MICT00000279341.1	32	32	100	15	0	84	3	90	6	0	0	0	Mitochondrion	0.5114	0.0067	0.0214	0.1293	0.4485	0.0042
CATP00000446961.1	Eutheria	105	de_novo	23	Amniota	312	CAB39L_50008286_25aa	chr13	50008286	50007516	upstream	CAB39L	NA	NA	NA	NA	NA	NA	NA	NA	75	0	1	no	-274.7475	-1	no	no	ENSG00000102547.14	ENST00000409308.1;ENST00000410043.1;ENST00000470410.1;FTMT24900002393.1	25	25	100	32	16	52	8	88	4	0	0	0	Extracellular	0.0357	0.0241	0.0344	0.5943	0.3465	4e-04
CATP00000447599.1	Amniota	312	undefined	14	Boreoeutheria	96	AC007128.1_8302241_32aa	chr7	8302241	8302340	new	AC007128.1	0.615677391708	-0.0251037167898	0.160955784125413	False	0.000235060034613	-0.113292693262	39.3755075468776	True	96	0	1	no	-361.6302	0.1136183	yes	yes	ENSG00000229970.3	ENCT00000396416.1;ENST00000424460.1;ENST00000458624.1;FTMT22700030836.1;MICT00000318490.1;MICT00000318501.1	32	11	34	0	46	53	15	68	15	0	0	0	Extracellular	0.2796	0.0016	8e-04	0.5549	0.4242	0.0115
CATP00000447625.1	Euteleostomi	435	undefined	14	Amniota	312	OTUD4_146101298_45aa	chr4	146101298	146101160	upstream	OTUD4	NA	NA	NA	NA	NA	NA	NA	NA	135	0	1	no	-143.2019	-1	no	no	ENSG00000164164.11	ENCT00000337394.1;ENCT00000337398.1;ENST00000447906.2	45	45	100	0	0	100	0	100	0	0	0	0	Mitochondrion	0.0144	0.1259	0.1771	0.2905	0.4027	0.0035
CATP00000450927.1	Euteleostomi	435	undefined	22	Sarcopterygii	413	SVIL_29923853_49aa	chr10	29923853	29923703	upstream	SVIL	0.0839502703297	-0.046237147043	1.51428663346643	False	0.000114726272821	-0.043721931322	16.5002836556785	False	147	9.05	0.106	no	-147.414	-1	no	no	ENSG00000197321.10	ENST00000355867.4;FTMT23700012693.1;FTMT23700022913.1;FTMT23700023605.1;FTMT23700023608.1;FTMT23700023610.1;FTMT23700023612.1;FTMT23700023848.1;FTMT23700046731.1	49	4	8	36	8	55	18	57	24	0	0	0	Mitochondrion	0.3274	0.0104	0.0368	0.46	0.4659	0.0185
CATP00000450946.1	Euarchontoglires	90	de_novo	13	Boreoeutheria	96	MIR205HG_209602642_70aa	chr1	209602642	209605137	new	MIR205HG	0.65446428318	-0.0913802901774	0.512098108397198	False	2.46038115158e-05	-0.0618945679463	27.3223286835443	True	210	0	1	no	-719.8331	-1	no	no	ENSG00000230937.5	ENST00000451937.1;HBMT00000043091.1;MICT00000029615.1	70	18	25	17	15	67	18	62	18	0	0	0	Mitochondrion	0.391	0.0087	0.0215	0.0525	0.9138	7e-04
CATP00000455423.1	Eutheria	105	de_novo	16	Theria	159	GPRIN3_90229087_52aa	chr4	90229087	90228928	upstream	GPRIN3	0.987519832347	-0.0574054788535	0.00953006835610448	False	0.0696840244683	-0.0369484801941	4.09391310932757	False	156	9.75	0.072	no	-230.7791	-1	no	no	ENSG00000185477.4	ENCT00000333398.1;ENST00000609438.1;FTMT21300029120.1;FTMT21300048513.1	52	52	100	17	3	78	5	84	9	0	0	0	Mitochondrion	0.152	0.2853	0.0966	0.073	0.4913	0.017
CATP00000455806.1	Theria	159	undefined	24	Theria	159	RNF168_196230484_21aa	chr3	196230484	196230418	upstream	RNF168	NA	NA	NA	NA	NA	NA	NA	NA	63	0	1	no	-186.504	0.3551768	yes	yes	ENSG00000163961.4	ENST00000318037.3;ENST00000437070.1;FTMT20900008196.1;FTMT20900015257.1;MICT00000258365.1	21	21	100	0	0	100	0	100	0	0	0	0	Cytoplasm	0.0861	0.1497	0.4835	0.0773	0.245	0.0038
CATP00000456948.1	Amniota	312	undefined	38	Amniota	312	IBTK_82957343_19aa	chr6	82957343	82957283	upstream	IBTK	0.0328509690794	0.0276284569907	1.24750927474179	False	0.000181265944085	-0.0376915141028	13.507325276488	False	57	0	1	no	-52.2889	0.0785288	yes	yes	ENSG00000005700.10	ENCT00000387737.1;ENST00000306270.7;ENST00000369751.2	19	19	100	0	26	73	5	68	26	0	0	0	Mitochondrion	0.2009	0.016	0.0425	0.4141	0.4936	0.0024
CATP00000457247.1	Sarcopterygii	413	undefined	25	Amniota	312	TAF2_120845064_16aa	chr8	120845064	120845013	upstream	TAF2	0.113170152285	-0.159560113081	4.59570605482536	False	9.3310703395e-05	-0.0605760608937	23.381488409805	False	48	5.42	0.274	no	-215.4833	0.1723016	yes	yes	ENSG00000064313.7	ENST00000378164.2;ENST00000521007.1;FTMT22900009960.1;FTMT22900022229.1;FTMT22900022230.1;FTMT22900025438.1	16	16	100	0	0	100	0	100	0	0	0	0	Mitochondrion	0.4549	0.126	0.0658	0.2267	0.4473	0.0426
CATP00000458815.1	Euteleostomi	435	undefined	47	Euteleostomi	435	ATXN1_16486206_15aa	chr6	16486206	16328657	upstream	ATXN1	0.339995212079	0.0467445473069	0.666621741505808	False	2.03599482743e-05	-0.0363152973529	16.3167780473112	False	45	0	1	no	-65.7142	-1	no	no	ENSG00000124788.13	FTMT22100006954.1;FTMT22100013207.1;FTMT22100015662.1;FTMT22100018650.1;FTMT22100021052.1;FTMT22100030999.1	15	3	20	0	66	33	26	73	0	0	0	0	Mitochondrion	0.2704	4e-04	0.0013	0.3766	0.5784	0.0395
CATP00000462852.1	Simiiformes	43	de_novo	21	Theria	159	UNK_73788090_31aa	chr17	73788090	73788479	downstream	UNK	0.327879046077	-0.0402355917644	0.593097806584175	False	0.00597735846922	-0.0349770335119	7.44863996924609	False	93	3.2	0.432	no	-396.7734	-1	no	no	ENSG00000132478.5	ENST00000586527.1;ENST00000592074.1;FTMT26700019259.1;FTMT26700025172.1;FTMT26700025173.1;MICT00000154595.1;MICT00000154599.1	31	11	35	6	25	67	12	83	3	0	0	0	Extracellular	0.1423	0.0901	0.1449	0.2695	0.2227	0.0062
CATP00000462866.1	Eutheria	105	undefined	16	Eutheria	105	MTIF2_55495726_18aa	chr2	55495726	55494727	upstream	MTIF2	0.605603990079	0.00820703879832	0.0544102280439102	False	0.000290153879503	-0.0469812275732	15.917092506236	False	54	0	1	no	-129.7178	-1	no	no	ENSG00000085760.10	ENST00000263629.4;ENST00000366137.2;ENST00000412530.1;ENST00000417363.1;ENST00000420637.1;ENST00000441307.1;FTMT20500067822.1;HBMT00000804904.1	18	18	100	27	0	72	0	100	0	0	0	0	Nucleus	0.4952	0.3075	0.0387	0.1146	0.2769	0.2042
CATP00000468007.1	Eutheria	105	undefined	40	Amniota	312	TRERF1_42418939_26aa	chr6	42418939	42330761	upstream	TRERF1	NA	NA	NA	NA	NA	NA	NA	NA	78	5.95	0.216	no	-124.8158	-1	no	no	ENSG00000124496.8	ENCT00000385248.1;ENCT00000385250.1;ENCT00000385252.1;ENCT00000385261.1;ENCT00000385268.1;ENCT00000385274.1;ENST00000354325.2;ENST00000372917.4;ENST00000372922.4;ENST00000541110.1;FTMT22100003113.1;FTMT22100015707.1;FTMT22100037929.1;FTMT22100064141.1;FTMT22100064147.1;HBMT00001252873.1;HBMT00001252891.1;HBMT00001252941.1;MICT00000303665.1;MICT00000303698.1;MICT00000303701.1;MICT00000303703.1;MIC…	26	26	100	50	0	50	7	88	3	0	0	0	Mitochondrion	0.2462	0.1704	0.0667	0.0689	0.6818	0.0089
CATP00000468544.1	Eutheria	105	de_novo	31	Theria	159	TMEM159_21172421_19aa	chr16	21172421	21172481	upstream	TMEM159	0.0197129712183	-0.0498180332654	2.5857576181759	False	4.80704798064e-05	-0.0291167653805	12.0419461940262	False	57	0	1	no	-299.2126	0.1533959	yes	yes	ENSG00000011638.6	ENST00000233047.4;ENST00000261388.3;ENST00000451578.2;ENST00000572258.1;ENST00000572599.1;ENST00000573487.1;ENST00000574092.1;ENST00000577162.1;FTMT26300017265.1;FTMT26300033291.1	19	2	10	0	31	68	0	78	21	0	0	0	Extracellular	0.0225	0.0049	0.0297	0.8649	0.1002	0
CATP00000468561.1	Amniota	312	undefined	23	Theria	159	PELO_52083894_30aa	chr5	52083894	52083987	upstream	PELO	0.774800736688	-0.0501267685553	0.169068334182244	False	0.00010691701688	-0.0225725490026	8.58487671221254	False	90	0	1	no	-114.8451	-1	no	no	ENSG00000152684.10	ENST00000274311.2;ENST00000504086.1;ENST00000506949.1;FTMT21900024002.1;FTMT21900024003.1;FTMT21900039105.1	30	30	100	0	0	100	0	100	0	0	0	0	Nucleus	0.0301	0.8659	0.0931	0.0104	0.028	0.0023
CATP00000471576.1	Simiiformes	43	undefined	7	Simiiformes	43	EBLN3_37086995_50aa	chr9	37086995	37087148	new	EBLN3	0.49862699321	-0.027555758395	0.253486791316004	False	0.0325337909571	-0.0225550527105	3.21371811478181	False	150	0	1	no	-75.396	-1	no	no	ENSG00000233137.2	ENST00000429493.1;ENST00000588314.1;ENST00000592157.1;ENST00000593237.1;FTMT23500010569.1;FTMT23500021790.1;FTMT23500029509.1;FTMT23500037104.1;HBMT00001462117.1	50	9	18	38	10	52	14	50	36	1	0	17	Mitochondrion	0.825	0.0236	0.0586	0.0714	0.3768	0.0565
CATP00000471577.1	Simiiformes	43	undefined	6	Catarrhini	29.4	EBLN3_37086723_47aa	chr9	37086723	37086867	new	EBLN3	NA	NA	NA	NA	NA	NA	NA	NA	141	0	1	no	29.4477	0.0961081	yes	yes	ENSG00000233137.2	ENST00000429493.1;ENST00000430809.1;ENST00000588314.1;ENST00000588403.1;ENST00000592157.1;ENST00000593237.1;FTMT23500010569.1;FTMT23500021790.1;FTMT23500029509.1;FTMT23500037104.1;HBMT00001462117.1	47	36	76	19	0	80	14	72	12	0	0	0	Nucleus	0.2122	0.3679	0.1668	0.0437	0.3497	0.0032
CATP00000472819.1	Theria	159	undefined	31	Theria	159	ANAPC15_71823787_41aa	chr11	71823787	71822508	upstream	ANAPC15	0.826264080822	-0.0558565378451	0.140910503308083	False	3.45051255777e-05	-0.05084480183	21.7293205192462	False	123	0	1	no	-163.7712	-1	no	no	ENSG00000110200.4	ENST00000227618.4;ENST00000535234.1;ENST00000538393.1;ENST00000543587.1;ENST00000545680.1	41	15	36	0	19	80	4	80	14	0	Y	0	Mitochondrion	0.1052	0.002	0.0043	0.1582	0.8342	7e-04
CATP00000476249.1	Catarrhini	29.4	de_novo	16	Eutheria	105	NOD1_30503296_94aa	chr7	30503296	30498784	new_iso	NOD1	0.772931031957	-0.00996873218452	0.0339410726676981	False	2.28963823038e-05	-0.115357838382	51.2679088141606	True	282	5.56	0.178	no	-1164.6046	-1	no	no	ENSG00000106100.6	ENST00000419799.1;FTMT22500008229.1;FTMT22500008786.1;FTMT22500012997.1;FTMT22500038233.1;MICT00000320960.1;MICT00000320962.1;MICT00000320963.1;MICT00000320965.1	94	9	9	20	9	70	19	60	20	0	0	0	Cytoplasm	0.016	0.2111	0.2911	0.2452	0.2159	0.0123
CATP00000481661.1	Eutheria	105	undefined	11	Boreoeutheria	96	FAM227B_49912880_27aa	chr15	49912880	49907409	upstream	FAM227B	0.109575952508	-0.00577838505917	0.168896331649411	False	0.00176658393767	-0.0210967122792	5.56235241604177	False	81	0	1	no	-507.7249	-1	no	no	ENSG00000166262.11	ENST00000558615.1;ENST00000560246.1;ENST00000561064.1	27	5	18	0	14	85	14	85	0	0	0	0	Mitochondrion	0.0624	0.0402	0.079	0.3489	0.4905	0.0094
CATP00000485929.1	Simiiformes	43	de_novo	27	Eutheria	105	ZNF317_9251201_34aa	chr19	9251201	9266638	upstream	ZNF317	0.0187294478998	-0.179377548946	9.43177801369488	True	7.23426570741e-05	-0.0538326225484	21.3485356021522	False	102	0	1	no	-177.8694	0.1859219	yes	yes	ENSG00000130803.10	ENCT00000201462.1;ENCT00000201463.1;ENST00000247956.6;ENST00000591278.1;FTMT27500008311.1	34	34	100	23	0	76	0	97	2	0	0	0	Nucleus	0.2972	0.4048	0.0346	0.0776	0.3944	0.0111
CATP00000487727.1	Sarcopterygii	413	undefined	35	Sarcopterygii	413	ZFYVE26_68283292_28aa	chr14	68283292	68282718	upstream	ZFYVE26	0.86770385921	-0.0196536252781	0.0368669977413223	False	0.00983883698641	-0.00909543831771	1.74840430428714	False	84	6.38	0.173	no	-94.5121	-1	no	no	ENSG00000072121.11	ENCT00000135129.1;ENCT00000135133.1;ENST00000347230.4;ENST00000553399.1;ENST00000554523.1;ENST00000554557.1;ENST00000555452.1;ENST00000557366.1	28	28	100	21	14	64	0	71	28	0	Y	0	Mitochondrion	0.3744	1e-04	3e-04	0.0571	0.9314	0.0077
CATP00000490235.1	Amniota	312	undefined	13	Amniota	312	VLDLR-AS1_2621353_12aa	chr9	2621353	2621314	new	VLDLR-AS1	0.00100139934737	-0.116634235308	10.6481236084844	True	0.000160891086834	-0.0248017249169	9.01108333132442	False	36	0	1	no	-44.9859	-1	no	no	ENSG00000236404.4	FTMT23300028176.1;FTMT23300045951.1;HBMT00001478290.1;HBMT00001478291.1;HBMT00001478304.1;MICT00000354963.1	12	12	100	0	0	100	0	100	0	0	0	0	Plastid	0.5144	0.1627	0.0204	0.0855	0.1328	0.0042
CATP00000491613.1	Amniota	312	undefined	15	Amniota	312	FBXL5_15683084_27aa	chr4	15683084	15683000	new_iso	FBXL5	0.0110026152112	-0.116294100046	6.93259564253422	False	6.87443497707e-05	-0.0498475296697	19.8739420180298	False	81	0	1	no	-190.8911	0.1054224	yes	yes	ENSG00000118564.10	ENCT00000329008.1;ENST00000510802.1;ENST00000514541.1;ENST00000515679.1;HBMT00001080728.1;HBMT00001080733.1;HBMT00001080735.1;HBMT00001080739.1;HBMT00001080744.1;MICT00000261704.1;MICT00000261713.1	27	27	100	0	0	100	0	100	0	0	0	0	Mitochondrion	0.2715	0.1982	0.0254	0.1628	0.542	0.0698
CATP00000494572.1	Simiiformes	43	de_novo	12	Mammalia	177	EIF3J-AS1_44828858_86aa	chr15	44828858	44828597	new	EIF3J-AS1	0.512097953096	-0.0255838932475	0.226332086613687	False	2.48678963125e-06	-0.159938870225	85.8497066407532	True	258	0	1	no	-782.738	0.2168554	yes	yes	ENSG00000179523.4	ENST00000313807.4;ENST00000560750.1;FTMT25700024895.1	86	35	40	0	17	82	17	65	17	0	0	0	Mitochondrion	0.2034	0.2181	0.1964	0.0461	0.5228	0.0151
CATP00000498697.1	Eutheria	105	de_novo	29	Euteleostomi	435	EXTL1_26348706_105aa	chr1	26348706	26349024	upstream	EXTL1	0.0197129712183	-0.2154463421	11.1825374041837	True	2.20949792699e-07	-0.186705383449	119.01718923747	True	315	0	1	no	-1205.6456	-1	no	no	ENSG00000158008.5	ENCT00000002980.1;ENCT00000002984.1;ENST00000374280.3;HBMT00000008179.1;MICT00000006001.1;MICT00000006002.1;MICT00000006003.1;MICT00000006005.1	105	11	10	18	19	62	15	53	31	0	0	0	Extracellular	0.0796	0.027	0.1544	0.4562	0.3468	0.0042
CATP00000500293.1	Amniota	312	undefined	29	Amniota	312	SLC38A10_79268985_14aa	chr17	79268985	79268940	upstream	SLC38A10	0.000193357399395	-0.354026387507	40.0174166921026	True	3.52912373261e-07	-0.160193706625	98.9967469956301	True	42	5.54	0.424	no	-31.509	-1	no	no	ENSG00000157637.8	ENST00000374759.3	14	14	100	0	0	100	0	100	0	0	0	0	Mitochondrion	0.5385	0.1096	0.0479	0.0107	0.7982	0.0304
CATP00000501173.1	Simiiformes	43	de_novo	2	Human_Chimp	6.7	AC005592.1_142083037_47aa	chr5	142083037	142083181	new	AC005592.1	0.558670933783	-0.0440675524919	0.339144797297415	False	0.000109160179474	-0.0568732828258	21.581141865172	False	141	0	1	no	-374.8862	-1	no	no	ENSG00000231185.2	ENCT00000351179.1;ENST00000566527.1;FTMT21900023391.1;FTMT21900039959.1;MICT00000290581.1;MICT00000290582.1;MICT00000290585.1	47	6	12	74	0	25	17	38	44	0	Y	0	Extracellular	0.1929	3e-04	0.0027	0.7217	0.2215	0.0065
CATP00000505139.1	Amniota	312	undefined	36	Amniota	312	FLRT2_85996772_24aa	chr14	85996772	85996847	upstream	FLRT2	0.00161687714737	-0.212614138469	18.0640838136755	True	0.00124797008303	-0.0428726999064	11.9235507266329	False	72	8.01	0.15	no	47.0433	-1	no	yes	ENSG00000185070.6	ENST00000330753.4;ENST00000554746.1;ENST00000556335.1;ENST00000557419.1	24	12	50	0	0	100	12	87	0	0	0	0	Extracellular	0.0038	0.0229	0.0359	0.8762	0.0643	4e-04
CATP00000513796.1	Theria	159	undefined	34	Eutheria	105	ZBTB38_141121246_42aa	chr3	141121246	141122852	new_iso	ZBTB38	NA	NA	NA	NA	NA	NA	NA	NA	126	0	1	no	-219.1222	-1	no	no	ENSG00000177311.6	ENST00000504673.1;ENST00000510338.1;HBMT00000985782.1	42	14	33	7	7	85	7	83	9	0	0	0	Extracellular	0.2019	0.0372	0.054	0.4484	0.3653	0.052
CATP00000514293.1	Euteleostomi	435	undefined	15	Amniota	312	PKNOX1_44394756_14aa	chr21	44394756	44424462	upstream	PKNOX1	0.650139225848	-0.0272182422984	0.154917541730141	False	0.00215051818384	-0.0247728543339	6.32895707042904	False	42	6.77	0.189	no	11.2578	-1	no	no	ENSG00000160199.10	ENST00000418336.2;ENST00000432907.2;HBMT00000921959.1;HBMT00000921960.1	14	14	100	0	0	100	0	100	0	0	0	0	Extracellular	0.1342	0.0333	0.031	0.5188	0.303	0.0125
CATP00000515298.1	Theria	159	undefined	35	Theria	159	PPARD_35314863_14aa	chr6	35314863	35314908	upstream	PPARD	0.738324379402	-0.00686234816163	0.0275198637995218	False	0.016828159965	-0.0359602502247	6.1097866562721	False	42	0	1	no	-88.9964	0.2211224	yes	yes	ENSG00000112033.9	ENST00000311565.4;ENST00000360694.3;ENST00000444397.1;FTMT22300001503.1;FTMT22300014249.1;HBMT00001229034.1	14	3	21	42	21	35	0	100	0	0	0	0	Extracellular	0.0294	0.0014	0.0173	0.7464	0.2345	2e-04
CATP00000516649.1	Euteleostomi	435	undefined	12	Eutheria	105	TRIM56_100730337_17aa	chr7	100730337	100730391	upstream	TRIM56	0.606074764125	-0.0107893798886	0.0714195539713844	False	0.000264505058817	-0.0592651911822	20.3070126504759	False	51	7.83	0.064	no	-55.681	0.1015046	yes	yes	ENSG00000169871.8	ENST00000306085.6;ENST00000412507.1;ENST00000467847.1;FTMT22700008041.1	17	17	100	35	0	64	0	100	0	0	0	0	Nucleus	0.4508	0.9901	1e-04	6e-04	0.009	2e-04
CATP00000517781.1	Euteleostomi	435	undefined	29	Euteleostomi	435	ACTR6_100594651_84aa	chr12	100594651	100598785	upstream	ACTR6	NA	NA	NA	NA	NA	NA	NA	NA	252	0	1	no	-1276.9526	-1	no	no	ENSG00000075089.5	ENST00000546902.1;ENST00000551617.1	84	8	9	30	13	55	16	47	35	0	0	0	Mitochondrion	0.5666	0.0806	0.2468	0.0266	0.3878	0.0192
CATP00000519614.1	Euteleostomi	435	undefined	41	Amniota	312	SH3RF2_145316248_37aa	chr5	145316248	145317490	upstream	SH3RF2	0.531850466299	-0.116897276377	0.975668111995422	False	1.05418173201e-06	-0.071567071417	40.9695633760542	True	111	0	1	no	-252.1032	-1	no	no	ENSG00000156463.13	ENCT00000351238.1;ENCT00000351240.1;ENST00000359120.4;HBMT00001151259.1;MICT00000290781.1	37	2	5	21	16	62	10	59	29	0	0	0	Extracellular	0.1296	0.0179	0.1117	0.5198	0.3418	0.0021
CATP00000519883.1	Eutheria	105	undefined	4	Simiiformes	43	LINC00881_156807732_34aa	chr3	156807732	156807837	new	LINC00881	0.0575957404558	-0.336311891651	12.6893937809845	True	0.00614554305507	-0.0412351924316	8.73377153732395	False	102	0	1	no	-324.6527	-1	no	no	ENSG00000241135.1	ENCT00000296014.1;ENCT00000296015.1;ENCT00000296016.1;ENST00000467995.1;ENST00000471719.1;ENST00000474477.1	34	34	100	0	0	100	2	94	2	0	0	0	Extracellular	0.0143	0.0817	0.1725	0.5328	0.2065	0.0036
CATP00000521109.1	Amniota	312	undefined	12	Theria	159	DLGAP1-AS1_3604090_17aa	chr18	3604090	3604144	new	DLGAP1-AS1	0.169920047987	0.0310715209488	0.727995931783673	False	0.551845885271	-0.00782305853709	0.193446802459221	False	51	0	1	no	-188.8294	-1	no	no	ENSG00000177337.3	ENST00000573177.1;FTMT27100003283.1;FTMT27100005243.1;FTMT27100011346.1;FTMT27100012706.1;HBMT00000658592.1;HBMT00000658593.1	17	17	100	0	0	100	0	100	0	0	0	0	Extracellular	0.0334	0.0391	0.0585	0.8288	0.067	0.0058
CATP00000524114.1	Amniota	312	undefined	4	Boreoeutheria	96	PIK3CD-AS2_9747480_51aa	chr1	9747480	9741125	new	PIK3CD-AS2	0.00511096823926	-0.178909514524	12.478615520171	True	7.89620766934e-07	-0.0614739764075	35.9305266484312	True	153	0	1	no	-427.5145	-1	no	no	ENSG00000231789.2	ENST00000415330.2;MICT00000002823.1;MICT00000002828.1	51	16	31	0	17	82	19	62	17	0	0	0	Extracellular	0.0124	0.0082	0.0457	0.7976	0.1452	5e-04
CATP00000530898.1	Eutheria	105	undefined	27	Eutheria	105	MICAL2_12159940_19aa	chr11	12159940	12160000	upstream	MICAL2	NA	NA	NA	NA	NA	NA	NA	NA	57	0	1	no	-137.0639	-1	no	no	ENSG00000133816.9	ENCT00000064439.1;ENST00000256194.4;ENST00000530823.1;ENST00000531732.1;FTMT24300017823.1;FTMT24300040405.1;FTMT24300056819.1;FTMT24300056823.1;HBMT00000211785.1	19	19	100	0	21	78	0	94	5	0	0	0	Extracellular	0.0038	0.0611	0.0757	0.7908	0.0554	0.0012
CATP00000531895.1	Vertebrata	615	undefined	6	Euarchontoglires	90	IFNAR1_34697295_12aa	chr21	34697295	34697334	upstream	IFNAR1	0.428329709792	-0.0153513609355	0.172056105648526	False	0.964517241459	0.00563310709275	0.00846505476621522	False	36	0	1	no	-70.1024	0.100879	yes	yes	ENSG00000142166.8	ENST00000442071.1;FTMT28300001066.1	12	12	100	0	0	100	0	100	0	0	0	0	Extracellular	0.2604	0.004	0.0214	0.5931	0.0184	0.3342
CATP00000534444.1	Euteleostomi	435	undefined	46	Tetrapoda	352	PIK3R1_67522311_44aa	chr5	67522311	67522446	upstream	PIK3R1	0.00905219434497	-0.0298885701097	1.85882939567074	False	0.00904425483032	-0.0274009350416	5.36322173384161	False	132	9.67	0.021	no	-187.4627	-1	no	no	ENSG00000145675.10	ENST00000517412.1;ENST00000521381.1;ENST00000521657.1;FTMT21900008647.1;FTMT21900009308.1;FTMT21900015961.1;FTMT21900022046.1;FTMT21900035954.1;FTMT21900038573.1;HBMT00001139900.1;HBMT00001139924.1;MICT00000283606.1;MICT00000283607.1	44	4	9	36	6	56	15	54	29	0	0	0	Mitochondrion	0.6683	0.0096	0.0432	0.1376	0.6205	0.0209
CATP00000538543.1	Amniota	312	undefined	49	Amniota	312	BRINP1_122131531_19aa	chr9	122131531	122131471	upstream	BRINP1	0.857836791786	-0.0177781927121	0.0360367071903422	False	0.111308934119	-0.0328887877612	3.00340279974887	False	57	0	1	no	-87.5293	-1	no	no	ENSG00000078725.8	ENST00000265922.3;ENST00000373964.2;FTMT23300036356.1;MICT00000365717.1	19	19	100	0	0	100	0	100	0	0	0	0	Extracellular	0.1737	0.0448	0.0549	0.4718	0.1175	0.0192
CATP00000548743.1	Euteleostomi	435	undefined	42	Tetrapoda	352	KIF3C_26205290_59aa	chr2	26205290	26204851	upstream	KIF3C	0.00259122109219	-0.132253960969	10.4119992505879	True	4.2471753935e-06	-0.136871457545	70.4205623370938	True	177	0	1	no	-92.2771	-1	no	no	ENSG00000084731.9	ENST00000405914.1;MICT00000186381.1;MICT00000186382.1	59	59	100	37	0	62	5	81	13	0	0	0	Extracellular	0.0194	0.0397	0.1839	0.4627	0.2952	0.0027
CATP00000551055.1	Amniota	312	undefined	6	Boreoeutheria	96	KCTD21-AS1_77850879_22aa	chr11	77850879	77850948	new	KCTD21-AS1	0.461616032654	0.00309579510829	0.0316345738516861	False	0.000347961148993	-0.0386611134049	12.8061023360322	False	66	0	1	no	-327.1054	-1	no	no	ENSG00000246174.3	ENST00000523626.2;ENST00000527321.1;ENST00000530261.1;ENST00000532831.1;FTMT24300058586.1;HBMT00000229171.1;HBMT00000229172.1	22	1	4	77	0	22	22	54	22	0	0	0	Extracellular	0.382	0.0014	0.0076	0.4866	0.4511	0.0121
CATP00000553997.1	Theria	159	de_novo	35	Amniota	312	FAM73B_131798948_31aa	chr9	131798948	131802814	upstream	FAM73B	0.0453172119475	-0.065541540856	2.68067751723694	False	3.42018648983e-05	-0.047925883745	20.4994731785615	False	93	0	1	no	-180.1819	-1	no	no	ENSG00000148343.14	ENCT00000450904.1;ENCT00000450907.1;ENST00000439290.1;ENST00000445183.1;ENST00000474534.1;ENST00000477088.1;FTMT23500004730.1;FTMT23500048593.1	31	8	25	0	16	83	12	74	12	0	Y	0	Mitochondrion	0.2489	0.0013	0.0131	0.3985	0.5847	6e-04
CATP00000556841.1	Theria	159	undefined	30	Theria	159	FRYL_48712599_21aa	chr4	48712599	48686810	upstream	FRYL	0.125598459287	-0.00961910093431	0.263803493622971	False	0.202138676224	-0.00685281729398	0.45572898418497	False	63	0	1	no	-129.1329	-1	no	no	ENSG00000075539.9	ENST00000264319.7;ENST00000358350.4;ENST00000507711.1;ENST00000515684.1;ENST00000537810.1;FTMT21300040474.1;HBMT00001083114.1;HBMT00001083118.1	21	21	100	66	0	33	9	80	9	0	0	0	Extracellular	0.0493	0	7e-04	0.9274	0.0714	1e-04
CATP00000557280.1	Mammalia	177	undefined	19	Theria	159	ZNF420_37571263_33aa	chr19	37571263	37580015	upstream	ZNF420	NA	NA	NA	NA	NA	NA	NA	NA	99	0	1	no	-417.6434	-1	no	no	ENSG00000197050.6	ENCT00000204946.1;ENCT00000204951.1;ENST00000304239.7;ENST00000337995.3;ENST00000587029.1;ENST00000587082.1;ENST00000589461.1	33	33	100	45	0	54	3	75	21	0	0	0	Extracellular	0.0997	0.0032	0.0163	0.6943	0.2831	8e-04
CATP00000558281.1	Boreoeutheria	96	de_novo	27	Euteleostomi	435	ST3GAL2_70433115_67aa	chr16	70433115	70432911	upstream	ST3GAL2	0.00145028921403	-0.230732043368	19.9350561140889	True	2.50492222245e-05	-0.0643073118335	28.3394033785544	True	201	0	1	no	-869.3681	-1	no	no	ENSG00000157350.8	ENCT00000167862.1;ENST00000342907.2;ENST00000566097.1;FTMT26100016367.1;FTMT26100019882.1;FTMT26100042056.1;MICT00000135446.1	67	11	16	0	11	88	14	65	19	0	0	0	Mitochondrion	0.3797	0.0907	0.0636	0.2503	0.3689	0.1611
CATP00000560165.1	Euarchontoglires	90	de_novo	25	Theria	159	PEX26_18560785_33aa	chr22	18560785	18560887	upstream	PEX26	NA	NA	NA	NA	NA	NA	NA	NA	99	0	1	no	-283.6894	-1	no	no	ENSG00000215193.8	ENST00000399744.3;ENST00000474897.1;FTMT28700011076.1;FTMT28700019799.1;HBMT00000936688.1;MICT00000228921.1	33	33	100	24	15	60	6	87	6	0	0	0	Nucleus	0.0647	0.502	0.1066	0.0238	0.3651	0.0011
CATP00000560822.1	Euteleostomi	435	undefined	25	Mammalia	177	SAC3D1_64808482_15aa	chr11	64808482	64808530	upstream	SAC3D1	NA	NA	NA	NA	NA	NA	NA	NA	45	0	1	no	-115.3887	-1	no	no	ENSG00000168061.9	ENST00000398846.1;ENST00000528109.1;ENST00000531072.1;ENST00000533017.1;FTMT24300016761.1	15	15	100	0	0	100	0	100	0	0	0	0	Mitochondrion	0.6722	0.1102	0.055	0.0474	0.7055	0.0688
CATP00000563960.1	Primates	74	de_novo	14	Mammalia	177	RP4-758J18.10_1369757_91aa	chr1	1369757	1365956	new	RP4-758J18.10	0.0566727208519	-0.210202114647	7.97603309124185	True	7.41909599899e-07	-0.0567821792812	33.3354526521957	True	273	0	1	no	-1083.7012	-1	no	no	ENSG00000225285.1	ENST00000430109.1	91	6	6	6	12	81	13	59	27	0	0	0	Extracellular	0.0311	0.1869	0.1179	0.3554	0.337	0.0018
CATP00000565218.1	Eutheria	105	undefined	27	Eutheria	105	PCNXL4_60558954_58aa	chr14	60558954	60559131	upstream	PCNXL4	0.0252970735454	-0.0769127097193	3.73850204874599	False	6.70742103314e-06	-0.0368671523693	18.2674562351748	False	174	0	1	no	-530.4005	0.1150859	yes	yes	ENSG00000126773.8	ENCT00000126577.1;ENST00000317623.4;ENST00000391611.2;ENST00000406854.1;ENST00000406949.1;ENST00000555569.1;ENST00000556907.1;FTMT25500022505.1;FTMT25500025860.1;FTMT25500026015.1	58	24	41	8	31	60	18	60	20	0	0	0	Mitochondrion	0.1861	0.0974	0.1911	0.1272	0.5048	0.0123
CATP00000567947.1	Eutheria	105	undefined	24	Boreoeutheria	96	CC2D2A_15471529_23aa	chr4	15471529	15471601	upstream	CC2D2A	0.00383107870507	-0.0928700631798	6.83137937238171	False	4.63445610446e-06	-0.185823800982	94.9321121243351	True	69	0	1	no	-183.2845	-1	no	no	ENSG00000048342.11	ENST00000413206.1;ENST00000424120.1;ENST00000438599.2;ENST00000503292.1;ENST00000503658.1;ENST00000507954.1;ENST00000513811.1;ENST00000514450.1;ENST00000515124.1;HBMT00001058571.1	23	23	100	0	0	100	0	100	0	0	0	0	Mitochondrion	0.4489	0.3099	0.0965	0.0465	0.4456	0.0021
CATP00000570078.1	Theria	159	undefined	15	Theria	159	EBLN3_37080033_26aa	chr9	37080033	37080114	new	EBLN3	0.000361190521233	-0.19813160397	20.7592469344037	True	3.46577119039e-05	-0.0426458138943	18.2175279579724	False	78	0	1	no	-105.8835	0.0788027	yes	yes	ENSG00000233137.2	ENST00000429493.1;ENST00000588403.1;FTMT23500004878.1;FTMT23500029509.1;FTMT23500037104.1	26	26	100	0	0	100	3	96	0	0	0	0	Extracellular	0.0358	0.0163	0.0442	0.7246	0.1772	5e-04
CATP00000578918.1	Amniota	312	undefined	15	Amniota	312	LINC00982_2985355_20aa	chr1	2985355	2985292	new	LINC00982	0.442797732785	-0.148375538308	1.59781770706214	False	1.35535432231e-05	-0.0429541820026	20.0267280768236	False	60	0	1	no	-73.4565	-1	no	no	ENSG00000177133.6	ENCT00000020887.1;ENCT00000020889.1;MICT00000001461.1;MICT00000001501.1;MICT00000001503.1;MICT00000001524.1	20	20	100	0	5	95	5	95	0	0	0	0	Mitochondrion	0.5512	0.0016	0.0013	8e-04	0.9942	6e-04
CATP00000579340.1	Eutheria	105	undefined	1	Human	0	RP3-399L15.3_114770178_36aa	chr6	114770178	114777114	new	RP3-399L15.3	0.999597397546	-0.000615417502023	3.27590816828671e-06	False	0.0137532309425	-0.0242420969574	4.32229239151013	False	108	0	1	no	-408.5441	-1	no	no	ENSG00000228624.3	ENCT00000376537.1;FTMT22300057349.1;FTMT22300057351.1;MICT00000310041.1;MICT00000310057.1	36	5	13	19	36	44	8	61	30	0	0	0	Extracellular	0.1748	0.2183	0.0747	0.3334	0.3001	0.0096
CATP00000581080.1	Theria	159	undefined	8	Boreoeutheria	96	FOXN2_48555711_24aa	chr2	48555711	48555786	upstream	FOXN2	NA	NA	NA	NA	NA	NA	NA	NA	72	0	1	no	-109.8674	-1	no	no	ENSG00000170802.11	ENCT00000223493.1;FTMT20700032170.1;FTMT20700046713.1;MICT00000189160.1	24	24	100	0	45	54	16	79	4	0	0	0	Extracellular	0.0109	0.0364	0.0744	0.6349	0.2493	2e-04
CATP00000586095.1	Amniota	312	undefined	28	Amniota	312	SLC30A5_68390032_13aa	chr5	68390032	68390074	upstream	SLC30A5	0.208570501952	0.000735437121312	0.0152385998089958	False	3.70304426547e-06	-0.0862732838546	44.8797155958586	True	39	0	1	no	4.6902	-1	no	no	ENSG00000145740.14	ENCT00000345320.1;ENST00000380860.4;ENST00000396591.3;ENST00000502979.1;ENST00000504103.1;HBMT00001140025.1	13	13	100	0	0	100	0	100	0	0	0	0	Nucleus	0.1713	0.9987	2e-04	2e-04	8e-04	1e-04
CATP00000588290.1	Euteleostomi	435	undefined	10	Mammalia	177	ZFAND4_46168028_16aa	chr10	46168028	46167977	upstream	ZFAND4	0.23392001352	0.00488507510706	0.0938140607166069	False	9.55366659047e-05	-0.0301205298684	11.596554645697	False	48	0	1	no	2.8874	0.4410561	yes	yes	ENSG00000172671.15	ENST00000374371.2;ENST00000497028.1	16	16	100	18	0	81	0	100	0	0	0	0	Mitochondrion	0.3316	0.4057	0.102	0.0331	0.4425	0.0162
CATP00000588740.1	Amniota	312	undefined	41	Theria	159	R3HDM1_136289099_32aa	chr2	136289099	136289198	upstream	R3HDM1	NA	NA	NA	NA	NA	NA	NA	NA	96	0	1	no	-74.5515	-1	no	no	ENSG00000048991.12	ENCT00000230002.1;ENCT00000230009.1;ENST00000264160.4;ENST00000329971.3;ENST00000409478.1;ENST00000438014.1;ENST00000483021.1;ENST00000488035.1;FTMT20700017411.1;MICT00000199941.1;MICT00000199942.1;MICT00000199943.1;MICT00000199947.1	32	32	100	0	0	100	0	96	3	0	0	0	Mitochondrion	0.4658	0.0042	0.0029	0.2277	0.5417	0.1455
CATP00000591830.1	Eutheria	105	undefined	22	Eutheria	105	TMEM63A_226067054_28aa	chr1	226067054	226066967	upstream	TMEM63A	0.00245333844926	-0.18031422782	14.3259874658483	True	1.50623281375e-06	-0.0505045199212	28.1623693369724	True	84	0	1	no	-144.3919	-1	no	no	ENSG00000196187.7	ENST00000366835.3;FTMT20100003634.1;FTMT20100076043.1;FTMT20100112791.1;FTMT20100112792.1;FTMT20100112798.1;MICT00000031741.1	28	11	39	60	0	39	7	92	0	0	0	0	Extracellular	0.3699	0.0015	0.029	0.5076	0.3977	5e-04
CATP00000592177.1	Theria	159	undefined	29	Theria	159	LZIC_10002792_34aa	chr1	10002792	10002687	upstream	LZIC	0.758278902711	-0.0183764759683	0.0672164717092138	False	0.4572032422	-0.0149481427714	0.48661468404776	False	102	0	1	no	-466.6474	-1	no	no	ENSG00000162441.7	ENST00000377223.1;ENST00000400903.2;FTMT20100058740.1;FTMT20100062050.1;FTMT20100083480.1	34	9	26	0	32	67	14	55	29	0	0	0	Mitochondrion	0.0401	0.0012	0.047	0.4449	0.5052	1e-04
CATP00000594829.1	Euteleostomi	435	undefined	27	Eutheria	105	SIPA1L1_71996071_35aa	chr14	71996071	72054326	new_iso	SIPA1L1	NA	NA	NA	NA	NA	NA	NA	NA	105	6.64	0.111	no	-182.8085	-1	no	no	ENSG00000197555.5	ENST00000554362.1;FTMT25500005954.1;FTMT25500010329.1;FTMT25500019758.1;FTMT25500025212.1;FTMT25500036550.1;HBMT00000432884.1;HBMT00000432939.1;MICT00000106844.1	35	15	42	0	40	60	17	71	11	0	0	0	Mitochondrion	0.7025	0.0038	0.0347	0.108	0.705	0.0426
CATP00000601400.1	Amniota	312	undefined	22	Amniota	312	CDC42BPA_227505620_17aa	chr1	227505620	227505566	upstream	CDC42BPA	0.338249040751	0.00963988557948	0.138130092389934	False	0.0120103045981	-0.0205502991606	3.779888042626	False	51	0	1	no	-123.6367	0.2168554	yes	yes	ENSG00000143776.14	ENST00000334218.5;ENST00000366766.2;FTMT20100005386.1;FTMT20100065758.1;FTMT20100070642.1;FTMT20100083646.1;HBMT00000087313.1;MICT00000031933.1;MICT00000031936.1	17	17	100	0	29	70	0	100	0	0	0	0	Mitochondrion	0.1175	0.0332	0.0371	0.204	0.7019	0.016
CATP00000602232.1	Eutheria	105	undefined	8	Boreoeutheria	96	TSPAN14_82228345_13aa	chr10	82228345	82228387	upstream	TSPAN14	NA	NA	NA	NA	NA	NA	NA	NA	39	0	1	no	-93.6183	-1	no	no	ENSG00000108219.10	ENST00000372156.1;ENST00000372158.1;FTMT23900024074.1;FTMT23900033029.1;FTMT23900041753.1;FTMT23900041757.1;HBMT00000148673.1	13	13	100	0	15	84	0	100	0	0	0	0	Extracellular	0.0757	1e-04	5e-04	0.9121	0.002	0.0683
CATP00000602409.1	Theria	159	undefined	12	Theria	159	USP8_50716769_32aa	chr15	50716769	50731222	upstream	USP8	NA	NA	NA	NA	NA	NA	NA	NA	96	0	1	no	-193.5344	0.166419	yes	yes	ENSG00000138592.9	ENST00000396444.3;ENST00000558892.1	32	32	100	18	0	81	0	96	3	0	0	0	Mitochondrion	0.4083	0.0099	0.0025	0.3705	0.4936	0.0957
CATP00000607712.1	Amniota	312	undefined	48	Theria	159	FBXW2_123555529_35aa	chr9	123555529	123550551	upstream	FBXW2	NA	NA	NA	NA	NA	NA	NA	NA	105	0	1	no	-63.2282	-1	no	no	ENSG00000119402.12	ENST00000340778.5;ENST00000474117.1;FTMT23300000908.1;FTMT23300032377.1	35	35	100	0	0	100	0	100	0	0	0	0	Nucleus	0.0847	0.4841	0.2506	0.0233	0.1602	0.0174
CATP00000612391.1	Sarcopterygii	413	undefined	32	Tetrapoda	352	FAM19A4_68934423_19aa	chr3	68934423	68934363	upstream	FAM19A4	0.0661926652659	-0.040740183333	1.46224627306649	False	0.0257713875985	-0.0393506078867	5.98820102184781	False	57	4.73	0.256	no	-87.6003	-1	no	no	ENSG00000163377.10	ENCT00000304725.1;ENCT00000304727.1;ENST00000495737.1	19	5	26	0	52	47	26	57	15	0	0	0	Extracellular	0.3612	0.0058	0.03	0.4713	0.3344	0.0111
CATP00000612726.1	Eutheria	105	undefined	4	Boreoeutheria	96	TCONS_00157874_40949724_16aa	chr7	40949724	40949775	new	TCONS	0.138920896014	-0.0433688842899	1.1315937687193	False	0.125172297305	-0.0140269130375	1.21245059533515	False	48	0	1	no	-211.9287	-1	no	no	ENSG00000175600.11	ENCT00000399054.1;FTMT22800002661.1;MICT00000322137.1	16	16	100	0	0	100	0	100	0	0	0	0	Mitochondrion	0.6663	0.0268	0.0126	0.0505	0.4879	0.0375
CATP00000617151.1	Amniota	312	undefined	23	Eutheria	105	CRLS1_5986771_26aa	chr20	5986771	5986852	upstream	CRLS1	0.760925106509	-0.148065019069	0.534765664126209	False	7.06781663126e-06	-0.0602230711601	29.7090722045567	True	78	0	1	no	-66.6802	0.1337935	yes	yes	ENSG00000088766.7	ENCT00000258435.1;ENST00000452938.1;HBMT00000881995.1	26	26	100	69	0	30	0	96	3	0	0	0	Extracellular	0.2988	0.0024	0.0102	0.5005	0.1579	0.032
CATP00000617463.1	Eutheria	105	undefined	8	Boreoeutheria	96	RP6-65G23.3_71276930_46aa	chr14	71276930	71281890	new	RP6-65G23.3	0.0389059819855	-0.0569316289098	2.44332582302185	False	3.98696795239e-06	-0.0411659438859	21.2881947600952	False	138	0	1	no	-403.9768	-1	no	no	ENSG00000259153.1	ENST00000554032.1;HBMT00000432547.1	46	1	2	0	19	80	26	56	17	0	0	0	Extracellular	0.0363	0.0053	0.0126	0.5556	0.4254	7e-04
CATP00000617819.1	Eutheria	105	undefined	15	Boreoeutheria	96	NCK1-AS1_136580676_43aa	chr3	136580676	136565384	new	NCK1-AS1	0.103033505236	-0.0124530934405	0.374125731343816	False	9.43453043913e-05	-0.0305880802641	11.7925296891219	False	129	0	1	no	-524.3149	-1	no	no	ENSG00000239213.1	ENST00000461864.1	43	43	100	0	0	100	9	83	6	0	0	0	Nucleus	0.2334	0.3551	0.085	0.2107	0.2999	0.0279
CATP00000618317.1	Euteleostomi	435	undefined	58	Euteleostomi	435	ICK_52906182_39aa	chr6	52906182	52906062	upstream	ICK	0.12868383821	-0.0681501473564	1.84715237771997	False	0.0577023090019	-0.0354785946136	4.20948226876464	False	117	13.8	0.029	no	3.8894	0.0645767	yes	yes	ENSG00000112144.11	ENCT00000385926.1;ENCT00000385927.1;ENCT00000385928.1;ENCT00000385929.1;ENCT00000385930.1;ENST00000350082.5;ENST00000356971.3;FTMT22100037139.1;FTMT22100050893.1;FTMT22100058710.1;HBMT00001254597.1	39	1	2	46	0	53	7	74	17	0	0	0	Extracellular	0.0021	3e-04	5e-04	0.9953	0.0031	4e-04
CATP00000619917.1	Amniota	312	undefined	35	Theria	159	SLC39A9_69865430_35aa	chr14	69865430	69865538	upstream	SLC39A9	0.888043841535	0.0295980006847	0.0464553890771243	False	0.00647489489827	-0.0222739339555	4.66933687517677	False	105	0	1	no	-287.3956	0.0884564	yes	yes	ENSG00000029364.7	ENCT00000127255.1;ENST00000336643.5;ENST00000554059.1;ENST00000555840.1;ENST00000556605.1;FTMT25500028095.1	35	11	31	28	11	60	17	74	8	0	0	0	Extracellular	0.2139	0.0288	0.1211	0.4745	0.1507	0.0166
CATP00000626207.1	Amniota	312	undefined	15	Amniota	312	CASC15_21665927_56aa	chr6	21665927	21668903	new	CASC15	0.286792702241	-0.0979077780549	1.61650156013407	False	0.000130906630585	-0.0489389889049	18.2005857808958	False	168	6.89	0.273	no	-585.6615	-1	no	no	ENSG00000272168.1	ENCT00000369853.1;FTMT22300026233.1;HBMT00001221921.1	56	1	1	1	32	66	16	60	23	0	0	0	Extracellular	0.2874	0.0383	0.0484	0.3328	0.3117	0.0918
CATP00000628599.1	Amniota	312	undefined	14	Amniota	312	THAP7_21355897_49aa	chr22	21355897	21355747	new_iso	THAP7	0.166993048281	-0.1236767319	2.92611422031305	False	5.21261362024e-08	-0.128583955811	89.6917450638027	True	147	0	1	no	-312.1755	-1	no	no	ENSG00000184436.7	ENCT00000280741.1;ENST00000471073.1;ENST00000471723.1;ENST00000498406.1;MICT00000229807.1	49	5	10	14	10	75	12	59	28	0	0	0	Mitochondrion	0.5561	0.0019	0.0042	0.0334	0.9351	0.0162
CATP00000631011.1	Theria	159	undefined	11	Boreoeutheria	96	HAND2-AS1_174480322_22aa	chr4	174480322	174503894	new	HAND2-AS1	0.169055808768	-0.0400222750612	0.940406990554726	False	0.260353815815	-0.00602610865713	0.337312666797202	False	66	5.73	0.108	no	-114.984	-1	no	no	ENSG00000237125.4	ENST00000504740.1;ENST00000512929.1;HBMT00001076776.1	22	22	100	27	18	54	4	81	13	0	0	0	Extracellular	0.1611	0.0697	0.0644	0.5213	0.2778	0.0454
CATP00000632229.1	Theria	159	undefined	27	Eutheria	105	MYO19_34888436_17aa	chr17	34888436	34888382	upstream	MYO19	0.000400611879887	-0.149087196362	15.4164688395842	True	3.94831777848e-06	-0.0537680019291	27.8268989908552	True	51	0	1	no	-47.2876	0.3174897	yes	yes	ENSG00000141140.12	ENST00000268852.9;ENST00000431794.3;ENST00000544606.1;ENST00000585719.1;ENST00000585818.1;ENST00000586007.1;ENST00000586886.1;ENST00000589404.1;ENST00000591794.1;FTMT26500011377.1;FTMT26500012790.1;FTMT26500038742.1;FTMT26500038766.1;FTMT26500044808.1;FTMT26500060381.1;HBMT00000625566.1;HBMT00000625568.1;MICT00000146074.1;MICT00000146077.1;MICT00000146094.1	17	17	100	0	35	64	23	70	5	0	0	0	Extracellular	0.0032	0.012	0.063	0.7721	0.1527	0
CATP00000633399.1	Amniota	312	undefined	19	Amniota	312	C15orf39_75494344_23aa	chr15	75494344	75498355	upstream	C15orf39	0.392957391667	-0.0872973623172	1.0778818724231	False	9.60597978183e-06	-0.0533267316171	25.6263901760743	True	69	0	1	no	-55.7057	0.1252812	yes	yes	ENSG00000167173.14	ENST00000394987.4;ENST00000562637.1;ENST00000563905.1;FTMT25900002078.1;FTMT25900002779.1;MICT00000119764.1	23	23	100	56	0	43	0	95	4	0	0	0	Extracellular	0.0108	0.0375	0.0523	0.5646	0.3449	3e-04
CATP00000634423.1	Mammalia	177	undefined	9	Mammalia	177	MIR4458HG_8460070_34aa	chr5	8460070	8460175	new	MIR4458HG	0.0255985219342	0.0322350991611	1.56180625042347	False	0.0352248996469	-0.0133873172466	1.86321411194298	False	102	0	1	no	-438.4637	-1	no	no	ENSG00000247516.3	ENST00000502001.2;ENST00000605918.1;ENST00000606459.1;FTMT21900026121.1;MICT00000278749.1	34	8	23	61	14	23	0	100	0	0	0	0	Mitochondrion	0.317	0.0312	0.082	0.1784	0.6863	0.0066
CATP00000640231.1	Amniota	312	undefined	39	Eutheria	105	ZNF518A_97889832_24aa	chr10	97889832	97892374	new	ZNF518A	0.0483000994993	-0.0620030958992	2.48370564386234	False	0.250400619105	-0.0028171706255	0.162259339920713	False	72	9.09	0.015	no	-64.1225	0.0948434	yes	yes	ENSG00000177853.10	ENST00000478086.1;ENST00000539666.1;ENST00000563195.1;FTMT23900020677.1	24	24	100	0	0	100	0	95	4	0	0	0	Extracellular	0.1063	0.0694	0.0614	0.6146	0.0782	0.0045
CATP00000640816.1	Amniota	312	undefined	22	Amniota	312	SLMAP_57742048_18aa	chr3	57742048	57742310	upstream	SLMAP	0.00349978486322	-0.0730967283537	5.46427689089402	False	0.046252899838	-0.0258795159152	3.30865052336786	False	54	4.5	0.375	no	62.5156	0.1826149	yes	yes	ENSG00000163681.10	ENST00000295951.3;FTMT21100069760.1	18	18	100	0	0	100	0	100	0	0	0	0	Mitochondrion	0.2373	0.0565	0.2404	0.0586	0.5835	8e-04
CATP00000642907.1	Euteleostomi	435	undefined	28	Euteleostomi	435	SMAD6_66994995_47aa	chr15	66994995	66995139	upstream	SMAD6	0.0655209327744	-0.0949265656738	3.41990266582247	False	1.55596536744e-05	-0.108342472189	49.8909645041283	True	141	0	1	no	-388.3252	-1	no	no	ENSG00000137834.10	ENST00000288840.5;ENST00000457357.2;HBMT00000487073.1;MICT00000118395.1;MICT00000118397.1	47	47	100	38	8	53	29	63	6	0	Y	0	Extracellular	0.0069	1e-04	0.0046	0.9898	0.0031	4e-04
CATP00000648402.1	Sarcopterygii	413	undefined	19	Tetrapoda	352	TUBGCP3_113242442_11aa	chr13	113242442	113242406	upstream	TUBGCP3	0.000695778611464	-0.198657856671	19.0926755035339	True	4.90775109183e-06	-0.0360450925436	18.3285105034016	False	33	0	1	no	-33.2045	0.1418456	yes	yes	ENSG00000126216.8	ENST00000261965.3;FTMT24900006272.1;FTMT24900013906.1;HBMT00000397586.1;HBMT00000397590.1	11	11	100	0	0	100	0	100	0	0	0	0	Extracellular	0.2878	0.0025	0.0137	0.5763	0.3378	0.0534
CATP00000648496.1	Euteleostomi	435	undefined	56	Euteleostomi	435	NRP1_33623590_21aa	chr10	33623590	33623524	upstream	NRP1	NA	NA	NA	NA	NA	NA	NA	NA	63	0	1	no	-3.8104	-1	no	no	ENSG00000099250.13	ENCT00000054244.1;ENCT00000054250.1;ENCT00000054252.1;ENST00000265371.4;ENST00000374822.4;ENST00000374867.2;ENST00000374875.1;FTMT23700020439.1;FTMT23700020441.1;FTMT23700037054.1;HBMT00000162431.1;HBMT00000162446.1;HBMT00000162450.1;MICT00000039660.1;MICT00000039662.1;MICT00000039663.1;MICT00000039666.1;MICT00000039667.1;MICT00000039668.1;MICT00000039671.1;MICT00000039672.1;MICT00000039673.1	21	21	100	0	0	100	0	100	0	0	0	0	Nucleus	0.1583	0.6455	0.0687	0.0447	0.2021	0.0378
CATP00000654750.1	Eutheria	105	undefined	3	Euarchontoglires	90	TCONS_00043427_54909215_37aa	chr13	54909215	54916151	new	TCONS	0.539518715802	-0.0510152607501	0.416138651407456	False	0.0202204380623	-0.0397128178103	6.44401427286073	False	111	0	1	no	-672.9801	-1	no	no	CATG00000014904.1	ENCT00000113018.1;MICT00000095113.1	37	4	10	43	21	35	8	62	29	0	0	0	Mitochondrion	0.1183	0.0626	0.0854	0.0422	0.8058	0.0021
CATP00000656378.1	Amniota	312	undefined	26	Theria	159	LYPD1_133427679_45aa	chr2	133427679	133427541	upstream	LYPD1	0.387466388345	-0.17514362486	2.1951211236938	False	0.000187198824985	-0.0765922763104	27.3453987284676	True	135	0	1	no	-298.5797	-1	no	no	ENSG00000150551.10	ENST00000397463.2;ENST00000449209.1;FTMT20500029626.1;FTMT20500101700.1	45	45	100	0	13	86	4	86	8	0	0	0	Extracellular	0.1616	0.1084	0.0428	0.4635	0.1653	0.0763
CATP00000657402.1	Amniota	312	undefined	43	Amniota	312	CPEB4_173315758_40aa	chr5	173315758	173315881	upstream	CPEB4	0.996355021732	-0.034019858947	0.00164217022336334	False	3.8910151341e-06	-0.314188714727	162.795159956924	True	120	5.55	0.423	no	-55.3792	-1	no	no	ENSG00000113742.8	ENCT00000353338.1;ENST00000265085.5;FTMT21900002995.1;FTMT21900040265.1;HBMT00001155476.1;MICT00000293594.1;MICT00000293603.1;MICT00000293604.1;MICT00000293605.1	40	40	100	0	12	87	0	97	2	0	0	0	Nucleus	0.0212	0.6954	0.2074	0.0648	0.028	0.004
CATP00000659998.1	Mammalia	177	de_novo	20	Theria	159	RABGAP1L_174844717_17aa	chr1	174844717	174844771	upstream	RABGAP1L	NA	NA	NA	NA	NA	NA	NA	NA	51	0	1	no	-132.1953	-1	no	no	ENSG00000152061.17	ENCT00000014404.1;ENST00000486220.1	17	17	100	0	29	70	11	76	11	0	0	0	Extracellular	0.2606	0.0161	0.012	0.5577	0.3268	0.083
CATP00000660946.1	Eutheria	105	undefined	21	Boreoeutheria	96	EBAG9_110552419_77aa	chr8	110552419	110552653	upstream	EBAG9	0.160841114023	-0.148495456834	3.58698975361951	False	4.8118223317e-05	-0.0391577285236	16.1930137210386	False	231	0	1	no	-675.8374	-1	no	no	ENSG00000147654.10	ENCT00000429043.1;ENCT00000429046.1;ENCT00000429047.1;ENST00000337573.5;ENST00000527709.1;FTMT23100033017.1;HBMT00001399545.1;MICT00000349500.1;MICT00000349501.1	77	10	12	27	0	72	23	51	24	0	0	0	Mitochondrion	0.4935	0.0153	0.0078	0.0015	0.9748	1e-04
CATP00000662863.1	Amniota	312	undefined	30	Mammalia	177	HAUS6_19102759_15aa	chr9	19102759	19102711	upstream	HAUS6	0.0168206554837	-0.148090769773	7.99712286466128	True	0.0176791079109	-0.0301598016918	5.06238333510581	False	45	8.46	0.034	no	-93.7333	0.107875	yes	yes	ENSG00000147874.6	ENCT00000453546.1;ENCT00000453548.1;FTMT23300010683.1	15	15	100	0	0	100	0	100	0	0	0	0	Nucleus	0.1046	0.3989	0.2238	0.2182	0.1417	0.0158
CATP00000670572.1	Euarchonta	82	de_novo	30	Mammalia	177	PREB_27357445_30aa	chr2	27357445	27357352	upstream	PREB	0.00496897997123	-0.128511921547	9.01133681341039	True	1.61406493711e-05	-0.0325392350829	14.9344764124118	False	90	5.63	0.454	no	-343.5877	0.1711726	yes	yes	ENSG00000138073.9	ENST00000260643.2;ENST00000406567.3;ENST00000416802.1;ENST00000444452.1;ENST00000468045.1;ENST00000474802.1	30	30	100	16	16	66	13	76	10	0	0	0	Mitochondrion	0.2511	0.3763	0.0713	0.0824	0.4537	0.0156
CATP00000671815.1	Theria	159	undefined	18	Theria	159	CYB561A3_61129751_27aa	chr11	61129751	61129667	upstream	CYB561A3	0.0163763103748	-0.114259400727	6.21061435474321	False	2.22896242765e-06	-0.0965620956831	52.2708585859156	True	81	0	1	no	-262.8002	-1	no	no	ENSG00000162144.5	ENST00000294072.4;ENST00000426130.2;ENST00000535152.1;ENST00000536687.1;ENST00000537680.1;FTMT24100005588.1;FTMT24100030323.1;FTMT24100033208.1;FTMT24100039610.1	27	27	100	37	0	62	0	92	7	0	Y	0	Extracellular	0.2176	0.0018	0.0049	0.7253	0.1136	0.0083
CATP00000672616.1	Vertebrata	615	undefined	50	Euteleostomi	435	NAV2-AS2_20070668_31aa	chr11	20070668	20070572	new	NAV2-AS2	0.28218401601	-0.022316667087	0.373237372842263	False	0.000279619770191	-0.10488363881	35.6955816981876	True	93	12.49	0.031	no	146.0907	-1	no	yes	ENSG00000254453.1	ENCT00000075929.1;ENST00000533767.1;HBMT00000244311.1	31	1	3	61	0	38	12	83	3	0	0	0	Mitochondrion	0.1524	0.0848	0.0748	0.2514	0.5842	7e-04
CATP00000676508.1	Euarchontoglires	90	de_novo	13	Mammalia	177	RP4-758J18.10_1369757_163aa	chr1	1369757	1365750	new	RP4-758J18.10	0.0566727208519	-0.210202114647	7.97603309124185	True	7.41909599899e-07	-0.0567821792812	33.3354526521957	True	489	0	1	no	-1688.1084	-1	no	no	ENSG00000225285.1	ENCT00000020590.1	163	47	28	18	2	79	15	60	24	0	0	0	Nucleus	0.0415	0.641	0.2517	0.035	0.0648	0.0073
CATP00000676832.1	Homininae	9.1	de_novo	29	Mammalia	177	ZNF672_249138822_83aa	chr1	249138822	249141392	upstream	ZNF672	0.912809523368	-0.097227307835	0.117250488092016	False	3.87209202671e-06	-0.0441474425364	22.8837076404955	False	249	0	1	no	-930.3457	-1	no	no	ENSG00000171161.8	ENST00000306562.3;ENST00000423362.1;ENST00000428515.1;ENST00000502697.1;ENST00000510904.1;FTMT20300010187.1;HBMT00000048997.1;HBMT00000049001.1	83	17	20	3	10	85	31	57	10	0	0	0	Extracellular	0.1092	0.2235	0.2264	0.2499	0.2015	0.056
CATP00000679052.1	Amniota	312	undefined	30	Amniota	312	PPP1R15B_204380769_51aa	chr1	204380769	204380613	upstream	PPP1R15B	0.0235069917336	-0.139754312362	6.92863162493052	False	1.7971798443e-06	-0.0441319083727	24.2846758240811	False	153	12.11	0.126	no	-56.0811	0.1952775	yes	yes	ENSG00000158615.8	ENST00000367188.4;FTMT20100010875.1;FTMT20100070620.1;HBMT00000084789.1;HBMT00000084790.1	51	51	100	21	3	74	3	68	27	0	Y	0	Mitochondrion	0.1963	0.0088	0.0205	0.2655	0.3762	0.003
CATP00000679892.1	Sarcopterygii	413	undefined	20	Tetrapoda	352	TNFRSF19_24144631_21aa	chr13	24144631	24144697	upstream	TNFRSF19	0.0861896709548	-0.0515059108085	1.66891690262303	False	0.624738804413	0.0048424623019	0.0947537779338465	False	63	0	1	no	-151.4283	-1	no	no	ENSG00000127863.11	ENST00000248484.4;FTMT25100008796.1;FTMT25100017895.1;FTMT25100022781.1	21	21	100	0	0	100	0	100	0	0	0	0	Mitochondrion	0.5294	0.1016	0.0673	0.1467	0.4528	0.0953
CATP00000679894.1	Eutheria	105	de_novo	24	Sarcopterygii	413	TNFRSF19_24144689_17aa	chr13	24144689	24144743	upstream	TNFRSF19	0.437008017427	-0.0583308321476	0.638298133439688	False	0.00846871833148	-0.0625742596085	12.4188784045106	False	51	6.45	0.127	no	-130.4712	-1	no	no	ENSG00000127863.11	ENST00000248484.4;FTMT25100008796.1;FTMT25100017895.1;FTMT25100022781.1	17	17	100	0	41	58	0	100	0	0	0	0	Extracellular	0.026	0.0081	0.028	0.5698	0.3895	0.0042
CATP00000682259.1	Euteleostomi	435	undefined	29	Euteleostomi	435	DMPK_46285712_15aa	chr19	46285712	46285664	upstream	DMPK	0.000679741016267	-0.24544471569	23.6649438513165	True	2.64130827665e-07	-0.0705226475456	44.431718823488	True	45	0	1	no	-161.7398	-1	no	no	ENSG00000104936.13	ENCT00000215761.1;ENCT00000215772.1;ENCT00000215785.1;ENST00000291270.4;ENST00000354227.5;ENST00000447742.2;ENST00000458663.2;ENST00000588522.1;FTMT27300018647.1;FTMT27300034847.1;MICT00000177446.1	15	15	100	0	0	100	0	100	0	0	0	0	Extracellular	0.0583	0.0072	0.0089	0.8819	0.0915	0.0089
CATP00000684978.1	Euteleostomi	435	undefined	47	Euteleostomi	435	MIEF1_39900235_70aa	chr22	39900235	39900448	upstream	MIEF1	0.00142023926394	-0.139024141346	12.0500481754165	True	3.64395028249e-07	-0.138066371061	85.1385827685814	True	210	36.49	2.4e-06	yes	678.666	-1	no	yes	ENSG00000100335.8	ENST00000325301.2;ENST00000404569.1;ENST00000428069.1;ENST00000433117.2;ENST00000434364.1;ENST00000494219.1;FTMT28700005009.1	70	3	4	65	0	34	25	54	20	0	0	0	Mitochondrion	0.3606	0.0055	0.016	0.0305	0.9438	0.0015
CATP00000685693.1	Amniota	312	undefined	11	Theria	159	OSBP2_31277727_28aa	chr22	31277727	31283437	upstream	OSBP2	NA	NA	NA	NA	NA	NA	NA	NA	84	0	1	no	-172.4221	-1	no	no	ENSG00000184792.11	ENST00000431368.1;ENST00000453621.1;ENST00000454145.1;ENST00000535268.1	28	28	100	0	0	100	0	100	0	0	0	0	Extracellular	0.1328	0.0844	0.1507	0.3949	0.2743	0.0891
CATP00000686140.1	Catarrhini	29.4	de_novo	18	Amniota	312	SNORD88C_51307835_48aa	chr19	51307835	51302180	upstream	SNORD88C	0.842018684647	-0.0964990888491	0.219346736235952	False	1.01137963443e-05	-0.0371963864926	17.7951804696892	False	144	0	1	no	-405.694	-1	no	no	ENSG00000167747.9	ENST00000345523.4;FTMT27300002283.1	48	5	10	0	10	89	8	75	16	0	0	0	Extracellular	0.0293	0.0143	0.0021	0.9122	0.0703	9e-04
CATP00000689770.1	Primates	74	de_novo	2	Human_Chimp	6.7	RP3-527G5.1_4347298_19aa	chr6	4347298	4347238	new	RP3-527G5.1	0.149736081039	-0.0908749266987	2.2810764490562	False	1.59203934584e-05	-0.0880782034184	40.4754388529553	True	57	0	1	no	-188.3884	-1	no	no	ENSG00000231811.2	FTMT22100022171.1	19	19	100	0	0	100	0	100	0	0	0	0	Extracellular	0.207	0.026	0.0392	0.6189	0.227	0.02
CATP00000690552.1	Amniota	312	undefined	26	Amniota	312	GANC_42651722_44aa	chr15	42651722	42651857	upstream	GANC	0.838862486123	-0.0145836822476	0.0338733347802343	False	0.00190779557028	-0.0354028720149	9.22106677727452	False	132	0	1	no	-539.9317	-1	no	no	ENSG00000092529.18	ENST00000318023.7;ENST00000349748.3;ENST00000357568.3;ENST00000397163.3;FTMT25900038466.1;FTMT25900038496.1;FTMT25900038497.1;MICT00000115297.1	44	9	20	0	34	65	22	63	13	0	0	0	Extracellular	0.1134	0.0857	0.022	0.5195	0.3474	0.0146
CATP00000693370.1	Amniota	312	undefined	29	Eutheria	105	KIAA1191_175788712_20aa	chr5	175788712	175788649	upstream	KIAA1191	0.917356227947	-0.0599212986577	0.0683259573429283	False	5.12906880519e-06	-0.0515043098977	26.0948481951667	True	60	0	1	no	-127.4192	0.1598055	yes	yes	ENSG00000122203.10	ENST00000393725.2;ENST00000393728.2;ENST00000503082.1;ENST00000504688.1;ENST00000506613.1;ENST00000506668.1;ENST00000506983.1;ENST00000508023.1;ENST00000510164.1;ENST00000533553.1;FTMT21700011343.1	20	20	100	0	0	100	0	100	0	0	0	0	Extracellular	0.2643	0.0085	0.0252	0.444	0.4099	0.0457
CATP00000694102.1	Eutheria	105	undefined	8	Boreoeutheria	96	COX10-AS1_13937655_60aa	chr17	13937655	13937472	new	COX10-AS1	0.856252299907	-0.0152748558141	0.0313357029157352	False	0.000531248229698	-0.0432239191868	13.5567219122105	False	180	0	1	no	-778.9143	-1	no	no	ENSG00000236088.5	ENCT00000181138.1;ENST00000449363.1;ENST00000602539.1;HBMT00000620936.1;MICT00000142067.1;MICT00000142068.1	60	60	100	53	0	46	10	51	38	0	0	0	Mitochondrion	0.5769	0.0211	0.0332	0.1196	0.7182	0.0212
CATP00000697529.1	Eutheria	105	undefined	6	Boreoeutheria	96	CKMT2-AS1_80535164_34aa	chr5	80535164	80535059	new	CKMT2-AS1	0.12792388774	-0.0153302840023	0.416714757873205	False	0.00188185572939	-0.0312714430229	8.16279793400196	False	102	0	1	no	-318.2713	-1	no	no	ENSG00000247572.3	ENST00000501927.2;ENST00000502041.2	34	8	23	0	38	61	20	55	23	0	0	0	Extracellular	0.0012	0.0633	0.0342	0.8422	0.0598	1e-04
CATP00000698341.1	Amniota	312	undefined	32	Amniota	312	CHID1_910779_12aa	chr11	910779	904825	upstream	CHID1	0.139424801814	-0.00409340770854	0.106610486025318	False	0.0294614055546	-0.0263356344414	3.86105300780898	False	36	0	1	no	-76.2941	-1	no	no	ENSG00000177830.13	ENST00000323578.8;ENST00000429789.2;ENST00000528581.1;FTMT24100005460.1	12	12	100	0	0	100	0	100	0	0	0	0	Extracellular	0.1019	0.0207	0.0279	0.7109	0.202	0.0234
CATP00000701780.1	Euteleostomi	435	undefined	24	Amniota	312	SGSM2_2240810_33aa	chr17	2240810	2240912	upstream	SGSM2	0.0117002133903	-0.302665554316	17.7967321974566	True	5.64684316744e-06	-0.2521996782	126.769017434059	True	99	0	1	no	-109.9909	0.5458818	yes	yes	ENSG00000141258.8	ENST00000268989.3;ENST00000572875.1;ENST00000573062.1;FTMT26700010922.1;FTMT26700048687.1	33	33	100	9	0	90	0	96	3	0	0	0	Nucleus	0.1999	0.9173	0.0415	0.0041	0.0359	0.001
CATP00000703159.1	Eutheria	105	undefined	19	Eutheria	105	FASTKD1_170430307_18aa	chr2	170430307	170430250	upstream	FASTKD1	0.309710408534	-0.0219922849522	0.340752895343224	False	0.0437639121328	-0.00291860179699	0.379853279060587	False	54	0	1	no	-286.2815	-1	no	no	ENSG00000138399.13	ENST00000438035.1;ENST00000445210.1;ENST00000453929.2;HBMT00000819389.1	18	3	16	0	22	77	16	61	22	0	0	0	Extracellular	0.0017	0.0031	0.0068	0.9658	0.0222	0.0016
CATP00000703554.1	Theria	159	de_novo	26	Amniota	312	ADGRL3_62067449_28aa	chr4	62067449	62248894	upstream	ADGRL3	0.952899575846	-0.051192401559	0.0326484565610079	False	0.0576232918267	-0.0286898452797	3.40564259684748	False	84	0	1	no	-160.708	-1	no	no	ENSG00000150471.11	ENCT00000319448.1;ENST00000509779.1;ENST00000512091.2;FTMT21500038079.1;FTMT21500040910.1;MICT00000265365.1;MICT00000265376.1;MICT00000265401.1	28	9	32	25	0	75	10	75	14	0	0	0	Mitochondrion	0.485	0.0206	0.058	0.1091	0.7956	0.0085
CATP00000703579.1	Amniota	312	undefined	33	Amniota	312	ZBED4_50247570_56aa	chr22	50247570	50277085	upstream	ZBED4	NA	NA	NA	NA	NA	NA	NA	NA	168	18.01	0.092	no	-157.4085	-1	no	no	ENSG00000100426.6	ENST00000216268.5;FTMT28700004261.1;MICT00000236077.1	56	56	100	12	0	87	1	87	10	0	0	0	Cytoplasm	0.0088	0.3057	0.4877	0.0909	0.0855	0.0038
CATP00000703581.1	Euteleostomi	435	undefined	9	Amniota	312	ZBED4_50247566_24aa	chr22	50247566	50276985	upstream	ZBED4	0.00297309755256	-0.245524258843	18.8832790389809	True	0.000337195258568	-0.0571741732717	19.0131086704918	False	72	0	1	no	70.9002	-1	no	yes	ENSG00000100426.6	ENST00000216268.5;FTMT28700004261.1	24	24	100	0	0	100	0	100	0	0	0	0	Mitochondrion	0.2386	0.0207	0.0492	0.1173	0.7945	0.0026
CATP00000704397.1	Amniota	312	undefined	28	Eutheria	105	ZDHHC7_85029592_14aa	chr16	85029592	85029547	upstream	ZDHHC7	0.33229449335	-0.0178774274731	0.260363240587355	False	0.0240833927106	-0.0219759184851	3.40612060322753	False	42	4.08	0.121	no	7.845	-1	no	no	ENSG00000153786.8	ENCT00000169204.1;ENST00000564466.1;ENST00000569017.1;FTMT26100004155.1;FTMT26100004817.1;FTMT26100007434.1;FTMT26100022782.1;FTMT26100042688.1	14	14	100	50	0	50	0	100	0	0	0	0	Nucleus	0.3884	0.4904	0.0156	0.1159	0.2746	0.091
CATP00000707229.1	Simiiformes	43	de_novo	2	Catarrhini	29.4	AP002856.5_131170304_139aa	chr11	131170304	131170724	new	AP002856.5	0.183987055709	-0.0779709420567	1.74485566556115	False	0.00021536668015	-0.0275566014924	9.6777437000539	False	417	8.86	0.034	no	-1642.9834	-1	no	no	ENSG00000231698.2	ENCT00000073359.1;MICT00000070596.1	139	22	15	20	17	62	20	46	33	0	0	0	Mitochondrion	0.6191	0.1344	0.1469	0.0521	0.1591	0.1129
CATP00000715083.1	Amniota	312	undefined	2	Human_Chimp	6.7	RNASEH1-AS1_3606327_29aa	chr2	3606327	3606417	new	RNASEH1-AS1	0.964082942425	0.00129634287825	0.000626811919192731	False	0.721343521578	0.000991234915492	0.0134675532514821	False	87	4.75	0.109	no	-104.6629	0.1776482	yes	yes	ENSG00000234171.1	ENST00000426725.1;ENST00000438436.1;FTMT20700003204.1;FTMT20700066377.1	29	2	6	0	44	55	24	62	13	0	0	0	Extracellular	6e-04	0.0117	0.0326	0.8859	0.0696	1e-04
CATP00000718184.1	Amniota	312	undefined	41	Amniota	312	PPM1B_44396152_39aa	chr2	44396152	44396272	upstream	PPM1B	0.001999541454	-0.304898792649	25.0486021278164	True	0.0969909006127	-0.0581755458883	5.64577959354418	False	117	0	1	no	-18.4224	0.118014	yes	yes	ENSG00000138032.16	ENCT00000223063.1;ENST00000282412.4;ENST00000345249.4;ENST00000378540.4;ENST00000378551.2;ENST00000409432.3;ENST00000409486.2;ENST00000409895.4;ENST00000419807.1;FTMT20700080897.1;MICT00000188630.1	39	39	100	38	0	61	0	100	0	0	0	0	Nucleus	0.3007	0.3357	0.1995	0.0413	0.2885	0.0717
CATP00000720920.1	Tetrapoda	352	undefined	51	Amniota	312	LRRC8B_90045150_20aa	chr1	90045150	90045213	upstream	LRRC8B	0.706800990627	-0.000120772400813	0.000553991210824852	False	0.0321349114465	-0.0133730688978	1.91230095507773	False	60	9.62	0.009	no	53.8527	0.1507916	yes	yes	ENSG00000197147.8	ENST00000330947.2;ENST00000358200.4;ENST00000449440.1;FTMT20300062356.1;FTMT20300081116.1;FTMT20300082473.1;FTMT20300083414.1;FTMT20300107569.1;FTMT20300107575.1;MICT00000014797.1	20	9	45	15	0	85	0	100	0	0	0	0	Extracellular	0.0064	0.0123	0.0614	0.755	0.1711	2e-04
CATP00000721529.1	Eutheria	105	de_novo	39	Amniota	312	TPST2_26940587_18aa	chr22	26940587	26937645	upstream	TPST2	NA	NA	NA	NA	NA	NA	NA	NA	54	0	1	no	-62.221	-1	no	no	ENSG00000128294.11	ENST00000338754.4;ENST00000398110.2;ENST00000440953.1;ENST00000454778.1;FTMT28500000080.1;HBMT00000949749.1	18	18	100	0	11	88	0	88	11	0	0	0	Extracellular	9e-04	6e-04	0.0095	0.9796	0.0103	1e-04
CATP00000724814.1	Sarcopterygii	413	undefined	14	Amniota	312	EIF4G2_10830450_16aa	chr11	10830450	10830399	upstream	EIF4G2	0.281563573427	-0.0186352451884	0.312209282977969	False	2.70087261498e-06	-0.0497225260149	26.5185504327798	True	48	0	1	no	-37.8521	0.090354	yes	yes	ENSG00000110321.11	ENCT00000075282.1;ENST00000339995.5;ENST00000396525.2;ENST00000524932.1;ENST00000525972.1;ENST00000527419.1;ENST00000528562.1;ENST00000530211.1;ENST00000530702.1;ENST00000531507.1;ENST00000534246.1	16	16	100	43	0	56	0	100	0	0	0	0	Mitochondrion	0.5112	0.1026	0.0941	0.1442	0.396	0.0304
CATP00000729253.1	Euteleostomi	435	undefined	44	Euteleostomi	435	DDIT3_57914262_34aa	chr12	57914262	57911493	upstream	DDIT3	0.104750174547	-0.0285015642387	0.850041038568697	False	1.15035643811e-07	-0.0604080772758	40.1477379850518	True	102	8.02	0.088	no	91.932	-1	no	yes	ENSG00000175197.6	ENST00000346473.3;ENST00000547303.1;ENST00000547526.1;ENST00000551116.1;ENST00000552740.1	34	19	55	14	14	70	0	88	11	0	0	0	Mitochondrion	0.2974	0.0901	0.023	0.3063	0.5552	0.0237
CATP00000729392.1	Euarchontoglires	90	de_novo	27	Theria	159	ZNF271P_32871021_35aa	chr18	32871021	32871129	new	ZNF271P	0.0401544237097	-0.0840813035689	3.57339886042039	False	0.00783833446968	-0.0285185567318	5.75172946512511	False	105	0	1	no	-389.2205	0.2484855	yes	yes	ENSG00000257267.1	ENCT00000191977.1;ENST00000399070.3;FTMT27100000532.1	35	35	100	22	0	77	11	80	8	0	0	0	Mitochondrion	0.1966	0.006	0.0123	0.4412	0.5347	0.002
CATP00000731171.1	Mammalia	177	undefined	24	Theria	159	TMEM159_21172314_24aa	chr16	21172314	21172465	upstream	TMEM159	NA	NA	NA	NA	NA	NA	NA	NA	72	0	1	no	-397.2996	-1	no	no	ENSG00000011638.6	ENST00000572599.1;ENST00000577162.1	24	7	29	50	8	41	0	100	0	0	0	0	Mitochondrion	0.5148	0.0768	0.0781	0.0433	0.7807	0.0058
CATP00000732519.1	Eutheria	105	undefined	32	Eutheria	105	SGMS1_52193312_11aa	chr10	52193312	52193276	upstream	SGMS1	0.297210807338	0.0137629444877	0.220740714649368	False	0.0127390234421	-0.0182429760817	3.31079579727126	False	33	0	1	no	-167.4921	-1	no	no	ENSG00000198964.9	ENCT00000055532.1;ENCT00000055536.1;ENCT00000055537.1;ENCT00000055545.1;ENST00000361781.2;ENST00000609445.1;FTMT23700006622.1;FTMT23700007845.1;HBMT00000164288.1;HBMT00000164309.1;HBMT00000164310.1	11	11	100	0	0	100	9	90	0	0	0	0	Extracellular	0.4401	0.001	0.0063	0.4947	0.3259	0.0635
CATP00000740329.1	Amniota	312	undefined	12	Boreoeutheria	96	NUDT2_34338750_19aa	chr9	34338750	34338810	upstream	NUDT2	0.0334278544402	-0.0956676777849	4.29767303094829	False	0.0036741215433	-0.0776199904392	18.1010539060407	False	57	0	1	no	-302.3155	-1	no	no	ENSG00000164978.13	ENST00000346365.4;FTMT23500001073.1	19	19	100	0	0	100	5	94	0	0	0	0	Mitochondrion	0.3245	0.0183	0.0275	0.3223	0.6089	0.0096
CATP00000741805.1	Mammalia	177	undefined	16	Theria	159	DLGAP1-AS1_3594128_72aa_0	chr18	3594128	3597185	new	DLGAP1-AS1	0.305427132027	-0.0627518959627	0.983842751336712	False	0.0790411723564	-0.111328010727	11.7517492911868	False	216	0	1	no	-503.8602	-1	no	no	ENSG00000177337.3	ENST00000574411.1	72	19	26	34	4	61	11	61	27	0	0	0	Mitochondrion	0.4936	0.1699	0.1332	0.0307	0.5905	0.0405
CATP00000743189.1	Eutheria	105	undefined	22	Eutheria	105	MON1B_77225093_18aa	chr16	77225093	77225150	upstream	MON1B	NA	NA	NA	NA	NA	NA	NA	NA	54	0	1	no	-174.3824	0.214873	yes	yes	ENSG00000103111.10	ENST00000320859.6;ENST00000563612.1;ENST00000564006.1;ENST00000566963.1;ENST00000567291.1;FTMT26300045599.1	18	18	100	0	0	100	0	100	0	0	0	0	Mitochondrion	0.1099	0.155	0.1198	0.2272	0.466	0.0029
CATP00000747855.1	Eutheria	105	undefined	2	Boreoeutheria	96	CTB-171A8.1_45221879_31aa	chr19	45221879	45221783	new	CTB-171A8.1	0.0145661750714	-0.0600236107181	3.35554669044893	False	1.35043634466e-07	-0.101322084111	66.6637241101245	True	93	0	1	no	-314.5044	-1	no	no	ENSG00000266903.1	ENCT00000215606.1;ENST00000586169.1;ENST00000590796.1;ENST00000591312.1;HBMT00000739343.1;MICT00000176927.1	31	31	100	0	0	100	0	93	6	0	0	0	Extracellular	0.141	0.0341	0.1672	0.4457	0.2775	0.0526
CATP00000748642.1	Eutheria	105	de_novo	26	Amniota	312	FAM102A_130742754_47aa	chr9	130742754	130742610	upstream	FAM102A	0.0137617461423	-0.212337466878	12.0299241974782	True	1.09299111556e-05	-0.172483112347	81.9611530677087	True	141	0	1	no	-115.1265	-1	no	no	ENSG00000167106.7	ENCT00000461131.1;ENST00000373095.1;ENST00000494606.1;HBMT00001494139.1;HBMT00001494140.1;HBMT00001494143.1;MICT00000366968.1;MICT00000366970.1	47	47	100	0	0	100	0	95	4	0	0	0	Mitochondrion	0.1653	0.0322	0.053	0.26	0.6154	0.0041
CATP00000749235.1	Amniota	312	undefined	34	Amniota	312	MAB21L2_151503304_36aa	chr4	151503304	151503415	upstream	MAB21L2	0.00209992975832	-0.0540076032567	4.40195883242771	False	0.408730601565	-0.0077969072444	0.290163199682145	False	108	0	1	no	-142.2958	-1	no	no	ENSG00000181541.4	ENST00000317605.4;MICT00000272808.1	36	36	100	47	0	52	5	86	8	0	0	0	Nucleus	0.1831	0.5816	0.1694	0.0178	0.2146	0.0122
CATP00000751060.1	Hominoidea	20.2	de_novo	1	Human	0	LINC00458_54701452_28aa	chr13	54701452	54699358	new	LINC00458	0.615762977141	-0.00750657053864	0.0481155720417094	False	4.52042058506e-06	-0.0911117021641	46.6408043071272	True	84	0	1	no	-197.9998	-1	no	no	ENSG00000234787.3	ENST00000423442.2;ENST00000606706.1;ENST00000607494.1;MICT00000095094.1	28	12	42	57	0	42	10	89	0	0	0	0	Extracellular	0.009	0.0338	0.0127	0.8248	0.1269	1e-04
CATP00000754134.1	Amniota	312	undefined	14	Boreoeutheria	96	RNF125_29671962_16aa	chr18	29671962	29672013	upstream	RNF125	0.857938980849	-0.00952650307838	0.0192953876671489	False	3.70758123195e-05	-0.0474108586865	20.1200648795243	False	48	0	1	no	-8.087	-1	no	no	ENSG00000134758.9	ENCT00000191843.1;ENST00000261593.3;ENST00000578914.1;ENST00000580519.1;ENST00000585103.1;HBMT00000661455.1	16	16	100	31	0	68	0	100	0	0	0	0	Mitochondrion	0.3228	0.0584	0.0226	0.1537	0.7186	0.0459
CATP00000757560.1	Amniota	312	undefined	29	Amniota	312	ATG16L1_234160404_15aa	chr2	234160404	234160452	upstream	ATG16L1	NA	NA	NA	NA	NA	NA	NA	NA	45	0	1	no	-106.2819	0.2568575	yes	yes	ENSG00000085978.17	ENST00000347464.5;ENST00000373525.5;ENST00000392017.4;ENST00000392018.1;ENST00000392020.4;ENST00000392021.3;ENST00000417017.1;ENST00000419681.1;ENST00000444735.1;ENST00000485623.1;FTMT20700065539.1	15	15	100	0	0	100	0	100	0	0	0	0	Mitochondrion	0.5241	0.006	0.0091	0.1919	0.7489	0.0362
CATP00000760346.1	Amniota	312	undefined	20	Amniota	312	CACNA2D1_82073034_16aa	chr7	82073034	82072983	upstream	CACNA2D1	0.229196313985	-0.186798404389	3.63769202178795	False	0.00223817835295	-0.0457158012696	11.6034774151756	False	48	0	1	no	-71.5617	-1	no	no	ENSG00000153956.11	ENCT00000413515.1;ENST00000356860.3;HBMT00001341859.1;HBMT00001341883.1;HBMT00001341884.1	16	16	100	0	0	100	0	100	0	0	0	0	Nucleus	0.2562	0.927	0.0137	0.0067	0.0465	0.0054
CATP00000761581.1	Euarchontoglires	90	de_novo	2	Human_Chimp	6.7	RP11-53O19.1_44808745_44aa	chr5	44808745	44777381	new	RP11-53O19.1	0.161506504909	-0.057911270444	1.39571829913632	False	0.0265789557146	-0.0212874667888	3.21211165174415	False	132	0	1	no	-305.7349	-1	no	no	ENSG00000251141.1	ENST00000503179.1;MICT00000281886.1	44	22	50	0	50	50	11	61	27	0	0	0	Extracellular	0.1893	0.0748	0.1816	0.2794	0.2052	0.008
CATP00000767146.1	Simiiformes	43	de_novo	15	Eutheria	105	TRMT2B_100307055_55aa	chrX	100307055	100306887	upstream	TRMT2B	0.705177007185	-0.0601885959843	0.277919370112908	False	0.00043461699226	-0.0718552213981	23.1366752229306	False	165	0	1	no	-410.4576	0.1660556	yes	yes	ENSG00000188917.10	ENST00000338687.7;ENST00000372931.5;ENST00000372935.1;ENST00000372936.3;ENST00000372939.1;ENST00000478422.1;ENST00000545398.1;FTMT28900006696.1;HBMT00001550357.1	55	55	100	7	7	85	7	81	10	0	0	0	Mitochondrion	0.138	0.157	0.1934	0.0435	0.6002	0.0035
CATP00000767679.1	Amniota	312	undefined	20	Amniota	312	BIVM_103451571_33aa	chr13	103451571	103451673	upstream	BIVM	0.353964439843	-0.206934268173	2.84093655266677	False	1.22987644963e-05	-0.0502231346895	23.6187142856149	False	99	0	1	no	-244.7251	-1	no	no	ENSG00000134897.9	ENCT00000115787.1;ENST00000419638.1;ENST00000448849.2;FTMT25200006728.1	33	33	100	0	21	78	9	78	12	0	Y	0	Mitochondrion	0.2789	0.0326	0.0627	0.2217	0.618	9e-04
CATP00000769775.1	Amniota	312	undefined	34	Amniota	312	ARHGEF11_157014304_15aa	chr1	157014304	157014256	upstream	ARHGEF11	0.248047542316	-0.0550521461779	1.01455841389751	False	0.000233830665255	-0.0400534981334	13.9295529680306	False	45	0	1	no	8.0402	0.3676785	yes	yes	ENSG00000132694.14	ENCT00000033094.1;ENST00000361409.2;ENST00000368194.3;FTMT20100078258.1;FTMT20100091450.1;FTMT20100095396.1;FTMT20100096785.1;FTMT20100103626.1;FTMT20100111598.1;MICT00000022755.1;MICT00000022759.1;MICT00000022760.1;MICT00000022761.1;MICT00000022762.1	15	15	100	0	0	100	0	100	0	0	0	0	Mitochondrion	0.4574	0.078	0.0331	0.2482	0.5594	0.0641
CATP00000770995.1	Boreoeutheria	96	undefined	8	Boreoeutheria	96	CTD-2162K18.3_37264078_86aa	chr19	37264078	37266415	new	CTD-2162K18.3	0.980274488703	-2.31070071623e-05	6.08539754579349e-06	False	0.00020122177039	-0.0352798383168	12.4897985278068	False	258	11.64	0.337	no	-203.8755	-1	no	no	ENSG00000267260.1	ENST00000590750.1	86	10	11	0	36	63	20	47	31	0	Y	0	Extracellular	0	0	0	1	0	0
CATP00000779740.1	Amniota	312	undefined	34	Eutheria	105	DNAJB2_220144110_49aa	chr2	220144110	220144539	upstream	DNAJB2	0.0513102134302	-0.246695362324	9.68491423666938	True	7.66145529457e-06	-0.123928020981	60.7200777241979	True	147	5.59	0.221	no	-17.6005	-1	no	no	ENSG00000135924.11	ENST00000336576.5;ENST00000392086.4;ENST00000421532.1;ENST00000480537.1;ENST00000482988.1;HBMT00000790052.1;HBMT00000790079.1	49	49	100	18	0	81	0	100	0	0	0	0	Mitochondrion	0.0225	0.2327	0.3322	0.0685	0.3635	0.0029
CATP00000799330.1	Mammalia	177	undefined	25	Mammalia	177	ELMOD3_85584270_13aa	chr2	85584270	85584312	upstream	ELMOD3	0.840713375751	-0.0138123466627	0.0316793461265309	False	0.00954086873054	-0.0196100703263	3.79470308656613	False	39	0	1	no	-143.573	-1	no	no	ENSG00000115459.13	ENST00000393852.4;ENST00000409013.3;ENST00000409331.2;ENST00000409344.3;ENST00000409890.2;ENST00000414593.1;ENST00000418268.1;ENST00000423095.3;ENST00000428955.2;ENST00000429764.1;ENST00000462891.3;ENST00000466467.1;ENST00000476734.1;FTMT20700003406.1;FTMT20700011280.1;FTMT20700016940.1;FTMT20700019573.1;FTMT20700048113.1;FTMT20700052447.1;FTMT20700087206.1;FTMT20700087227.1;FTMT20700087230.1;MIC…	13	13	100	0	0	100	0	100	0	0	0	0	Mitochondrion	0.3147	0.0964	0.0584	0.377	0.4316	0.0305
CATP00000800020.1	Amniota	312	undefined	36	Amniota	312	LOXL1_74218954_18aa	chr15	74218954	74219011	upstream	LOXL1	0.435039757542	-0.0142973061505	0.157304609082188	False	2.58745929677e-06	-0.0420355548968	22.4938596065054	False	54	0	1	no	1.1969	-1	no	no	ENSG00000129038.11	ENST00000261921.7;HBMT00000488521.1;HBMT00000488527.1	18	18	100	0	0	100	0	100	0	0	0	0	Mitochondrion	0.1074	0.2708	0.2272	0.1187	0.3548	0.0149
CATP00000805378.1	Euteleostomi	435	undefined	19	Eutheria	105	PTEN_89623465_45aa	chr10	89623465	89623603	upstream	PTEN	NA	NA	NA	NA	NA	NA	NA	NA	135	9.28	0.136	no	60.4329	0.0573629	yes	yes	ENSG00000171862.5	ENCT00000048359.1;ENST00000371953.3;FTMT23900023782.1;MICT00000045737.1	45	45	100	0	0	100	0	100	0	0	0	0	Nucleus	0.1595	0.9012	0.0459	0.0353	0.0088	0.0086
CATP00000805912.1	Eutheria	105	undefined	13	Boreoeutheria	96	TECPR1_97880852_31aa	chr7	97880852	97880756	upstream	TECPR1	NA	NA	NA	NA	NA	NA	NA	NA	93	0	1	no	-332.7583	-1	no	no	ENSG00000205356.5	ENST00000415086.1;ENST00000423128.1;ENST00000447648.2;ENST00000472845.1;ENST00000488667.1;ENST00000542604.1;FTMT22500049094.1;FTMT22500049097.1	31	31	100	41	0	58	22	64	12	0	0	0	Extracellular	0.1491	0.0222	0.0315	0.5088	0.3452	0.0128
CATP00000808142.1	Theria	159	undefined	20	Theria	159	APTR_77325442_59aa	chr7	77325442	77325262	new	APTR	0.43564745209	0.0246550623865	0.270809790656483	False	0.0013725594722	-0.0760881417923	20.860102451976	False	177	0	1	no	-700.2207	-1	no	no	ENSG00000214293.4	ENST00000398043.2;ENST00000440088.1;ENST00000447009.1	59	26	44	0	37	62	11	66	22	0	0	0	Plastid	0.3513	0.0063	0.0117	0.1727	0.1174	0.0023
CATP00000809638.1	Tetrapoda	352	undefined	44	Tetrapoda	352	TNIK_171178183_24aa	chr3	171178183	171178108	upstream	TNIK	NA	NA	NA	NA	NA	NA	NA	NA	72	0	1	no	-23.1553	-1	no	no	ENSG00000154310.12	ENST00000341852.6;ENST00000436636.2;ENST00000465393.1;ENST00000538048.1;FTMT20900071793.1;FTMT20900071794.1	24	24	100	0	0	100	0	100	0	0	0	0	Nucleus	0.0152	0.6062	0.2055	0.1194	0.0156	0.0142
CATP00000809852.1	Theria	159	de_novo	30	Tetrapoda	352	CDH8_62070119_31aa	chr16	62070119	62070023	upstream	CDH8	0.631325105648	-0.0148081181961	0.0900313401996604	False	2.727172232e-05	-0.0485103444074	21.2063554769187	False	93	0	1	no	-164.1218	-1	no	no	ENSG00000150394.9	ENCT00000167137.1;ENST00000582980.1;FTMT26100041558.1;HBMT00000562054.1	31	31	100	0	0	100	0	100	0	0	0	0	Mitochondrion	0.2154	0.1458	0.0676	0.1183	0.6595	0.0059
CATP00000812458.1	Catarrhini	29.4	undefined	5	Catarrhini	29.4	ZNF254_24216393_19aa	chr19	24216393	24229015	upstream	ZNF254	0.195008894389	-0.0774329661224	1.67326475477768	False	6.47876414593e-07	-0.17079738958	101.233876305478	True	57	0	1	no	-91.2726	-1	no	no	ENSG00000268362.1	ENST00000594934.1;ENST00000597683.1	19	19	100	0	0	100	0	84	15	0	0	0	Extracellular	0.251	0.0054	0.0121	0.6182	0.3389	0.0072
CATP00000816923.1	Primates	74	de_novo	10	Boreoeutheria	96	RPS6KL1_75389038_24aa	chr14	75389038	75388963	upstream	RPS6KL1	0.131838201774	-0.31613417535	8.4673489760392	True	9.70949720967e-07	-0.163205931099	93.9878303523305	True	72	0	1	no	-281.8163	-1	no	no	ENSG00000198208.7	ENST00000354625.2;ENST00000553894.2;ENST00000556776.1;ENST00000557413.1;FTMT25300030633.1	24	24	100	0	0	100	0	95	4	0	0	0	Nucleus	0.1165	0.6125	0.1537	0.092	0.1061	0.0319
CATP00000817310.1	Catarrhini	29.4	undefined	2	Hominidae	15.2	LINC00941_30952917_40aa	chr12	30952917	30954651	new	LINC00941	0.0195050609162	-0.141666311018	7.37291095569014	True	0.000834699381724	-0.0506518508383	14.9344394034221	False	120	7.95	0.321	no	-128.2902	-1	no	no	ENSG00000235884.2	ENCT00000089709.1;ENCT00000089716.1;ENCT00000089717.1;ENCT00000089719.1;ENCT00000089721.1;ENST00000547804.1;FTMT24700011379.1;FTMT24700019511.1;FTMT24700055000.1;HBMT00000302858.1;MICT00000076228.1;MICT00000076229.1;MICT00000076230.1	40	1	2	75	0	25	10	87	2	0	0	0	Mitochondrion	0.4971	0.0751	0.1522	0.0349	0.6933	0.0047
CATP00000819133.1	Vertebrata	615	undefined	77	Euteleostomi	435	GS1-72M22.1_24772066_84aa	chr8	24772066	24771811	new	GS1-72M22.1	0.0209160520646	-0.159972374152	8.17794060616849	True	0.000758982938799	-0.0288424751551	8.61813945714367	False	252	21.24	0.004	no	300.1756	-1	no	yes	ENSG00000272163.1	ENCT00000433723.1;ENCT00000433730.1;ENST00000607058.1	84	84	100	21	7	71	3	86	9	0	0	0	Mitochondrion	0.3756	0.0182	0.0232	0.1632	0.5703	0.0273
CATP00000820782.1	Theria	159	de_novo	36	Amniota	312	MYOCD_12569398_32aa	chr17	12569398	12569497	upstream	MYOCD	0.262420459814	-0.302213038018	5.34447146039233	False	1.22418676548e-05	-0.0553262810684	26.0292705212178	True	96	5.1	0.313	no	-70.4583	-1	no	no	ENSG00000141052.13	ENCT00000172150.1;ENCT00000172153.1;ENCT00000172154.1;ENST00000425538.1;ENST00000579237.1;MICT00000141968.1;MICT00000141970.1	32	19	59	0	31	68	9	53	37	0	Y	0	Extracellular	0.0601	4e-04	0.0039	0.7951	0.2001	1e-04
CATP00000826959.1	Amniota	312	undefined	28	Amniota	312	ITGB8_20371244_28aa	chr7	20371244	20371331	upstream	ITGB8	0.347711700499	-0.0631121924401	0.88131692486896	False	0.0382643364191	-0.0221871434674	3.01157033083523	False	84	0	1	no	-289.4491	-1	no	no	ENSG00000105855.5	ENCT00000397380.1;ENCT00000397381.1;ENCT00000397389.1;ENST00000222573.4;ENST00000478974.1;FTMT22700012549.1;HBMT00001308151.1;HBMT00001308153.1;HBMT00001308156.1;HBMT00001308157.1	28	28	100	0	17	82	0	96	3	0	0	0	Mitochondrion	0.2059	0.0752	0.0607	0.0698	0.7845	0.0031
CATP00000828655.1	Eutheria	105	undefined	2	Human_Chimp	6.7	CCDC144NL-AS1_20795702_29aa	chr17	20795702	20827718	new	CCDC144NL-AS1	NA	NA	NA	NA	NA	NA	NA	NA	87	0	1	no	-41.8343	-1	no	no	ENSG00000233098.4	ENST00000417232.2;FTMT26700049731.1;MICT00000143951.1	29	4	13	31	17	51	10	44	44	0	0	0	Extracellular	0.0167	0.0038	0.0496	0.5005	0.4442	4e-04
CATP00000828997.1	Euteleostomi	435	undefined	61	Euteleostomi	435	MID1_10588379_34aa	chrX	10588379	10535588	upstream	MID1	0.312165543478	0.00880252077505	0.135469256432397	False	0.0054124346283	-0.0201611594365	4.37673737005581	False	102	7.67	0.034	no	-54.9339	-1	no	no	ENSG00000101871.10	ENST00000317552.4;ENST00000380782.2;ENST00000380785.1;ENST00000423614.1;FTMT28900017301.1;FTMT28900024590.1	34	6	17	41	0	58	8	61	29	0	0	0	Extracellular	0.0752	0.0767	0.0588	0.626	0.2233	0.0045
CATP00000831453.1	Eutheria	105	undefined	8	Boreoeutheria	96	RP11-25K19.1_60032990_35aa	chr8	60032990	60033098	new	RP11-25K19.1	0.175154454403	-0.0645181396065	1.48576361826192	False	0.000235060034613	-0.0357433804651	12.4228112752134	False	105	0	1	no	-709.5099	-1	no	no	ENSG00000167912.5	ENCT00000425255.1;ENST00000517898.1;ENST00000518993.1;FTMT23100031854.1;HBMT00001393515.1;MICT00000344578.1;MICT00000344580.1;MICT00000344581.1;MICT00000344582.1;MICT00000344583.1;MICT00000344584.1;MICT00000344585.1	35	12	34	42	0	57	17	62	20	0	0	0	Mitochondrion	0.6577	0.0096	0.0057	0.0415	0.8621	0.011
CATP00000836103.1	Amniota	312	undefined	31	Amniota	312	HBS1L_135375933_16aa	chr6	135375933	135375882	upstream	HBS1L	0.475042005786	0.061975382774	0.609811518574951	False	0.000294707392014	-0.118599109726	40.1041893735231	True	48	0	1	no	-173.2988	0.178974	yes	yes	ENSG00000112339.10	ENST00000314674.3;ENST00000367820.2;ENST00000367826.2;ENST00000415177.2;ENST00000524715.1;ENST00000525067.1	16	16	100	0	37	62	12	81	6	0	0	0	Extracellular	0.2754	0.0212	0.0392	0.4745	0.3168	0.1255
CATP00000837294.1	Theria	159	undefined	29	Eutheria	105	RASSF4_45455279_13aa	chr10	45455279	45465619	upstream	RASSF4	0.943290115319	0.00475443424894	0.00366919938858789	False	0.140014427415	-0.0249708163367	2.04202674080714	False	39	0	1	no	-136.7272	-1	no	no	ENSG00000107551.16	ENST00000334940.6;ENST00000374417.2;ENST00000427758.1;ENST00000483709.2;FTMT23900001411.1;FTMT23900038573.1	13	13	100	46	0	53	0	100	0	0	0	0	Extracellular	0.1583	0.0016	0.0109	0.8659	0.0879	0.0326
CATP00000844018.1	Theria	159	undefined	28	Theria	159	ABHD2_89631716_17aa	chr15	89631716	89631770	upstream	ABHD2	0.414547165393	0.0220774727988	0.256986633018609	False	0.000148613139124	-0.0440900935519	16.1646070644397	False	51	5.81	0.431	no	-69.4364	0.1099047	yes	yes	ENSG00000140526.12	ENCT00000144972.1;ENCT00000144975.1;ENST00000352732.5;ENST00000564876.1;ENST00000565066.1;ENST00000565825.1;ENST00000565973.1;ENST00000569550.1;FTMT25900000318.1;HBMT00000492657.1;MICT00000121742.1	17	17	100	0	0	100	0	94	5	0	0	0	Mitochondrion	0.3756	0.0903	0.1363	0.0531	0.6968	0.0222
CATP00000848097.1	Euteleostomi	435	undefined	36	Amniota	312	JMJD1C_65028616_18aa	chr10	65028616	65028559	upstream	JMJD1C	0.187623463501	-0.0401755679179	0.888666017503437	False	0.602603950976	-0.0169262850496	0.356598817999558	False	54	0	1	no	-79.2882	0.1339406	yes	yes	ENSG00000171988.13	ENCT00000056681.1;ENCT00000056682.1;ENST00000402544.1;ENST00000469152.1;ENST00000489372.2;ENST00000542921.1;FTMT23700001520.1;FTMT23700008897.1;FTMT23700014879.1;HBMT00000165448.1;HBMT00000165647.1	18	18	100	0	27	72	0	100	0	0	0	0	Extracellular	0.0278	0.025	0.0121	0.8717	0.0574	0.0106
CATP00000848333.1	Amniota	312	undefined	51	Amniota	312	NFE2L1_46126198_25aa	chr17	46126198	46128018	upstream	NFE2L1	0.00016012446068	-0.197024145578	22.761820755701	True	7.8449382808e-06	-0.0607100996806	29.6859057011691	True	75	0	1	no	9.6749	0.080346	yes	yes	ENSG00000082641.11	ENST00000361665.3;ENST00000585062.1;FTMT26700041853.1;HBMT00000603202.1;HBMT00000603203.1	25	25	100	0	0	100	0	100	0	0	0	0	Extracellular	0.2044	0.084	0.1563	0.2987	0.2463	0.0302
CATP00000854201.1	Amniota	312	undefined	26	Theria	159	DCLRE1B_114448117_24aa	chr1	114448117	114448192	upstream	DCLRE1B	0.0053066210664	-0.145872328168	10.1018926970613	True	9.25985284992e-08	-0.0631610605137	42.5474142170707	True	72	0	1	no	-258.245	0.2882847	yes	yes	ENSG00000118655.4	ENST00000369563.3;FTMT20300015768.1;FTMT20300098550.1;HBMT00000025488.1	24	24	100	0	8	91	8	91	0	0	0	0	Mitochondrion	0.6921	0.0023	0.003	0.0697	0.8661	0.0273
CATP00000861261.1	Amniota	312	undefined	26	Amniota	312	TUBD1_57970268_16aa	chr17	57970268	57970217	upstream	TUBD1	0.19489464053	-0.0297100235319	0.642240124742567	False	0.0879440647287	-0.0420480201202	4.2519016863311	False	48	0	1	no	-40.3093	0.0871352	yes	yes	ENSG00000108423.10	ENST00000325752.3;ENST00000340993.6;ENST00000539018.1;ENST00000588706.1;ENST00000590498.1;ENST00000591611.1;ENST00000592145.1;ENST00000593110.1;FTMT26500016080.1;FTMT26500045934.1	16	16	100	62	0	37	0	100	0	0	0	0	Mitochondrion	0.2081	0.0838	0.0547	0.1416	0.6856	0.0293
CATP00000862448.1	Tetrapoda	352	de_novo	34	Euteleostomi	435	RHOF_122240801_19aa	chr12	122240801	122240647	new_iso	RHOF	0.399836388107	-0.0998877930434	1.21042419243196	False	0.00050238167341	-0.0459208352511	14.5092959543844	False	57	0	1	no	-66.8613	-1	no	no	ENSG00000139725.3	ENST00000428029.2;ENST00000429892.1;ENST00000541657.1;FTMT24500042925.1;FTMT24500070867.1;FTMT24500070868.1	19	19	100	0	21	78	0	100	0	0	0	0	Mitochondrion	0.5169	0.0278	0.0749	0.1883	0.376	0.0181
CATP00000870454.1	Eutheria	105	undefined	21	Eutheria	105	SNHG16_74553881_33aa	chr17	74553881	74557413	new	SNHG16	0.612073565676	-0.00683918683983	0.0443810931934116	False	5.92056199013e-06	-0.0319021570641	15.9729146346741	False	99	0	1	no	-255.6491	-1	no	no	ENSG00000163597.10	ENCT00000178427.1;ENCT00000178430.1;ENCT00000178435.1;ENST00000493536.1;ENST00000591956.1;HBMT00000610955.1;MICT00000154901.1;MICT00000154902.1;MICT00000154904.1;MICT00000154923.1	33	33	100	0	24	75	6	81	12	0	0	0	Nucleus	0.2311	0.8416	0.0771	0.0108	0.0301	0.0023
CATP00000877056.1	Amniota	312	undefined	19	Amniota	312	ST6GAL1_186756529_23aa	chr3	186756529	186756601	upstream	ST6GAL1	0.154316208423	-0.00963550651687	0.23802584662477	False	0.000380085897356	-0.0271971872469	8.90889428561556	False	69	0	1	no	-145.8185	-1	no	no	ENSG00000073849.10	ENCT00000298444.1;ENCT00000298464.1;ENCT00000298480.1;ENST00000416235.1;ENST00000417392.1;ENST00000423451.1;ENST00000430309.1;ENST00000438590.1;ENST00000448044.1;ENST00000448408.1;ENST00000457772.2;ENST00000458216.1;FTMT21100018625.1;FTMT21100044507.1;FTMT21100048734.1;HBMT00000991460.1;HBMT00000991463.1;HBMT00000991512.1;HBMT00000991518.1;HBMT00000991519.1;MICT00000256569.1;MICT00000256570.1;MIC…	23	23	100	0	0	100	0	100	0	0	0	0	Extracellular	0.132	0.183	0.2012	0.333	0.1425	0.0091
CATP00000880343.1	Amniota	312	undefined	38	Amniota	312	BCLAF1_136610938_19aa	chr6	136610938	136610878	upstream	BCLAF1	0.282107951722	-0.0232760121753	0.389364986985674	False	0.00132313742783	-0.0413935206213	11.4114664373006	False	57	0	1	no	-22.0671	0.0777838	yes	yes	ENSG00000029363.11	ENCT00000391543.1;ENCT00000391551.1;ENCT00000391558.1;ENCT00000391567.1;ENCT00000391568.1;ENCT00000391569.1;ENCT00000391570.1;ENST00000353331.4;ENST00000527759.1;ENST00000528229.1;ENST00000529826.1;ENST00000530429.1;ENST00000530767.1;ENST00000531224.1;ENST00000532384.1;ENST00000534269.1;FTMT22100001424.1	19	19	100	47	21	31	5	63	31	0	Y	0	Mitochondrion	0.369	0.0028	0.0057	0.2521	0.6744	0.0536
CATP00000888636.1	Theria	159	undefined	33	Theria	159	PEX2_77912274_26aa	chr8	77912274	77900542	upstream	PEX2	0.13144428461	0.0184825915917	0.495769484914418	False	0.0129749293743	-0.030589090685	5.52806311867654	False	78	0	1	no	-129.8776	-1	no	no	ENSG00000164751.10	ENST00000519956.1;ENST00000520203.1;FTMT22900000195.1;FTMT22900022876.1	26	26	100	53	0	46	7	57	34	0	0	0	Mitochondrion	0.1998	7e-04	6e-04	0.0865	0.9012	0.0087
CATP00000888831.1	Euteleostomi	435	undefined	18	Euteleostomi	435	RP11-390F4.6_6669665_27aa	chr9	6669665	6670445	new	RP11-390F4.6	0.010149340222	-0.0951448613485	5.77336258864081	False	0.177012491413	-0.0246675168264	1.77664110511385	False	81	3.7	0.45	no	-36.591	-1	no	no	ENSG00000236924.1	ENST00000413145.1;HBMT00001459044.1	27	27	100	51	0	48	0	100	0	0	0	0	Mitochondrion	0.6237	0.0797	0.0808	0.0955	0.5658	0.0064
CATP00000892144.1	Amniota	312	undefined	37	Amniota	312	ABCC5_183735671_22aa	chr3	183735671	183732220	upstream	ABCC5	NA	NA	NA	NA	NA	NA	NA	NA	66	0	1	no	-141.8311	-1	no	no	ENSG00000114770.12	ENST00000334444.6;ENST00000382494.2;ENST00000392579.2;ENST00000427120.2;ENST00000437205.1;ENST00000438979.2;ENST00000443376.1;ENST00000446941.2	22	22	100	54	0	45	0	100	0	0	0	0	Mitochondrion	0.6481	0	2e-04	0.1091	0.8333	0.0289
CATP00000893815.1	Eutheria	105	de_novo	11	Amniota	312	CTD-2194D22.1_1883596_50aa	chr5	1883596	1884682	new	CTD-2194D22.1	0.0341959760191	-0.0294501809469	1.31414428533496	False	0.0251567516042	-0.0473569878963	7.25412509655527	False	150	0	1	no	-157.1417	-1	no	no	ENSG00000249116.1	FTMT21900020957.1;HBMT00001133662.1;MICT00000277830.1	50	50	100	0	0	100	0	100	0	0	0	0	Mitochondrion	0.1529	0.138	0.0972	0.2759	0.3136	0.0274
CATP00000897094.1	Theria	159	undefined	11	Boreoeutheria	96	TMEM198B_56224864_24aa	chr12	56224864	56225112	new	TMEM198B	0.0271337629239	-0.166687360355	7.9477463244462	True	1.91843027093e-06	-0.0655981615688	35.918869066723	True	72	0	1	no	-144.9696	-1	no	no	ENSG00000182796.8	ENST00000471276.1;ENST00000478241.1;ENST00000508246.1;FTMT24700055633.1;MICT00000080014.1	24	24	100	41	0	58	8	83	8	0	Y	0	Extracellular	0.008	0.0031	0.0207	0.942	0.0338	0
CATP00000897910.1	Eutheria	105	undefined	2	Simiiformes	43	RP11-267L5.1_115307938_50aa	chr8	115307938	115308091	new	RP11-267L5.1	0.0417662400784	-0.0381652124205	1.60214068239178	False	0.118179929009	-0.0169385392923	1.50462437440601	False	150	0	1	no	-473.5373	-1	no	no	ENSG00000254339.1	HBMT00001399648.1	50	4	8	66	0	34	22	48	30	0	0	0	Mitochondrion	0.5344	0.0127	0.0536	0.2119	0.5068	0.0099
CATP00000899523.1	Euteleostomi	435	undefined	22	Euteleostomi	435	LGR4_27494142_16aa	chr11	27494142	27494091	upstream	LGR4	0.214686906345	-0.0759157699315	1.54400452244336	False	8.22458518374e-06	-0.0519693213189	25.3096977502213	True	48	0	1	no	-16.4951	-1	no	no	ENSG00000205213.9	ENCT00000076304.1;ENCT00000076308.1;FTMT24200001291.1	16	16	100	0	0	100	0	100	0	0	0	0	Mitochondrion	0.179	0.2686	0.0383	0.073	0.6183	0.0013
CATP00000901728.1	Euteleostomi	435	undefined	45	Amniota	312	BMP4_54423395_59aa	chr14	54423395	54420066	upstream	BMP4	0.110937939511	-0.0826391267091	2.40196333198838	False	0.00217847657536	-0.0219942250024	5.60725701521742	False	177	0	1	no	-303.5763	-1	no	no	ENSG00000125378.11	ENST00000245451.4;HBMT00000446899.1;HBMT00000446901.1;HBMT00000446907.1;HBMT00000446910.1;HBMT00000446912.1	59	29	49	8	0	91	5	83	11	0	0	0	Mitochondrion	0.4382	0.0404	0.034	0.0229	0.8992	0.0021
CATP00000903234.1	Boreoeutheria	96	de_novo	4	Boreoeutheria	96	RP3-439F8.1_46943380_73aa	chr22	46943380	46943602	new	RP3-439F8.1	0.0026574000217	-0.143637280175	11.2602931546344	True	2.42264392054e-07	-0.0485865855554	30.7858791145116	True	219	0	1	no	-514.6438	-1	no	no	ENSG00000234869.1	ENST00000426112.1;FTMT28700010652.1;HBMT00000945393.1	73	25	34	41	0	58	9	75	15	0	0	0	Nucleus	0.0296	0.527	0.0678	0.2699	0.1245	0.0094
CATP00000903237.1	Boreoeutheria	96	de_novo	5	Amniota	312	RP3-439F8.1_46943141_18aa	chr22	46943141	46943198	new	RP3-439F8.1	0.00471124515317	-0.20458420639	14.4896157193098	True	0.000501139415523	-0.12019769011	37.9904298952035	True	54	0	1	no	-182.8576	-1	no	no	ENSG00000234869.1	ENST00000426112.1;FTMT28700010652.1	18	18	100	0	0	100	0	94	5	0	0	0	Mitochondrion	0.5814	0.008	0.0616	0.2472	0.5785	0.0767
CATP00000911802.1	Euteleostomi	435	undefined	8	Euteleostomi	435	HIRA_19419217_30aa	chr22	19419217	19419124	upstream	HIRA	6.99536596105e-06	-0.225633689594	35.4048119887447	True	1.14757028315e-06	-0.312437048404	177.755808381871	True	90	7.48	0.366	no	12.5661	-1	no	no	ENSG00000100084.10	ENCT00000280409.1;ENST00000263208.5;ENST00000340170.4;HBMT00000947513.1	30	30	100	0	0	100	0	100	0	0	0	0	Mitochondrion	0.3962	0.3536	0.0078	0.0021	0.6321	0.0041
CATP00000912700.1	Theria	159	undefined	23	Eutheria	105	MCM8_5931447_14aa	chr20	5931447	5931492	upstream	MCM8	0.907003934842	0.0261738705628	0.033771750072868	False	0.0135430473129	-0.0193984012034	3.47110245599174	False	42	0	1	no	-89.3939	-1	no	no	ENSG00000125885.9	ENST00000378883.1;FTMT27900014707.1;FTMT27900017863.1	14	14	100	0	0	100	0	100	0	0	0	0	Extracellular	0.5294	0.0026	0.0026	0.4078	0.1343	0.3868
CATP00000920055.1	Eutheria	105	undefined	6	Catarrhini	29.4	B4GALT4_118955902_30aa	chr3	118955902	118955809	upstream	B4GALT4	0.00907485387871	-0.0907208455047	5.63911094380219	False	0.0208418520164	-0.0316301343719	5.0926508038117	False	90	0	1	no	-262.5799	-1	no	no	ENSG00000121578.8	ENST00000359213.3;ENST00000393765.2;ENST00000459778.1;ENST00000459820.1;ENST00000460321.1;ENST00000460395.1;ENST00000470111.1;ENST00000472471.1;ENST00000473887.1;ENST00000475803.1;ENST00000483209.1;ENST00000484595.1;ENST00000487579.1;ENST00000491906.1;ENST00000493932.1;FTMT20900070907.1;HBMT00001008396.1;HBMT00001008407.1;HBMT00001008409.1;HBMT00001008417.1;HBMT00001008418.1	30	3	10	0	33	66	23	70	6	0	0	0	Extracellular	0.0834	0.0043	0.0164	0.5909	0.3871	7e-04
CATP00000929703.1	Euteleostomi	435	undefined	43	Tetrapoda	352	TNFAIP1_26666443_11aa	chr17	26666443	26666479	upstream	TNFAIP1	0.00956149723343	-0.064710976978	3.97768100701807	False	0.00180903056938	-0.0309371899797	8.12633571010806	False	33	0	1	no	-93.6451	-1	no	no	ENSG00000109079.5	ENST00000578158.1;ENST00000582302.2;FTMT26700049783.1;FTMT26700049784.1	11	11	100	0	0	100	0	100	0	0	0	0	Mitochondrion	0.0913	0.0096	0.0087	0.3374	0.5964	0.0316
CATP00000932088.1	Amniota	312	undefined	28	Theria	159	CHPF2_150930318_18aa	chr7	150930318	150930375	upstream	CHPF2	NA	NA	NA	NA	NA	NA	NA	NA	54	0	1	no	-143.5685	-1	no	no	ENSG00000033100.10	ENST00000035307.2;FTMT22700033122.1;MICT00000336000.1;MICT00000336001.1	18	18	100	50	0	50	0	94	5	0	0	0	Extracellular	0.0114	0	0	0.9823	0.0166	0.0011
CATP00000936541.1	Amniota	312	undefined	13	Boreoeutheria	96	UBAC2-AS1_99852799_58aa	chr13	99852799	99852622	new	UBAC2-AS1	0.0330165786475	-0.0782177728781	3.52657216352186	False	0.000377171684058	-0.0414002772384	13.5746086189226	False	174	6.9	0.135	no	-210.3877	-1	no	no	ENSG00000228889.2	ENCT00000121077.1;ENCT00000121084.1;ENST00000426037.2	58	19	32	0	22	77	15	67	17	0	0	0	Extracellular	0.0538	0.0216	0.1479	0.4627	0.2939	0.0048
CATP00000941205.1	Amniota	312	undefined	23	Amniota	312	IGF1R_99192511_28aa	chr15	99192511	99192598	upstream	IGF1R	2.64962447139e-05	-0.306656924203	42.7198683348136	True	1.07623972148e-07	-0.121806625199	81.2911778872456	True	84	0	1	no	-24.1981	0.1826149	yes	yes	ENSG00000140443.9	ENCT00000145801.1;ENCT00000145803.1;ENCT00000145814.1;ENST00000558762.1;HBMT00000494461.1;HBMT00000494462.1;MICT00000123170.1	28	28	100	35	0	64	0	82	17	0	0	0	Nucleus	0.3114	0.4895	0.0614	0.1663	0.176	0.1
CATP00000957752.1	Simiiformes	43	de_novo	12	Boreoeutheria	96	ATF7IP2_10481007_86aa	chr16	10481007	10481268	new_iso	ATF7IP2	0.469740088528	0.0118701651871	0.118558524979353	False	0.0486270394598	-0.0184692711721	2.32280945310346	False	258	0	1	no	-955.378	0.1834175	yes	yes	ENSG00000166669.9	ENST00000562396.1	86	5	5	72	8	19	20	53	25	0	0	0	Endoplasmic_reticulum	0.4956	0.067	0.1746	0.1833	0.1183	0.0812
CATP00000959444.1	Amniota	312	undefined	20	Amniota	312	MDM2_69202026_14aa	chr12	69202026	69202071	upstream	MDM2	1.14031653133e-06	-0.173612682103	31.4050165908545	True	6.93358618589e-07	-0.0376809377977	22.2276509042766	False	42	0	1	no	-183.5696	0.1022852	yes	yes	ENSG00000135679.17	ENST00000258148.7;ENST00000258149.5;ENST00000311420.9;ENST00000356290.4;ENST00000393412.3;ENST00000393417.3;ENST00000493419.1;ENST00000540827.1;FTMT24700021502.1;FTMT24700032778.1	14	14	100	0	0	100	0	100	0	0	0	0	Nucleus	0.2423	0.3222	0.2518	0.083	0.1481	0.063
CATP00000959445.1	Amniota	312	undefined	21	Amniota	312	MDM2_69202160_14aa	chr12	69202160	69202205	upstream	MDM2	0.357644475121	0.0214862991008	0.292041076149858	False	5.09059279405e-05	-0.0378388683216	15.5589811143926	False	42	0	1	no	-74.1534	0.1473759	yes	yes	ENSG00000135679.17	ENST00000258148.7;ENST00000258149.5;ENST00000311420.9;ENST00000356290.4;ENST00000393412.3;ENST00000393417.3;ENST00000493419.1;ENST00000540827.1;FTMT24700021502.1;FTMT24700032778.1	14	14	100	0	0	100	0	100	0	0	0	0	Extracellular	0.19	0.0752	0.1159	0.4061	0.2703	0.0051
CATP00000963727.1	Amniota	312	undefined	27	Amniota	312	MYO18A_27507377_29aa	chr17	27507377	27493996	upstream	MYO18A	0.0182771460019	-0.168539046176	8.9163458414188	True	0.000313192018818	-0.0431269691494	14.4742207558471	False	87	0	1	no	-176.1023	-1	no	no	ENSG00000196535.10	ENCT00000182179.1;ENCT00000182184.1;ENST00000527372.1	29	29	100	0	17	82	6	75	17	0	0	0	Mitochondrion	0.1338	0.0446	0.0175	0.1387	0.7894	0.0097
CATP00000964018.1	Simiiformes	43	de_novo	11	Boreoeutheria	96	LINC-TEX10-1_103115465_21aa	chr9	103115465	103115531	new	LINC-TEX10-1	0.00734382532829	0.0412479764641	2.6793322761356	False	0.0179474132327	-0.0327080535902	5.46962018742653	False	63	0	1	no	-161.5875	-1	no	no	CATG00000106380.1	ENCT00000448821.1;ENCT00000448826.1;FTMT23500035462.1	21	21	100	38	0	61	0	85	14	0	0	0	Mitochondrion	0.3337	6e-04	0.0013	0.2725	0.7082	0.0067
CATP00000964708.1	Catarrhini	29.4	de_novo	5	Boreoeutheria	96	TCONS_00130990_115415479_54aa	chr4	115415479	115364306	new	TCONS	0.364824662928	-0.0412624827631	0.549996199955935	False	0.000105153877822	-0.0647047706497	24.6535149447299	False	162	0	1	no	-237.9748	-1	no	no	CATG00000073510.1	ENCT00000334987.1	54	54	100	44	0	55	9	79	11	0	0	0	Mitochondrion	0.2071	0.2779	0.0831	0.1084	0.4713	0.0059
CATP00000972296.1	Eutheria	105	undefined	26	Eutheria	105	NIPAL3_24742304_68aa	chr1	24742304	24745897	upstream	NIPAL3	NA	NA	NA	NA	NA	NA	NA	NA	204	0	1	no	-473.7235	0.1374892	yes	yes	ENSG00000001461.12	ENST00000003912.3;ENST00000339255.2;ENST00000358028.4;ENST00000374399.4;ENST00000488155.1;FTMT20300027484.1;HBMT00000007420.1	68	68	100	11	0	88	8	82	8	0	0	0	Cytoplasm	0.0818	0.0449	0.3934	0.0996	0.3486	0.0294
CATP00000972447.1	Theria	159	undefined	18	Theria	159	RFX5_151319039_18aa	chr1	151319039	151318982	upstream	RFX5	0.507023334213	0.0113993750091	0.10234711855316	False	0.0385988398036	-0.0284925800545	3.85712282842647	False	54	6.46	0.043	no	-171.6398	0.2690801	yes	yes	ENSG00000143390.13	ENST00000290524.4;ENST00000368870.2;ENST00000412774.1;ENST00000421986.1;ENST00000430227.1;ENST00000437327.1;ENST00000444392.1;ENST00000452513.2;ENST00000452671.2;ENST00000494217.1;MICT00000020852.1	18	5	27	0	38	61	5	77	16	0	0	0	Plastid	0.3197	0.0242	0.0818	0.1263	0.0396	0.0036
CATP00000982992.1	Theria	159	de_novo	30	Amniota	312	JOSD1_39096548_20aa	chr22	39096548	39096485	upstream	JOSD1	NA	NA	NA	NA	NA	NA	NA	NA	60	6.08	0.251	no	-46.9601	-1	no	no	ENSG00000100221.6	ENST00000216039.5;ENST00000456626.1;ENST00000462610.1;ENST00000490169.1;ENST00000493939.1;FTMT28500007972.1;MICT00000233759.1;MICT00000233763.1	20	20	100	0	0	100	0	100	0	0	0	0	Extracellular	0.0848	0.1315	0.0966	0.5501	0.1191	0.0832
CATP00000983569.1	Human_Chimp	6.7	de_novo	2	Human_Chimp	6.7	RP11-84A1.3_62999532_70aa	chr4	62999532	62999745	new	RP11-84A1.3	0.00159928237315	-0.120391042812	10.2460548732777	True	2.61965493935e-05	-0.0737964415561	32.3836697977997	True	210	0	1	no	-160.0262	-1	no	no	CATG00000068729.1	FTMT21500026255.1;HBMT00001062839.1;HBMT00001062840.1;MICT00000265418.1	70	4	5	0	28	71	20	64	15	0	0	0	Extracellular	0.0019	0	3e-04	0.9976	3e-04	8e-04
CATP00000985968.1	Theria	159	undefined	32	Theria	159	CUTC_101419634_16aa	chr10	101419634	101419685	upstream	CUTC	0.0137291044401	-0.136298658597	7.7262438328394	True	0.0250909792352	-0.0240705618233	3.68974047140479	False	48	7.19	0.038	no	5.2505	0.2129125	yes	yes	ENSG00000198018.6	FTMT23900029302.1;HBMT00000151900.1	16	16	100	0	0	100	0	100	0	0	0	0	Nucleus	0.1913	0.9954	1e-04	3e-04	0.0036	6e-04
CATP00000987434.1	Amniota	312	undefined	21	Theria	159	CBLL1_107384356_33aa	chr7	107384356	107384458	upstream	CBLL1	NA	NA	NA	NA	NA	NA	NA	NA	99	8.99	0.017	no	-329.4358	0.2621253	yes	yes	ENSG00000105879.7	ENCT00000403895.1;ENST00000440859.3;HBMT00001322681.1;HBMT00001322683.1;HBMT00001322684.1;HBMT00001322686.1	33	33	100	36	0	63	0	84	15	0	0	0	Mitochondrion	0.112	0.009	0.0274	0.1479	0.8052	0.0062
CATP00000988352.1	Euteleostomi	435	undefined	57	Euteleostomi	435	KAT6A_41906602_25aa	chr8	41906602	41906524	upstream	KAT6A	0.350308422685	-0.0542860994114	0.752727606698731	False	0.0328638966545	-0.0392727913969	5.57922506376049	False	75	2.07	0.293	no	-60.4666	-1	no	no	ENSG00000083168.5	ENST00000265713.2;ENST00000396930.3;ENST00000426524.1;FTMT22900005957.1;FTMT22900005959.1	25	6	24	0	40	60	12	80	8	0	0	0	Extracellular	0.0849	0.002	0.0032	0.8093	0.1725	0.0023
CATP00000991017.1	Theria	159	undefined	31	Amniota	312	RSPRY1_57220251_47aa_1	chr16	57220251	57220395	upstream	RSPRY1	0.000674253638351	-0.314089389971	30.3170832433918	True	7.69767419207e-08	-0.428122248172	291.687892360123	True	141	0	1	no	-250.5261	0.0840452	yes	yes	ENSG00000159579.9	ENST00000537866.1;ENST00000566352.1	47	47	100	0	8	91	0	93	6	0	0	0	Extracellular	0.1753	0.0462	0.0583	0.5025	0.2457	0.1405
CATP00000991392.1	Euteleostomi	435	undefined	35	Amniota	312	JOSD1_39096408_16aa	chr22	39096408	39096357	upstream	JOSD1	0.367447962146	-0.00691879590558	0.0915667743133206	False	0.12327293501	-0.0475595997237	4.14117853579515	False	48	0	1	no	-56.6383	0.0997859	yes	yes	ENSG00000100221.6	ENST00000456626.1;ENST00000462610.1;ENST00000490169.1;ENST00000493939.1;FTMT28500007972.1;MICT00000233759.1;MICT00000233763.1	16	9	56	75	0	25	0	93	6	0	0	0	Extracellular	0.3626	0.0024	0.003	0.4945	0.0101	0.3543
CATP00000991877.1	Amniota	312	undefined	24	Theria	159	STYX_53196963_31aa	chr14	53196963	53197059	upstream	STYX	0.0241464141359	-0.271912631994	13.3842082867809	True	9.516305667e-06	-0.133214927119	64.0689764705314	True	93	0	1	no	-148.9236	-1	no	no	ENSG00000198252.7	ENCT00000125860.1;FTMT25500003459.1	31	10	32	0	9	90	9	80	9	0	0	0	Extracellular	0.047	4e-04	9e-04	0.9207	0.0022	0.0712
CATP00001000913.1	Theria	159	undefined	28	Theria	159	MFN1_179065536_14aa	chr3	179065536	179065581	upstream	MFN1	NA	NA	NA	NA	NA	NA	NA	NA	42	0	1	no	-102.4601	0.1499554	yes	yes	ENSG00000171109.14	ENCT00000297695.1;ENST00000280653.7	14	3	21	0	57	42	0	92	7	0	0	0	Mitochondrion	0.0646	0.0043	0.0206	0.2402	0.7254	0.0018
CATP00001001160.1	Amniota	312	undefined	24	Theria	159	SLC35A5_112280909_57aa	chr3	112280909	112281083	upstream	SLC35A5	0.758619824981	-0.0278096818935	0.10155549503274	False	0.00170326734709	-0.0250510010043	6.64297124921115	False	171	0	1	no	-754.1453	-1	no	no	ENSG00000138459.4	ENCT00000292567.1;ENCT00000292568.1;ENCT00000292569.1;ENST00000261034.2;ENST00000468642.1;ENST00000492406.1	57	13	22	19	0	80	17	61	21	0	0	0	Mitochondrion	0.2696	0.0057	0.0174	0.3703	0.5974	0.0067
CATP00001002031.1	Eutheria	105	undefined	19	Eutheria	105	ZBED5-AS1_10879884_29aa	chr11	10879884	10886868	new	ZBED5-AS1	0.415252946151	-0.0087379692022	0.101515393424227	False	0.000734295219951	-0.158462763649	47.5666787067164	True	87	0	1	no	-397.1561	0.2636675	yes	yes	ENSG00000247271.2	ENST00000501079.1;HBMT00000211362.1	29	7	24	0	51	48	17	72	10	0	0	0	Extracellular	0.0895	0.1007	0.0842	0.588	0.1138	0.0208
CATP00001002914.1	Theria	159	undefined	26	Theria	159	SLC25A44_156163914_22aa	chr1	156163914	156163983	upstream	SLC25A44	0.10958825818	-0.132427053928	3.8705118251455	False	2.78752656817e-07	-0.0361262492352	22.6798277583429	False	66	0	1	no	-95.8876	0.2059627	yes	yes	ENSG00000160783.15	ENCT00000012681.1;ENST00000359511.4;ENST00000423538.2;HBMT00000031479.1;MICT00000022364.1;MICT00000022369.1;MICT00000022374.1;MICT00000022375.1;MICT00000022376.1;MICT00000022384.1	22	22	100	0	0	100	0	100	0	0	0	0	Plastid	0.2725	0.1589	0.1762	0.0912	0.1211	0.0118
CATP00001014768.1	Simiiformes	43	de_novo	18	Amniota	312	ATP2A1-AS1_28891012_78aa	chr16	28891012	28890338	new	ATP2A1-AS1	0.307028733637	-0.0753874627699	1.17673485709285	False	7.19107779814e-07	-0.0978408440021	57.5670484478635	True	234	0	1	no	-631.6238	-1	no	no	ENSG00000260442.1	FTMT26100009504.1	78	78	100	0	0	100	1	92	6	0	0	0	Extracellular	0.1264	0.0586	0.2116	0.433	0.1261	0.1385
CATP00001020042.1	Theria	159	undefined	19	Theria	159	TMEM168_112430426_19aa	chr7	112430426	112430366	upstream	TMEM168	0.0473079308867	0.01718074622	0.692936210427538	False	2.25890555974e-05	-0.0367917546809	16.3718564066498	False	57	0	1	no	-16.0849	-1	no	no	ENSG00000146802.8	ENST00000441474.1;ENST00000447395.1;ENST00000449743.1;ENST00000454074.1;FTMT22500007682.1	19	19	100	26	0	73	0	100	0	0	0	0	Plastid	0.2647	0.0419	0.3029	0.119	0.1107	6e-04
CATP00001027082.1	Amniota	312	undefined	42	Amniota	312	MAPK6_52311447_46aa	chr15	52311447	52338041	upstream	MAPK6	0.0726828184672	-0.15640843272	5.42041998088302	False	1.76849706518e-05	-0.0544810146456	24.7979894288855	False	138	28.43	0.01	no	48.7727	-1	no	yes	ENSG00000069956.7	ENST00000261845.5;FTMT25900026325.1;FTMT25900029671.1;HBMT00000484830.1	46	46	100	0	0	100	0	100	0	0	0	0	Nucleus	0.0604	0.914	0.0364	0.0015	0.0456	7e-04
CATP00001029657.1	Sarcopterygii	413	undefined	41	Tetrapoda	352	NFYC_41175092_40aa	chr1	41175092	41175215	upstream	NFYC	0.0139381192059	-0.0716673625024	4.04823134696977	False	1.10397425536e-06	-0.0547788090202	31.2537311482886	True	120	0	1	no	-109.7187	0.3334379	yes	yes	ENSG00000066136.15	ENST00000372652.1;FTMT20300025771.1;FTMT20300091480.1;HBMT00000012743.1;HBMT00000012752.1	40	21	52	0	30	70	10	65	25	0	0	0	Extracellular	0.266	0.0084	0.0177	0.5613	0.2494	0.0539
CATP00001031019.1	Amniota	312	undefined	20	Boreoeutheria	96	VPS37A_17104576_13aa	chr8	17104576	17104618	upstream	VPS37A	NA	NA	NA	NA	NA	NA	NA	NA	39	7.39	0.099	no	-32.6078	0.2113902	yes	yes	ENSG00000155975.5	ENST00000324815.3;ENST00000324849.4;ENST00000518038.1;ENST00000519381.1;ENST00000520140.1;FTMT23100043680.1	13	13	100	0	0	100	0	100	0	0	0	0	Nucleus	0.0966	0.3796	0.1891	0.0474	0.3771	0.0061
CATP00001031976.1	Amniota	312	undefined	38	Amniota	312	NRXN1_50574294_31aa	chr2	50574294	50574198	upstream	NRXN1	0.0529789386579	-0.124324676652	4.82821472713207	False	8.30259340846e-06	-0.0454736609603	22.1283756397089	False	93	3.4	0.296	no	120.0669	-1	no	yes	ENSG00000179915.16	ENST00000342183.5;MICT00000189282.1;MICT00000189283.1	31	3	9	45	16	38	9	74	16	0	0	0	Mitochondrion	0.491	0.0013	0.0018	0.0497	0.9316	0.0136
CATP00001032276.1	Amniota	312	undefined	35	Amniota	312	ABHD17A_1885390_43aa	chr19	1885390	1881711	upstream	ABHD17A	0.016308867008	-0.146502173832	7.97117498391428	True	0.0145787179676	-0.102529565504	18.0321234308926	False	129	0	1	no	-25.7156	-1	no	no	ENSG00000129968.11	ENST00000250974.9;ENST00000292577.7	43	19	44	11	0	88	16	76	6	0	0	0	Mitochondrion	0.2634	0.0832	0.0211	0.1158	0.7453	0.0091
CATP00001034752.1	Simiiformes	43	de_novo	13	Boreoeutheria	96	COA1_43769062_50aa	chr7	43769062	43688234	upstream	COA1	0.102607852457	-0.0459326301509	1.38245817705052	False	0.00842196010043	-0.0194800383753	3.87061625088022	False	150	7.36	0.327	no	-349.4697	-1	no	no	ENSG00000106603.13	ENST00000418140.1;ENST00000446564.1;ENST00000448704.1;ENST00000451651.1;ENST00000470156.1	50	50	100	28	14	58	20	46	34	0	0	0	Extracellular	0.0017	0	1e-04	0.9971	0.0017	6e-04
CATP00001038542.1	Simiiformes	43	de_novo	10	Boreoeutheria	96	ZNF283_44331964_41aa	chr19	44331964	44332090	upstream	ZNF283	0.546520726844	-0.0287632857822	0.229723301800992	False	0.00132047708794	-0.0390804541293	10.7770663282089	False	123	0	1	no	-360.6487	-1	no	no	ENSG00000167637.12	ENST00000586976.1;ENST00000588797.1	41	41	100	9	0	90	4	78	17	0	0	0	Mitochondrion	0.079	0.0932	0.1071	0.3743	0.4055	0.0083
CATP00001039450.1	Amniota	312	undefined	32	Amniota	312	SLC25A26_66271441_18aa	chr3	66271441	66271498	upstream	SLC25A26	0.501975261891	0.0193515447544	0.176303820860653	False	0.00321813908572	-0.0264204716719	6.30690318097251	False	54	6.5	0.365	no	-280.6462	-1	no	no	ENSG00000144741.13	ENCT00000289962.1;ENST00000336733.6;FTMT21100069848.1;MICT00000244807.1	18	18	100	0	0	100	0	100	0	0	0	0	Mitochondrion	0.2689	0.0186	0.0156	0.3098	0.6412	0.0064
CATP00001040285.1	Amniota	312	undefined	49	Amniota	312	SOCS4_55494130_40aa	chr14	55494130	55509733	upstream	SOCS4	0.166024238127	-0.0147460130786	0.350015621873779	False	2.75162831343e-05	-0.0274639869053	11.9957163426958	False	120	7.41	0.089	no	-74.3392	-1	no	no	ENSG00000180008.8	ENST00000395472.2	40	30	75	25	15	60	10	70	20	0	0	0	Mitochondrion	0.6735	0.0059	0.009	0.0016	0.9738	3e-04
CATP00001042559.1	Amniota	312	undefined	25	Amniota	312	PEX26_18561036_25aa	chr22	18561036	18561114	upstream	PEX26	0.0629167472063	-0.00763722224563	0.279239375791788	False	9.62864580576e-08	-0.139645379446	93.8429727070721	True	75	0	1	no	-188.9265	-1	no	no	ENSG00000215193.8	ENST00000399744.3;ENST00000474897.1;FTMT28700011076.1	25	25	100	0	0	100	0	96	4	0	0	0	Mitochondrion	0.1018	0.0096	0.0177	0.1687	0.7966	0.0056
CATP00001044347.1	Eutheria	105	undefined	24	Boreoeutheria	96	PPP1R15A_49375810_26aa	chr19	49375810	49375891	upstream	PPP1R15A	0.0667768351827	0.0181307331638	0.648642223856512	False	0.000930745340103	-0.0705044929299	20.46848296275	False	78	9.53	0.107	no	-2.3812	0.1757158	yes	yes	ENSG00000087074.7	ENST00000200453.5	26	9	34	26	3	69	7	80	11	0	0	0	Extracellular	0.0694	0.0086	0.0279	0.5613	0.4013	3e-04
CATP00001046691.1	Boreoeutheria	96	undefined	11	Euarchontoglires	90	CHRM2_136676945_23aa	chr7	136676945	136699572	upstream	CHRM2	0.12697837212	-0.00520750154002	0.142063363808815	False	0.00014354244001	-0.0457733821095	16.8478428853064	False	69	0	1	no	-201.0817	-1	no	no	ENSG00000181072.7	ENST00000397608.3;ENST00000401861.1;ENST00000402486.3;FTMT22700021243.1;FTMT22700021262.1	23	23	100	0	4	95	0	73	26	0	0	0	Mitochondrion	0.4571	0.0344	0.0571	0.2651	0.4637	0.0052
CATP00001047652.1	Theria	159	de_novo	28	Mammalia	177	SCHIP1_159571074_24aa	chr3	159571074	159571149	upstream	SCHIP1	0.968020483096	0.00853784951616	0.00366823394080866	False	0.0466828874348	-0.0208171009891	2.65341716934549	False	72	4.14	0.102	no	-97.158	-1	no	no	ENSG00000151967.14	ENST00000482804.1;HBMT00000987868.1;HBMT00000987870.1	24	13	54	0	29	70	12	70	16	0	0	0	Mitochondrion	0.3783	0.1353	0.0625	0.1506	0.5385	0.0166
CATP00001048271.1	Primates	74	undefined	3	Catarrhini	29.4	RP11-469A15.2_200380968_65aa	chr1	200380968	200443112	new	RP11-469A15.2	0.0051858571658	-0.201629989568	14.0245567940748	True	4.14037483114e-07	-0.146380923152	89.4881068908867	True	195	11.51	0.485	no	-297.145	-1	no	no	ENSG00000230623.2	MICT00000027634.1	65	34	52	58	0	41	15	58	26	1	0	17	Mitochondrion	0.4945	0.1143	0.0608	0.1425	0.38	0.0129
CATP00001050450.1	Eutheria	105	undefined	18	Eutheria	105	POMK_42952699_30aa	chr8	42952699	42957681	upstream	POMK	0.754768622189	0.0256676334075	0.0954600291797556	False	0.00109024976314	-0.0414276688346	11.7544885231192	False	90	0	1	no	-131.6224	-1	no	no	ENSG00000185900.5	FTMT23100030987.1	30	30	100	3	0	96	0	96	3	0	0	0	Extracellular	0.0301	0.0024	0.0099	0.8565	0.1302	9e-04
CATP00001054948.1	Theria	159	undefined	13	Boreoeutheria	96	ZNF197_44626479_12aa	chr3	44626479	44627615	upstream	ZNF197	0.402419714871	-0.0288544296761	0.347196880511737	False	0.0777848516702	-0.0229985730321	2.44304932771262	False	36	0	1	no	-148.2097	-1	no	no	ENSG00000144792.5	ENST00000412641.1;ENST00000441021.1;ENST00000468987.1;HBMT00000971079.1	12	12	100	0	0	100	8	83	8	0	0	0	Mitochondrion	0.4795	2e-04	0.001	0.1257	0.8261	0.0372
CATP00001056539.1	Eutheria	105	de_novo	15	Mammalia	177	ZNF542P_56879824_35aa	chr19	56879824	56884557	new	ZNF542P	0.547864260285	0.0212449738145	0.168987367449058	False	3.15235020118e-06	-0.0375080213666	19.7630218434028	False	105	0	1	no	-208.2084	-1	no	no	ENSG00000240225.6	ENST00000488113.1;ENST00000490123.1;ENST00000495307.1;ENST00000596094.1;FTMT27500008244.1	35	35	100	0	11	88	2	88	8	0	0	0	Mitochondrion	0.2635	0.1105	0.0726	0.3011	0.4099	0.0071
CATP00001059838.1	Simiiformes	43	de_novo	20	Eutheria	105	ZNF585A_37701369_35aa	chr19	37701369	37698075	upstream	ZNF585A	NA	NA	NA	NA	NA	NA	NA	NA	105	7.31	0.046	no	-198.9884	-1	no	no	ENSG00000245680.5	ENST00000526705.1;ENST00000532828.2;ENST00000590245.1	35	35	100	0	0	100	2	94	2	0	0	0	Extracellular	0.0217	0.0365	0.0302	0.8098	0.1191	0.0012
CATP00001069552.1	Euteleostomi	435	undefined	38	Eutheria	105	TMEM198_220408808_102aa	chr2	220408808	220409428	upstream	TMEM198	0.0294129148319	-0.316848007437	14.7696735066234	True	4.38913821799e-07	-0.219309111722	133.539573807463	True	306	0	1	no	-504.7114	-1	no	no	ENSG00000188760.6	ENCT00000236112.1;ENST00000373883.3;FTMT20700064418.1;FTMT20700089788.1	102	61	59	0	9	90	2	83	13	0	0	0	Mitochondrion	0.187	0.1282	0.2576	0.106	0.4573	0.0052
CATP00001071326.1	Amniota	312	undefined	35	Amniota	312	LRRC8A_131648306_25aa	chr9	131648306	131648384	upstream	LRRC8A	0.478358451659	-0.040495699572	0.394736305242109	False	0.00081662906891	-0.0446782621664	13.213831487684	False	75	11.56	0.066	no	52.1566	0.2407737	yes	yes	ENSG00000136802.7	ENST00000259324.5;ENST00000372600.4;HBMT00001473695.1	25	25	100	0	0	100	0	100	0	0	0	0	Nucleus	0.0563	0.4938	0.2171	0.1571	0.0873	0.0109
CATP00001072953.1	Amniota	312	undefined	9	Boreoeutheria	96	ZNF322_26658809_13aa	chr6	26658809	26643938	upstream	ZNF322	0.554361743608	-0.0104193507402	0.0812540336651782	False	0.489633068971	-0.00604766398702	0.179634226003827	False	39	0	1	no	-154.3244	-1	no	no	ENSG00000181315.6	ENST00000461899.1	13	1	7	0	69	30	38	53	7	0	0	0	Extracellular	0.1207	1e-04	2e-04	0.763	0.0155	0.1164
CATP00001073739.1	Amniota	312	undefined	14	Boreoeutheria	96	SNORD88C_51305484_13aa	chr19	51305484	51302583	upstream	SNORD88C	0.969862352604	-0.0269958159051	0.0109202310888389	False	0.00072812902983	-0.0272825082065	8.19911713696746	False	39	0	1	no	-148.1116	-1	no	no	ENSG00000167747.9	ENST00000345523.4;ENST00000593287.1;ENST00000595794.1;ENST00000596287.1;ENST00000596655.1;ENST00000597493.1;ENST00000599004.1;ENST00000600373.1;ENST00000601267.1	13	13	100	0	38	61	0	92	7	0	0	0	Extracellular	0.0458	0.0073	0.0327	0.6123	0.3093	3e-04
CATP00001076185.1	Eutheria	105	undefined	20	Boreoeutheria	96	SNHG16_74553881_20aa	chr17	74553881	74555031	new	SNHG16	0.90516125137	-0.0106424062296	0.0140178381430102	False	0.000180768538483	-0.0319021570641	11.4362677605287	False	60	0	1	no	-122.1593	-1	no	no	ENSG00000163597.10	ENCT00000178438.1;ENST00000590435.1;MICT00000154915.1	20	20	100	0	0	100	0	100	0	0	0	0	Nucleus	0.2561	0.3152	0.2453	0.0097	0.1267	0.0022
CATP00001077324.1	Eutheria	105	undefined	24	Boreoeutheria	96	ANKEF1_10015751_61aa	chr20	10015751	10015937	upstream	ANKEF1	0.0213276378471	-0.000973743473883	0.0495278636163705	False	0.0173290315869	-0.0654498264636	11.0403338979955	False	183	0	1	no	-183.313	0.2225159	yes	yes	ENSG00000132623.11	ENCT00000258947.1;ENCT00000258948.1;ENCT00000258949.1;ENST00000378380.3;ENST00000378392.1;ENST00000488991.1;FTMT27900003052.1;FTMT27900003053.1;FTMT27900025510.1;HBMT00000882267.1;HBMT00000882270.1;MICT00000213595.1;MICT00000213596.1	61	61	100	6	0	93	1	95	3	0	0	0	Cytoplasm	0.0083	0.2176	0.4154	0.1593	0.0836	0.0019
CATP00001077535.1	Euteleostomi	435	undefined	33	Euteleostomi	435	RREB1_7108263_24aa	chr6	7108263	7176932	upstream	RREB1	0.128975413865	-0.0973570972953	2.63586943301844	False	0.0440812391295	-0.0315297806425	4.09409617069211	False	72	7.86	0.095	no	-86.2785	-1	no	no	ENSG00000124782.15	ENCT00000368665.1;ENCT00000368671.1;ENCT00000368679.1;ENST00000334984.6;ENST00000349384.6;ENST00000467782.1;ENST00000491191.1;FTMT22300054887.1;HBMT00001220632.1;HBMT00001220639.1	24	24	100	0	0	100	0	95	4	0	0	0	Extracellular	0.0411	0.0228	0.1559	0.4193	0.2631	0.0021
CATP00001078681.1	Theria	159	de_novo	40	Euteleostomi	435	NLGN1_173322148_13aa	chr3	173322148	173322190	upstream	NLGN1	0.52818741792	0.00769461528172	0.0649250905755699	False	0.863849654383	-0.00136902383587	0.00833424258378602	False	39	0	1	no	-108.9009	-1	no	no	ENSG00000169760.13	ENCT00000297314.1;ENCT00000297315.1;ENCT00000297316.1;ENCT00000297322.1;ENCT00000297323.1;ENCT00000297324.1;ENST00000413821.1;ENST00000415045.1;ENST00000423427.1;FTMT21100027377.1;FTMT21100049421.1;FTMT21100051624.1;FTMT21100053213.1;MICT00000254796.1	13	13	100	30	0	69	0	100	0	0	0	0	Mitochondrion	0.3685	0.0109	0.029	0.2803	0.5616	0.0522
CATP00001084776.1	Theria	159	undefined	9	Theria	159	CTD-2006C1.2_12098635_16aa	chr19	12098635	12112636	new	CTD-2006C1.2	0.218647869098	-0.0157379644101	0.31628150873351	False	0.220495869935	-0.0105333007527	0.662405229288416	False	48	0	1	no	-112.8004	0.1339406	yes	yes	ENSG00000219665.4	ENST00000476474.1;ENST00000489336.1;ENST00000495324.1	16	16	100	0	50	50	0	93	6	0	0	0	Mitochondrion	0.2117	0.1968	0.2391	0.1692	0.2485	0.0161
CATP00001087050.1	Euteleostomi	435	undefined	34	Mammalia	177	KRT10_38974439_20aa	chr17	38974439	38974376	downstream	KRT10	NA	NA	NA	NA	NA	NA	NA	NA	60	0	1	no	-167.7689	0.4752967	yes	yes	ENSG00000186395.6	ENCT00000183515.1;ENCT00000183518.1;ENST00000269576.5;FTMT26500001285.1;FTMT26500043891.1;HBMT00000626921.1;HBMT00000626922.1	20	20	100	65	0	35	0	100	0	0	0	0	Extracellular	0.0729	0.0139	0.0696	0.4876	0.4262	5e-04
CATP00001092189.1	Eutheria	105	de_novo	43	Amniota	312	TRAK2_202316087_25aa	chr2	202316087	202285366	upstream	TRAK2	NA	NA	NA	NA	NA	NA	NA	NA	75	0	1	no	-211.7454	-1	no	no	ENSG00000115993.7	ENST00000332624.3;ENST00000430254.1;ENST00000451703.1;FTMT20500010943.1;FTMT20500021086.1;FTMT20500056651.1	25	18	72	0	28	72	12	68	20	0	0	0	Extracellular	0.0054	0.0618	0.0718	0.7889	0.0677	0.0012
CATP00001092259.1	Simiiformes	43	de_novo	20	Boreoeutheria	96	GATA6-AS1_19748753_76aa	chr18	19748753	19747732	new	GATA6-AS1	0.600093349733	-0.0240802014207	0.162554323540449	False	0.00553172133291	-0.0290368532301	6.27721036348276	False	228	0	1	no	-860.9161	-1	no	no	ENSG00000266010.1	FTMT26900006095.1;MICT00000159642.1	76	3	3	3	36	59	23	43	32	0	0	0	Mitochondrion	0.5731	0.0085	0.0341	0.0062	0.9403	0.0022
CATP00001094609.1	Eutheria	105	de_novo	32	Euteleostomi	435	ACOT8_44486007_17aa	chr20	44486007	44485953	upstream	ACOT8	0.935643238402	0.00108907669319	0.000957669052509051	False	0.0432927227262	-0.00680292817084	0.888457843028032	False	51	4.22	0.297	no	-240.4766	-1	no	no	ENSG00000101473.12	ENST00000217455.4;ENST00000457981.1;ENST00000461272.1;ENST00000481938.1;ENST00000484783.1;ENST00000486165.1;ENST00000488679.1;ENST00000493118.1;FTMT27700013079.1	17	17	100	0	0	100	0	100	0	0	0	0	Mitochondrion	0.0937	0.1246	0.1111	0.1312	0.6309	0.0011
CATP00001097814.1	Theria	159	undefined	31	Theria	159	PNISR_99864282_12aa	chr6	99864282	99864243	upstream	PNISR	0.285199166177	-0.0224148815022	0.371730764067426	False	0.613901467754	-0.00422303733367	0.0857071971747741	False	36	0	1	no	-55.9531	0.1538919	yes	yes	ENSG00000132424.10	ENCT00000388834.1;ENST00000478777.1;ENST00000492294.1;ENST00000498075.1	12	12	100	0	0	100	0	100	0	0	0	0	Mitochondrion	0.3615	0.0482	0.0214	0.1932	0.603	0.0619
CATP00001101007.1	Amniota	312	undefined	27	Amniota	312	TRIM41_180650338_56aa	chr5	180650338	180650509	upstream	TRIM41	0.189624791009	-0.133040648817	2.92414123588906	False	4.74957842653e-05	-0.048020673738	19.8841407661175	False	168	0	1	no	-486.5925	0.2397027	yes	yes	ENSG00000146063.14	ENST00000315073.5;ENST00000351937.5;ENST00000508930.1;FTMT21900008912.1;FTMT21900050078.1	56	56	100	0	12	87	8	82	8	0	0	0	Mitochondrion	0.1155	0.2959	0.1876	0.1335	0.3427	0.0296
CATP00001103574.1	Mammalia	177	undefined	24	Theria	159	ALPK2_56296072_24aa	chr18	56296072	56295997	upstream	ALPK2	0.0851734254521	-0.0381012065361	1.2405456843894	False	0.311677803181	-0.0106846212424	0.518108495092189	False	72	0	1	no	-67.4199	-1	no	no	ENSG00000198796.6	ENST00000361673.3;FTMT26900009372.1;FTMT26900022020.1;HBMT00000671827.1;HBMT00000671833.1;MICT00000162827.1	24	24	100	37	0	62	0	95	4	0	0	0	Mitochondrion	0.1292	0.2561	0.2051	0.0963	0.3541	0.0031
CATP00001103929.1	Amniota	312	undefined	32	Amniota	312	ARL5A_152684916_56aa	chr2	152684916	152684745	upstream	ARL5A	0.174458597151	-0.14610238087	3.37222406852718	False	1.66410044333e-07	-0.119292505766	77.450813906957	True	168	0	1	no	-51.1378	0.1744763	yes	yes	ENSG00000162980.12	ENST00000295087.8;ENST00000487723.1;HBMT00000817619.1	56	56	100	23	0	76	3	91	5	0	0	0	Plastid	0.1081	0.1489	0.1797	0.0271	0.3031	0.0053
CATP00001109903.1	Euteleostomi	435	undefined	14	Mammalia	177	CHST3_73724387_28aa	chr10	73724387	73765515	upstream	CHST3	0.0231723897773	-0.150006106041	7.4653152494978	True	8.94062730529e-07	-0.12186371005	70.5976511901092	True	84	0	1	no	-38.0588	-1	no	no	ENSG00000122863.5	ENST00000373115.4;FTMT23900041557.1;HBMT00000146495.1	28	28	100	0	0	100	0	100	0	0	0	0	Cytoplasm	0.013	0.2483	0.4187	0.1493	0.1277	0.0057
CATP00001116823.1	Euteleostomi	435	undefined	30	Amniota	312	PLK4_128802091_29aa	chr4	128802091	128802181	upstream	PLK4	0.0690223311039	-0.0721722924317	2.55047053036043	False	7.58921710204e-06	-0.0746562418168	36.6081741964714	True	87	8.97	0.418	no	-137.1844	0.1487079	yes	yes	ENSG00000142731.6	ENCT00000323817.1;ENST00000270861.5;ENST00000503914.1;ENST00000507249.1;ENST00000511942.1;ENST00000515069.1;FTMT21500052544.1;HBMT00001072303.1	29	29	100	0	13	86	0	100	0	0	0	0	Mitochondrion	0.3999	0.1219	0.0915	0.0645	0.6779	0.0212
CATP00001122028.1	Amniota	312	undefined	19	Amniota	312	BMPR2_203241710_22aa	chr2	203241710	203241779	upstream	BMPR2	0.0309970167688	-0.0596657880781	2.73990971171999	False	0.0143869764382	-0.0328078997877	5.78807209571604	False	66	0	1	no	-81.3625	-1	no	no	ENSG00000204217.8	ENCT00000234486.1;ENCT00000234488.1;ENCT00000234491.1;ENCT00000234492.1;ENCT00000234497.1;ENCT00000234501.1;FTMT20700008662.1;FTMT20700053430.1;FTMT20700089256.1	22	22	100	0	0	100	0	100	0	0	Y	0	Mitochondrion	0.1954	0.0199	0.0239	0.1322	0.8237	3e-04
CATP00001138473.1	Theria	159	undefined	28	Theria	159	CLCN3_170541984_33aa	chr4	170541984	170542086	upstream	CLCN3	NA	NA	NA	NA	NA	NA	NA	NA	99	0	1	no	-255.7755	-1	no	no	ENSG00000109572.9	ENST00000347613.4;ENST00000360642.3;ENST00000513761.1;FTMT21500013637.1;FTMT21500052974.1;HBMT00001076464.1	33	33	100	12	0	87	0	93	6	0	0	0	Extracellular	0.0672	0.1693	0.0527	0.603	0.1439	0.0305
CATP00001140834.1	Eutheria	105	undefined	39	Eutheria	105	CREBL2_12764855_25aa	chr12	12764855	12764933	upstream	CREBL2	NA	NA	NA	NA	NA	NA	NA	NA	75	0	1	no	-52.0153	0.1268105	yes	yes	ENSG00000111269.2	ENCT00000088287.1;ENST00000540224.1	25	25	100	0	0	100	0	100	0	0	0	0	Mitochondrion	0.256	0.0415	0.1701	0.1829	0.3199	0.0782
CATP00001144204.1	Mammalia	177	de_novo	46	Euteleostomi	435	PAX6_31832771_65aa	chr11	31832771	31832376	upstream	PAX6	0.197649781401	-0.0904962896394	1.9394611493733	False	0.00178130341612	-0.0449407059006	11.8335412174912	False	195	0	1	no	-198.7729	-1	no	no	ENSG00000007372.16	ENST00000241001.8;ENST00000379115.4;ENST00000533333.1	65	65	100	0	0	100	0	89	10	0	0	0	Nucleus	0.0651	0.512	0.3074	0.0256	0.0437	0.0127
CATP00001145080.1	Boreoeutheria	96	undefined	6	Boreoeutheria	96	MINCR_144363060_37aa	chr8	144363060	144362580	new	MINCR	0.0363916835462	-0.0572937329508	2.50946402094808	False	3.15841240232e-05	-0.0291061958668	12.5460759958633	False	111	0	1	no	-50.6713	-1	no	no	ENSG00000253716.1	ENST00000517411.1;FTMT22900005410.1	37	37	100	64	0	35	5	91	2	1	0	22	Extracellular	0.0975	0	8e-04	0.8721	0.1007	0.0012
CATP00001147229.1	Eutheria	105	de_novo	18	Theria	159	TRAF3IP2-AS1_111824504_19aa	chr6	111824504	111824564	new	TRAF3IP2-AS1	0.000588195632174	-0.0663033566223	6.51952625508294	False	0.02109811205	-0.0201884432117	3.24020443207347	False	57	0	1	no	-181.1604	-1	no	no	ENSG00000231889.3	ENCT00000376376.1;ENST00000440001.2;ENST00000525151.1;HBMT00001237464.1	19	19	100	0	0	100	0	100	0	0	0	0	Extracellular	0.1855	0.0029	0.0063	0.6885	0.2694	0.0038
CATP00001152120.1	Eutheria	105	undefined	19	Eutheria	105	SNHG6_67837725_25aa	chr8	67837725	67834936	new	SNHG6	0.00577772897864	-0.140093109419	9.54415943322167	True	2.56193129659e-06	-0.112756574241	60.3842468408043	True	75	6.51	0.252	no	-422.7446	-1	no	no	ENSG00000245910.4	ENST00000520348.1;ENST00000520944.1;ENST00000521127.1;MICT00000345344.1;MICT00000345351.1	25	25	100	60	0	40	0	100	0	0	0	0	Mitochondrion	0.6794	0.0568	0.0059	0.0184	0.8518	0.0538
CATP00001152670.1	Simiiformes	43	de_novo	30	Amniota	312	CTNS_3540082_59aa	chr17	3540082	3540537	upstream	CTNS	0.0687519029281	-0.0840099775632	2.97315776954133	False	0.000349156326754	-0.0579942122453	19.2017240550545	False	177	0	1	no	-708.5689	-1	no	no	ENSG00000040531.10	ENST00000046640.3;ENST00000414524.2;ENST00000441220.2;ENST00000467663.1;ENST00000488623.1;ENST00000495445.1;ENST00000574218.1;ENST00000574776.1;FTMT26700019299.1;FTMT26700048760.1;HBMT00000587109.1	59	59	100	0	0	100	1	89	8	0	0	0	Mitochondrion	0.0443	0.0296	0.0387	0.2226	0.7074	0.0013
CATP00001153770.1	Amniota	312	undefined	15	Amniota	312	PUS1_132413837_38aa	chr12	132413837	132413954	upstream	PUS1	NA	NA	NA	NA	NA	NA	NA	NA	114	0	1	no	-151.4167	0.2244198	yes	yes	ENSG00000177192.9	ENST00000376649.3;ENST00000542167.2	38	38	100	0	0	100	0	100	0	0	0	0	Cytoplasm	0.1334	0.0844	0.3487	0.1461	0.2552	0.0197
CATP00001168182.1	Amniota	312	undefined	8	Amniota	312	CLPTM1L_1345132_27aa	chr5	1345132	1345048	upstream	CLPTM1L	0.00136378746313	-0.206197054058	17.9828775327702	True	8.27329695928e-07	-0.284932586692	165.985510350286	True	81	0	1	no	-3.1805	-1	no	no	ENSG00000049656.9	ENST00000320895.5	27	27	100	7	7	85	0	100	0	0	0	0	Mitochondrion	0.4668	0.1052	0.0053	0.0016	0.88	4e-04
CATP00001171245.1	Amniota	312	undefined	19	Mammalia	177	WIPF1_175547548_22aa	chr2	175547548	175450317	upstream	WIPF1	NA	NA	NA	NA	NA	NA	NA	NA	66	0	1	no	-57.9819	-1	no	no	ENSG00000115935.12	ENST00000359761.3;ENST00000409415.3;HBMT00000819954.1	22	22	100	0	31	68	0	95	4	0	0	0	Extracellular	0.0046	0.0072	0.016	0.7717	0.205	1e-04
CATP00001179735.1	Sarcopterygii	413	undefined	18	Theria	159	PANX1_93862352_18aa	chr11	93862352	93862409	upstream	PANX1	NA	NA	NA	NA	NA	NA	NA	NA	54	6.89	0.079	no	67.2943	0.1794224	yes	yes	ENSG00000110218.4	ENCT00000070707.1;ENCT00000070711.1;ENST00000436171.2;FTMT24300003920.1;FTMT24300030421.1;FTMT24300042472.1;FTMT24300058766.1;MICT00000065923.1	18	18	100	0	0	100	0	100	0	0	0	0	Nucleus	0.0892	0.9835	0.002	0.0087	0.0056	2e-04
CATP00001181923.1	Simiiformes	43	de_novo	21	Theria	159	STARD7_96874367_28aa	chr2	96874367	96874280	upstream	STARD7	0.211312953275	-0.151888838884	3.12097920524972	False	0.0345577656932	-0.0544490780331	7.62139509267574	False	84	2.96	0.453	no	-129.3744	-1	no	no	ENSG00000084090.9	ENST00000337288.5;ENST00000443962.1;FTMT20500028233.1	28	28	100	17	0	82	0	100	0	0	0	0	Mitochondrion	0.3426	0.0832	0.1316	0.1675	0.4661	0.0193
CATP00001189255.1	Amniota	312	undefined	26	Amniota	312	SLC39A8_103266008_31aa	chr4	103266008	103265912	upstream	SLC39A8	0.0961874820103	-0.0528116852965	1.63460964528134	False	0.0161746564	-0.0198595411228	3.40693212513601	False	93	0	1	no	-80.6364	-1	no	no	ENSG00000138821.8	ENST00000424970.2;HBMT00001088209.1	31	31	100	25	0	74	0	100	0	0	0	0	Nucleus	0.1388	0.4231	0.1472	0.0783	0.3323	0.0157
CATP00001199643.1	Amniota	312	undefined	12	Boreoeutheria	96	HAND2-AS1_174449985_37aa	chr4	174449985	174452059	new	HAND2-AS1	0.304022994362	-0.131169515878	2.06450414599759	False	1.11553180978e-05	-0.0465371026783	22.0741556559058	False	111	0	1	no	-423.5761	-1	no	no	ENSG00000237125.4	MICT00000274574.1	37	8	21	5	37	56	8	64	27	0	0	0	Extracellular	0.0516	0.0562	0.1997	0.4623	0.187	0.0019
CATP00001199882.1	Eutheria	105	de_novo	17	Tetrapoda	352	ETV1_14029245_89aa	chr7	14029245	14028975	new_iso	ETV1	0.151417684414	-0.00193027937414	0.0481675090996477	False	0.00985050052675	-0.0237095969514	4.55649663968366	False	267	0	1	no	-303.2123	0.2132137	yes	yes	ENSG00000006468.9	ENCT00000409053.1;ENCT00000409062.1;ENST00000433547.1	89	17	19	4	37	58	19	39	41	0	0	0	Mitochondrion	0.3046	0.0261	0.0611	0.2215	0.5201	0.0145
CATP00001203775.1	Euteleostomi	435	undefined	23	Amniota	312	SLC35B4_134001601_14aa	chr7	134001601	134001556	upstream	SLC35B4	0.638450038561	-0.0889216136204	0.527439799868851	False	5.91919243089e-05	-0.0579897564052	23.4810760881688	False	42	0	1	no	-84.0009	0.0954754	yes	yes	ENSG00000205060.6	ENST00000416907.1	14	14	100	0	0	100	0	100	0	0	0	0	Extracellular	0.1449	1e-04	2e-04	0.7681	0.0016	0.2289
CATP00001204470.1	Tetrapoda	352	de_novo	45	Euteleostomi	435	CNOT1_58633409_13aa	chr16	58633409	58633367	upstream	CNOT1	NA	NA	NA	NA	NA	NA	NA	NA	39	0	1	no	-85.6535	0.081565	yes	yes	ENSG00000125107.12	ENST00000317147.5;ENST00000441024.2;ENST00000564557.1;ENST00000565605.1;ENST00000565697.1;ENST00000569916.1;FTMT26100007321.1;FTMT26100012940.1;FTMT26100027452.1	13	13	100	0	0	100	0	100	0	0	0	0	Mitochondrion	0.4453	0.017	0.0156	0.1504	0.702	0.0854
CATP00001209802.1	Amniota	312	undefined	29	Theria	159	TRAF7_2205813_22aa	chr16	2205813	2213906	upstream	TRAF7	NA	NA	NA	NA	NA	NA	NA	NA	66	0	1	no	-83.9211	-1	no	no	ENSG00000131653.8	ENCT00000154726.1;ENST00000326181.6;ENST00000564067.1;ENST00000565383.1;ENST00000567653.1;ENST00000569686.1;FTMT26300020158.1;FTMT26300043042.1	22	22	100	0	0	100	0	100	0	0	0	0	Nucleus	0.0329	0.7308	0.0766	0.0898	0.0993	0.0035
CATP00001210641.1	Amniota	312	undefined	42	Amniota	312	DEDD_161102365_37aa	chr1	161102365	161094260	upstream	DEDD	NA	NA	NA	NA	NA	NA	NA	NA	111	0	1	no	-118.0179	-1	no	no	ENSG00000158796.12	ENST00000368006.3;ENST00000392188.1	37	37	100	56	0	43	2	94	2	0	0	0	Mitochondrion	0.7791	0.026	0.0199	0.0207	0.9052	0.0067
CATP00001215569.1	Theria	159	undefined	48	Eutheria	105	ESYT1_56512883_13aa	chr12	56512883	56512925	upstream	ESYT1	0.0982668544689	-0.190059711552	5.82893070119651	False	5.98065466605e-06	-0.0748611365615	37.4503627143009	True	39	0	1	no	12.3539	0.1125498	yes	yes	ENSG00000135482.2	ENST00000546903.1;ENST00000549973.1;ENST00000551790.1;ENST00000551880.1;ENST00000552345.1;FTMT24700055700.1	13	13	100	0	0	100	0	100	0	0	0	0	Mitochondrion	0.1641	0.0018	0.0089	0.2576	0.6928	0.0228
CATP00001219594.1	Simiiformes	43	de_novo	22	Boreoeutheria	96	PKIB_122907084_59aa	chr6	122907084	122996249	upstream	PKIB	0.87609805352	-0.0257567828191	0.0450375574644794	False	0.000360120419521	-0.0421150979925	13.8900300704939	False	177	0	1	no	-656.1873	-1	no	no	ENSG00000135549.10	FTMT22300042949.1;HBMT00001238042.1;MICT00000310704.1	59	2	3	0	42	57	15	61	23	0	0	0	Cytoplasm	0.0941	0.1511	0.3509	0.2271	0.2106	0.028
CATP00001222511.1	Amniota	312	undefined	39	Theria	159	C5orf30_102601635_13aa	chr5	102601635	102601677	upstream	C5orf30	NA	NA	NA	NA	NA	NA	NA	NA	39	0	1	no	-76.4384	-1	no	no	ENSG00000181751.5	ENST00000319933.2;ENST00000510890.1;HBMT00001145360.1	13	13	100	0	15	84	0	100	0	0	0	0	Extracellular	0.0512	0.1062	0.0452	0.6682	0.0606	0.0112
CATP00001223480.1	Theria	159	de_novo	22	Boreoeutheria	96	C11orf71_114271169_15aa	chr11	114271169	114271121	upstream	C11orf71	0.21015078171	0.0135777289586	0.279982098354026	False	0.075993647977	-0.0177915688758	1.90717019923143	False	45	0	1	no	-63.5606	-1	no	no	ENSG00000180425.7	ENST00000325636.4;HBMT00000258330.1	15	15	100	6	0	93	0	100	0	0	0	0	Cell_membrane	0.9175	0.0328	0.0031	0.054	0.0601	0.847
CATP00001223527.1	Amniota	312	undefined	24	Amniota	312	RPTOR_78518676_14aa	chr17	78518676	78518721	upstream	RPTOR	0.34183413941	-0.0362340337812	0.514148157863287	False	0.00382994495538	-0.0242707101617	5.61801935679413	False	42	6.87	0.218	no	-24.11	0.1370112	yes	yes	ENSG00000141564.9	ENCT00000178980.1;ENCT00000178982.1;ENCT00000178997.1;ENST00000574767.1;ENST00000577161.1;MICT00000156205.1	14	14	100	0	0	100	0	100	0	0	0	0	Mitochondrion	0.2366	0.2246	0.1405	0.2535	0.3166	0.0258
CATP00001223989.1	Euteleostomi	435	undefined	25	Amniota	312	SYTL5_37892923_31aa	chrX	37892923	37893019	upstream	SYTL5	0.505578311272	-0.0454119305534	0.409435677773483	False	0.00853501350929	-0.0346543888699	6.86648634361637	False	93	0	1	no	-218.1583	-1	no	no	ENSG00000147041.7	ENST00000357972.5;ENST00000456733.2	31	4	12	38	16	45	12	64	22	0	0	0	Extracellular	0.0111	0.0034	0.0123	0.9118	0.0559	0.0023
CATP00001233472.1	Amniota	312	undefined	21	Boreoeutheria	96	PSMD5-AS1_123605394_78aa	chr9	123605394	123605631	new	PSMD5-AS1	0.12666506463	-0.0852645051437	2.32884474255336	False	6.2140408141e-08	-0.0701285018361	48.4044435865468	True	234	0	1	no	-696.0214	0.1651364	yes	yes	ENSG00000226752.3	ENCT00000449982.1;ENST00000442982.1;ENST00000586907.1	78	13	16	0	20	79	8	71	19	0	0	0	Mitochondrion	0.114	0.0334	0.0429	5e-04	0.922	1e-04
CATP00001235015.1	Amniota	312	undefined	32	Theria	159	CEP250_34047922_12aa	chr20	34047922	34050125	upstream	CEP250	0.644511517398	-0.011597010644	0.0673392522600248	False	0.359905005023	-0.0129494344678	0.550438303014844	False	36	0	1	no	-227.7765	0.3923818	yes	yes	ENSG00000126001.11	ENST00000342580.4;ENST00000397524.1;ENST00000397527.1;ENST00000420564.1;ENST00000446710.1;ENST00000461386.1;ENST00000476146.1;FTMT27900018754.1	12	12	100	0	0	100	0	100	0	0	0	0	Mitochondrion	0.46	0.2388	0.0398	0.049	0.6448	0.016
CATP00001235844.1	Amniota	312	undefined	13	Amniota	312	TCONS_00140133_36876394_59aa	chr5	36876394	36876214	new	TCONS	0.944887359877	-0.0577925471259	0.0433084757778528	False	0.0210101945564	-0.0185967815299	2.9879760633329	False	177	0	1	no	-490.4623	-1	no	no	CATG00000079532.1	FTMT21800002684.1;MICT00000281073.1;MICT00000281074.1	59	4	6	0	42	57	27	49	23	0	0	0	Plastid	0.2272	0.0478	0.121	0.2002	0.2402	0.0028
CATP00001240407.1	Eutheria	105	undefined	9	Boreoeutheria	96	ZNF45_44439257_33aa	chr19	44439257	44439155	upstream	ZNF45	0.267612079709	-0.0670971565501	1.16920046971103	False	1.85638937403e-07	-0.10300916638	66.4103100001737	True	99	0	1	no	-220.1505	-1	no	no	ENSG00000124459.7	ENST00000269973.5;FTMT27300006432.1;FTMT27300015041.1	33	33	100	36	0	63	9	66	24	0	0	0	Mitochondrion	0.2874	0.0082	0.0556	0.3375	0.5775	0.0026
CATP00001264589.1	Euteleostomi	435	undefined	1	Human	0	RP11-115D19.1_90602723_18aa	chr4	90602723	90602780	new	RP11-115D19.1	0.0542671855032	-0.107367386019	4.13557058155986	False	0.00330613177836	-0.0383892709744	9.12093320023215	False	54	0	1	no	-44.8245	-1	no	no	ENSG00000251095.2	ENST00000513572.1;FTMT21500036020.1;HBMT00001067991.1;MICT00000268078.1	18	9	50	0	38	61	5	66	27	0	0	0	Extracellular	0.0082	0.0028	0.0047	0.9088	0.0824	7e-04
CATP00001267954.1	Eutheria	105	de_novo	27	Mammalia	177	GABRP_170210779_25aa	chr5	170210779	170210857	upstream	GABRP	0.00673195762321	-0.16972811084	11.2201596790592	True	2.04751926632e-06	-0.173301421966	94.4233376087937	True	75	0	1	no	-239.7297	-1	no	no	ENSG00000094755.12	ENCT00000353055.1;ENST00000518122.1;ENST00000518525.1;ENST00000519385.1;ENST00000519598.1;HBMT00001154876.1;MICT00000293121.1	25	12	48	0	4	96	8	92	0	0	0	0	Mitochondrion	0.0529	0.1163	0.1103	0.3796	0.3912	0.0021
CATP00001268620.1	Sarcopterygii	413	undefined	42	Tetrapoda	352	MORN2_39107355_21aa	chr2	39107355	39107791	upstream	MORN2	0.758968304855	0.0094293862908	0.0343770216278016	False	0.000818217346376	-0.0268323049246	7.93362698082698	False	63	0	1	no	-135.8009	-1	no	no	ENSG00000188010.8	ENCT00000222774.1;ENST00000340556.6;ENST00000409131.2;ENST00000410014.1;ENST00000441049.1	21	21	100	66	0	33	0	100	0	0	0	0	Nucleus	0.2387	0.2993	0.225	0.073	0.1479	0.0067
CATP00001272798.1	Theria	159	de_novo	42	Tetrapoda	352	KLHL24_183361319_18aa	chr3	183361319	183368129	upstream	KLHL24	NA	NA	NA	NA	NA	NA	NA	NA	54	0	1	no	-90.8301	-1	no	no	ENSG00000114796.11	ENST00000242810.6;ENST00000454495.2;ENST00000468001.1;ENST00000468101.1;FTMT21100010476.1;FTMT21100034122.1;HBMT00000989964.1;HBMT00000990007.1;HBMT00000990008.1	18	18	100	0	0	100	0	100	0	0	0	0	Mitochondrion	0.2487	0.0025	0.0149	0.2515	0.693	0.0207
CATP00001275879.1	Vertebrata	615	undefined	28	Sarcopterygii	413	ANKRD13C_70820241_23aa	chr1	70820241	70820169	upstream	ANKRD13C	0.125914412418	0.0562885932285	1.54184318601717	False	0.000503941859022	-0.0362463152179	11.4478283076181	False	69	6.92	0.272	no	42.7623	0.1308717	yes	yes	ENSG00000118454.8	ENST00000262346.6;FTMT20100025622.1	23	23	100	0	0	100	0	100	0	0	0	0	Extracellular	0.0252	0.0077	0.0297	0.5329	0.4227	0.005
CATP00001277860.1	Euteleostomi	435	undefined	31	Amniota	312	PTPRG_61547266_25aa	chr3	61547266	61547344	new_iso	PTPRG	0.680157746304	0.00823026154251	0.0419331768476201	False	0.165778936278	-0.0244824560748	1.83008075320676	False	75	0	1	no	-5.297	0.2099498	yes	yes	ENSG00000144724.14	FTMT21100069796.1;MICT00000244375.1;MICT00000244376.1	25	25	100	0	0	100	0	96	4	0	0	0	Mitochondrion	0.4363	0.0081	0.0221	0.1599	0.7111	0.0379
CATP00001280308.1	Amniota	312	undefined	24	Amniota	312	RP11-160O5.1_63097103_29aa	chr17	63097103	63097357	new	RP11-160O5.1	0.767853621434	0.050184878338	0.175239352382829	False	0.0027450788172	-0.0353040369893	8.66100178887608	False	87	5.13	0.475	no	-88.0672	-1	no	no	ENSG00000263470.1	ENCT00000177568.1;ENCT00000177570.1;ENST00000582940.1	29	29	100	44	0	55	0	100	0	0	0	0	Mitochondrion	0.2966	0.07	0.0258	0.0801	0.7759	0.0379
CATP00001284397.1	Euarchontoglires	90	de_novo	33	Amniota	312	CSGALNACT2_43650363_14aa	chr10	43650363	43650408	upstream	CSGALNACT2	NA	NA	NA	NA	NA	NA	NA	NA	42	0	1	no	-135.9744	-1	no	no	ENSG00000169826.6	ENCT00000045395.1;ENST00000374466.3;FTMT23900000115.1;FTMT23900006875.1;FTMT23900013708.1;FTMT23900031060.1;HBMT00000142626.1	14	1	7	64	0	35	0	71	28	0	0	0	Extracellular	0.088	0	0	0.8457	0	0.0133
CATP00001294601.1	Sarcopterygii	413	undefined	42	Sarcopterygii	413	CCDC141_179914731_14aa	chr2	179914731	179914686	upstream	CCDC141	0.33390276296	-0.000481499522095	0.00698173043992904	False	0.0458528057884	-0.0178888102839	2.29351735129585	False	42	0	1	no	-50.3229	-1	no	no	ENSG00000163492.9	ENCT00000250594.1;ENCT00000250597.1;ENCT00000250599.1;ENST00000446116.1;FTMT20500081287.1;HBMT00000821009.1	14	14	100	0	0	100	0	100	0	0	0	0	Mitochondrion	0.095	0.041	0.0529	0.3885	0.4859	0.0199
CATP00001296115.1	Simiiformes	43	de_novo	1	Human	0	TCONS_00043427_54909215_64aa	chr13	54909215	54927371	new	TCONS	0.938497671342	-0.0266792623208	0.0223858655365634	False	0.000958034088227	-0.0907768796431	26.2447385098159	True	192	0	1	no	-743.048	-1	no	no	CATG00000014904.1	ENCT00000112990.1;FTMT25100015312.1;MICT00000095098.1;MICT00000095110.1	64	6	9	28	20	51	20	46	32	0	0	0	Mitochondrion	0.0642	0.269	0.2863	0.0735	0.3518	0.009
CATP00001311541.1	Mammalia	177	undefined	23	Boreoeutheria	96	HEPH_65384228_13aa	chrX	65384228	65384270	upstream	HEPH	0.660029115111	-0.0297100330153	0.163170714497796	False	0.0997574616667	-0.00471917943183	0.452462877707959	False	39	0	1	no	-136.9741	-1	no	no	ENSG00000089472.12	ENCT00000467985.1;ENST00000336279.5;ENST00000419594.1;ENST00000429547.1;ENST00000441993.2;FTMT29100026784.1;FTMT29100031191.1	13	13	100	0	0	100	0	100	0	0	0	0	Mitochondrion	0.4809	0.0181	0.0344	0.1516	0.7756	0.0033
CATP00001330499.1	Theria	159	undefined	8	Boreoeutheria	96	ZNF8_58741759_12aa	chr19	58741759	58741798	upstream	ZNF8	0.069484256465	-0.0414490927164	1.4610998392356	False	0.0432937347296	-0.0133628481321	1.74516598450947	False	36	0	1	no	-47.7655	0.1529018	yes	yes	ENSG00000198131.9	FTMT27500020876.1;FTMT27500030243.1;FTMT27500036663.1	12	12	100	58	0	41	0	100	0	0	0	0	Plastid	0.268	0.1101	0.1942	0.1231	0.1523	0.0092
CATP00001330683.1	Boreoeutheria	96	undefined	10	Boreoeutheria	96	TCONS_00048585_24767861_36aa	chr14	24767861	24767972	new	TCONS	0.33663727606	-0.0180141009996	0.259261772463271	False	0.208389144479	-0.0594811476448	3.88029545244652	False	108	0	1	no	-85.9865	0.1339406	yes	yes	CATG00000018331.1	FTMT25500014523.1;FTMT25600000339.1	36	36	100	2	8	88	2	88	8	0	0	0	Mitochondrion	0.7368	0.0059	0.0037	0.0473	0.5437	0.0098
CATP00001341757.1	Eutheria	105	undefined	17	Eutheria	105	ALKBH2_109531215_15aa	chr12	109531215	109531167	upstream	ALKBH2	NA	NA	NA	NA	NA	NA	NA	NA	45	0	1	no	-119.4983	0.2236894	yes	yes	ENSG00000189046.6	ENST00000343075.3;ENST00000429722.2;ENST00000536242.1;ENST00000536720.1	15	15	100	0	0	100	0	100	0	0	0	0	Extracellular	0.1151	0.108	0.0497	0.6755	0.1233	0.0099
CATP00001342110.1	Amniota	312	undefined	25	Mammalia	177	RNF19A_101322145_13aa	chr8	101322145	101322103	upstream	RNF19A	0.144687191071	-0.358183517239	9.15326787532879	True	3.78103573547e-05	-0.0662205689349	28.0484304154601	True	39	0	1	no	-153.5724	-1	no	no	ENSG00000034677.7	ENST00000519342.1;FTMT22900024723.1;HBMT00001413214.1;HBMT00001413216.1;MICT00000348398.1	13	13	100	0	0	100	0	100	0	0	0	0	Mitochondrion	0.8276	0.0031	0.0013	0.0405	0.5511	0.0801
CATP00001342356.1	Catarrhini	29.4	undefined	6	Catarrhini	29.4	OLMALINC_102133703_100aa_1	chr10	102133703	102147797	new	OLMALINC	0.342519123698	-0.0288156167938	0.408120908676454	False	0.000872003085795	-0.0188282873806	5.51718327242318	False	300	0	1	no	-242.7656	-1	no	no	ENSG00000235823.1	ENST00000454935.1	100	31	31	13	12	75	10	62	28	0	0	0	Mitochondrion	0.3925	0.086	0.189	0.1844	0.3433	0.0748
CATP00001344676.1	Vertebrata	615	undefined	32	Euteleostomi	435	BMP7_55841311_13aa	chr20	55841311	55841269	upstream	BMP7	0.416472687105	-0.0636341828177	0.736817736481752	False	0.234493448028	-0.000727376957358	0.043880206677453	False	39	2.08	0.488	no	-1.0593	-1	no	no	ENSG00000101144.8	ENCT00000268367.1;ENST00000450594.2;HBMT00000903535.1	13	13	100	0	0	100	0	100	0	0	0	0	Extracellular	0.039	0.0719	0.3083	0.3709	0.2426	0.0047
CATP00001350816.1	Amniota	312	undefined	26	Eutheria	105	PIGN_59854148_18aa	chr18	59854148	59854091	upstream	PIGN	0.0419524341544	0.0281666742148	1.1807550197288	False	0.0231245737174	-0.0286972545251	4.49637751756298	False	54	0	1	no	-154.3833	-1	no	no	ENSG00000197563.5	ENCT00000198149.1;ENST00000400334.3;ENST00000585458.1;ENST00000585926.1;ENST00000587134.1;ENST00000589339.1;ENST00000589720.1;ENST00000593225.1;FTMT26900011588.1;HBMT00000672040.1	18	18	100	0	0	100	0	100	0	0	0	0	Mitochondrion	0.4013	0.0769	0.047	0.2744	0.3276	0.0647
CATP00001351089.1	Mammalia	177	undefined	15	Theria	159	FBXO5_153304603_80aa	chr6	153304603	153296748	upstream	FBXO5	NA	NA	NA	NA	NA	NA	NA	NA	240	0	1	no	-588.6221	-1	no	no	ENSG00000112029.5	ENCT00000392763.1;ENST00000367241.3	80	10	12	16	5	78	16	72	11	0	0	0	Cytoplasm	0.0373	0.4137	0.416	0.0186	0.1413	0.0018
CATP00001352792.1	Theria	159	de_novo	26	Mammalia	177	GPBP1L1_46126219_16aa	chr1	46126219	46126168	upstream	GPBP1L1	0.267156123422	0.0131192171061	0.228904444782411	False	0.0079015897476	-0.0196951886122	3.96561489221264	False	48	3.9	0.488	no	-125.8183	0.2415588	yes	yes	ENSG00000159592.6	ENST00000290795.3;ENST00000355105.3;ENST00000488278.1;FTMT20100005775.1;FTMT20100043409.1;FTMT20100082524.1;FTMT20100108611.1;FTMT20100108612.1;HBMT00000062169.1;MICT00000010175.1	16	16	100	50	0	50	0	100	0	0	0	0	Nucleus	0.317	0.4579	0.1108	0.1078	0.2331	0.0157
CATP00001354799.1	Euteleostomi	435	undefined	65	Euteleostomi	435	ZBTB11-AS1_101395488_88aa	chr3	101395488	101395755	new	ZBTB11-AS1	5.05054197546e-06	-0.765305980392	123.381792743562	True	5.066490098e-08	-0.615140228982	429.809044663991	True	264	0	1	no	-781.8834	0.3903362	yes	yes	ENSG00000256628.2	ENST00000536865.1;ENST00000609682.1;HBMT00000979219.1	88	13	14	28	11	60	14	55	29	0	0	0	Mitochondrion	0.2888	0.1568	0.1897	0.0519	0.5721	0.0071
CATP00001355659.1	Euteleostomi	435	undefined	29	Eutheria	105	ZNF322_26658809_28aa	chr6	26658809	26638893	upstream	ZNF322	0.554361743608	-0.0104193507402	0.0812540336651782	False	0.489633068971	-0.00604766398702	0.179634226003827	False	84	0	1	no	-231.7287	-1	no	no	ENSG00000181315.6	ENST00000480036.1	28	4	14	35	21	42	17	57	25	0	0	0	Extracellular	0.1069	0.0437	0.0386	0.7108	0.1907	0.0027
CATP00001360210.1	Eutheria	105	undefined	11	Boreoeutheria	96	FLJ37453_16161174_11aa	chr1	16161174	16161138	new	FLJ37453	0.230353285381	-0.0152556717534	0.296071878555173	False	0.000517840800351	-0.0308480469173	9.70796014455931	False	33	0	1	no	-118.9399	-1	no	no	ENSG00000179743.2	ENST00000535249.1;FTMT20100015530.1;MICT00000003841.1	11	11	100	0	0	100	0	100	0	0	0	0	Extracellular	0.0686	0.2426	0.1527	0.4177	0.1542	0.0162
CATP00001360612.1	Eutheria	105	undefined	12	Boreoeutheria	96	RP11-620J15.3_58329684_63aa	chr12	58329684	58325391	new	RP11-620J15.3	0.114833374905	0.00842761065648	0.241109625035212	False	1.05418173201e-06	-0.0317146402799	18.1554860240862	False	189	6.01	0.19	no	-484.673	-1	no	no	ENSG00000257698.1	ENST00000551421.1	63	20	31	41	0	58	14	61	23	0	0	0	Extracellular	0.0049	0.0498	0.0299	0.7603	0.1599	1e-04
CATP00001362742.1	Amniota	312	undefined	10	Amniota	312	UBA6-AS1_68567136_93aa	chr4	68567136	68586256	new	UBA6-AS1	0.277919737116	-0.0786599431731	1.3313893789949	False	0.00183843002909	-0.0257059695837	6.73500308670595	False	279	0	1	no	-249.5042	-1	no	no	ENSG00000248049.2	ENST00000514109.1	93	93	100	19	6	74	10	75	13	0	0	0	Nucleus	0.2194	0.3746	0.2333	0.0496	0.246	0.0217
CATP00001366327.1	Eutheria	105	undefined	28	Boreoeutheria	96	SMIM15_60457022_28aa	chr5	60457022	60456935	upstream	SMIM15	NA	NA	NA	NA	NA	NA	NA	NA	84	4.17	0.492	no	-204.0081	0.1130656	yes	yes	ENSG00000188725.3	ENST00000339020.3;ENST00000507416.1;FTMT21700015496.1;FTMT21700026662.1	28	4	14	0	53	46	3	89	7	0	0	0	Extracellular	0.012	0.0152	0.0134	0.9285	0.0392	0.0014
CATP00001376400.1	Theria	159	undefined	32	Theria	159	IKZF5_124768301_40aa	chr10	124768301	124766661	upstream	IKZF5	NA	NA	NA	NA	NA	NA	NA	NA	120	0	1	no	-158.6366	-1	no	no	ENSG00000095574.7	ENST00000368886.5;ENST00000479103.1;ENST00000496605.1;FTMT23700003685.1;FTMT23700030045.1	40	5	12	10	37	52	15	55	30	0	Y	0	Extracellular	0.0543	4e-04	0.0043	0.9342	0.0595	3e-04
CATP00001377965.1	Euteleostomi	435	undefined	39	Euteleostomi	435	THAP5_108166553_53aa	chr7	108166553	108155810	upstream	THAP5	0.0166994987531	-0.0678869426965	3.67248355738124	False	5.92413796252e-06	-0.0427985201546	21.4274795155051	False	159	0	1	no	-641.0077	-1	no	no	ENSG00000135241.12	ENST00000453144.1;MICT00000331063.1	53	9	16	0	9	90	13	67	18	0	0	0	Extracellular	0.032	0.0449	0.0523	0.6263	0.2617	0.0075
CATP00001383727.1	Euteleostomi	435	undefined	42	Amniota	312	KIAA0196_126096255_20aa	chr8	126096255	126096192	upstream	KIAA0196	0.517798028086	0.00808261231848	0.070321457561052	False	5.14474999368e-05	-0.0372999451352	15.3209623385848	False	60	0	1	no	-284.0193	-1	no	no	ENSG00000164961.11	ENCT00000440154.1;ENCT00000440155.1;ENST00000521109.1	20	5	25	60	0	40	5	80	15	0	0	0	Extracellular	0.5292	0.0174	0.0416	0.3277	0.2458	0.0196
CATP00001387460.1	Sarcopterygii	413	undefined	17	Tetrapoda	352	LIMA1_50616324_18aa	chr12	50616324	50616267	upstream	LIMA1	NA	NA	NA	NA	NA	NA	NA	NA	54	0	1	no	-208.16	-1	no	no	ENSG00000050405.9	ENCT00000101738.1;ENST00000552783.1;FTMT24500047239.1	18	1	5	5	44	50	5	88	5	0	0	0	Extracellular	0.3752	0	0	0.5929	0.0307	0.1182
CATP00001388857.1	Catarrhini	29.4	undefined	5	Catarrhini	29.4	RP11-15H20.6_23456906_23aa	chr19	23456906	23444503	new	RP11-15H20.6	0.322844222546	-0.0237372925941	0.354758294307424	False	0.386235853322	-0.00607898176416	0.240544024367315	False	69	0	1	no	-16.4849	-1	no	no	ENSG00000213971.3	ENST00000594766.2;ENST00000596561.1;ENST00000598386.1;FTMT27300009237.1	23	7	30	0	21	78	4	86	8	0	0	0	Extracellular	0.0241	0.0126	0.0276	0.8143	0.1425	0.0011
CATP00001395422.1	Tetrapoda	352	undefined	26	Tetrapoda	352	SLX4_3659087_36aa	chr16	3659087	3658976	upstream	SLX4	0.88237244223	-0.0144633882118	0.023925875004621	False	0.144425849325	-0.0316060634665	2.54385249611715	False	108	0	1	no	-500.2671	-1	no	no	ENSG00000188827.6	ENST00000294008.3;ENST00000466154.1;ENST00000486524.1;FTMT26100005155.1;FTMT26100040155.1;FTMT26100040156.1;FTMT26100040158.1	36	36	100	61	0	38	8	72	19	0	0	0	Mitochondrion	0.2043	0.1323	0.0702	0.1069	0.679	0.0023
CATP00001395423.1	Theria	159	undefined	26	Theria	159	SLX4_3659530_30aa	chr16	3659530	3659437	upstream	SLX4	0.00105638920849	-0.0793192432685	7.18539896292432	True	0.0203681771784	-0.0266611434897	4.3181065880953	False	90	0	1	no	-318.8649	-1	no	no	ENSG00000188827.6	ENST00000294008.3;ENST00000486524.1;FTMT26100040155.1;FTMT26100040158.1	30	7	23	26	13	60	10	83	6	0	0	0	Mitochondrion	0.5939	0.0228	0.0412	0.0589	0.7368	0.0191
CATP00001395712.1	Euteleostomi	435	undefined	29	Euteleostomi	435	SERINC3_43150678_14aa	chr20	43150678	43150633	upstream	SERINC3	0.440845728981	0.00873975556141	0.094626586542782	False	0.996837505099	0.00533539190165	0.000702953823061005	False	42	0	1	no	-165.3724	0.1666904	yes	yes	ENSG00000132824.9	ENST00000255175.1;ENST00000468234.1;ENST00000541235.1;HBMT00000901028.1	14	14	100	0	0	100	0	100	0	0	0	0	Extracellular	0.2808	0.0282	0.0194	0.5199	0.3651	0.0075
CATP00001405495.1	Mammalia	177	de_novo	26	Amniota	312	FREM1_14910248_34aa	chr9	14910248	14910143	upstream	FREM1	0.0539772422389	-0.178133188257	6.87393836752544	False	2.89914437507e-06	-0.0483876627644	25.6640461623518	True	102	0	1	no	-170.7305	-1	no	no	ENSG00000164946.15	ENST00000380880.3;FTMT23300022396.1;FTMT23300035040.1	34	34	100	70	0	29	8	67	23	0	0	0	Extracellular	0.1658	0.0103	0.0388	0.6094	0.2428	0.0674
CATP00001406715.1	Hominoidea	20.2	de_novo	12	Boreoeutheria	96	UBR5-AS1_103264045_35aa	chr8	103264045	103264153	new	UBR5-AS1	0.0607586248145	-0.0564936927952	2.09164150108925	False	0.0257974429913	-0.0336934769388	5.12590770368307	False	105	0	1	no	-485.5836	-1	no	no	ENSG00000246263.2	ENST00000499653.1;ENST00000520820.1;HBMT00001398624.1;MICT00000348769.1;MICT00000348770.1	35	1	2	54	0	45	8	71	20	0	0	0	Mitochondrion	0.501	0.0685	0.0084	0.0782	0.8281	0.0156
CATP00001408853.1	Sarcopterygii	413	undefined	51	Amniota	312	BMP5_55739980_26aa	chr6	55739980	55739899	upstream	BMP5	0.440099795361	-0.00956168080337	0.1037397381233	False	0.216956654501	-0.00669271430731	0.425387812413539	False	78	0	1	no	-114.4441	-1	no	no	ENSG00000112175.6	ENCT00000386111.1;ENCT00000386112.1;ENST00000370830.3;FTMT22100020747.1;FTMT22100025583.1;FTMT22100064432.1	26	26	100	76	0	23	11	61	26	0	0	0	Extracellular	0	1e-04	3e-04	0.9991	5e-04	0
CATP00001408854.1	Amniota	312	undefined	53	Amniota	312	BMP5_55740206_24aa	chr6	55740206	55740131	upstream	BMP5	0.206187303174	0.0226605202302	0.472978992959977	False	0.0542699586008	-0.0124916505956	1.51398040489292	False	72	0	1	no	-90.8319	-1	no	no	ENSG00000112175.6	ENCT00000386111.1;ENCT00000386112.1;ENST00000370830.3;FTMT22100020747.1;FTMT22100025583.1;FTMT22100064432.1	24	24	100	0	29	70	4	79	16	0	0	0	Extracellular	0.0653	0.0302	0.0616	0.6527	0.2373	0.0086
CATP00001427151.1	Eutheria	105	undefined	6	Boreoeutheria	96	RP11-295G20.2_231664217_47aa	chr1	231664217	231658369	new	RP11-295G20.2	0.743306983361	0.0147910887871	0.0580011871870979	False	0.000444668633043	-0.0285184626566	9.15554253957018	False	141	0	1	no	-366.0818	-1	no	no	ENSG00000233461.1	ENCT00000039140.1;ENST00000416221.1;MICT00000032794.1	47	6	12	14	38	46	19	59	21	0	0	0	Extracellular	0.0172	0.0745	0.2087	0.547	0.1688	7e-04
CATP00001429999.1	Theria	159	undefined	12	Theria	159	PAK1_77122843_14aa	chr11	77122843	77103566	upstream	PAK1	0.943280906433	-0.0289601268909	0.0223535005946259	False	0.00114200449233	-0.0325640945029	9.17676060183553	False	42	0	1	no	-47.9673	-1	no	no	ENSG00000149269.5	ENST00000530617.1;FTMT24100016399.1	14	14	100	0	0	100	0	100	0	0	0	0	Extracellular	0.1536	0	1e-04	0.7963	0.0052	0.1527
CATP00001438386.1	Mammalia	177	de_novo	27	Euteleostomi	435	RP11-166D19.1_121972381_22aa	chr11	121972381	121972312	new	RP11-166D19.1	0.65767394025	-0.0200388293728	0.111002323182091	False	0.585657699076	-0.00222329151542	0.0494776726143018	False	66	0	1	no	-112.7347	-1	no	no	ENSG00000255248.2	ENST00000530072.1;ENST00000530955.1;ENST00000531071.1;ENST00000531381.1;ENST00000531629.1;ENST00000532890.1	22	7	31	0	50	50	9	77	13	0	0	0	Extracellular	0.0061	0	0	0.998	5e-04	7e-04
CATP00001438703.1	Amniota	312	undefined	14	Eutheria	105	COMMD5_146078332_48aa	chr8	146078332	146076742	upstream	COMMD5	0.00899487659773	-0.0999415392968	6.22395420437674	False	1.23539998292e-06	-0.0440300399467	24.915086702617	False	144	0	1	no	-171.6992	-1	no	no	ENSG00000170619.8	ENCT00000441833.1;ENCT00000441838.1;ENST00000305103.3	48	48	100	0	0	100	2	93	4	0	0	0	Mitochondrion	0.064	0.0858	0.2134	0.2157	0.3011	0.0025
CATP00001466960.1	Mammalia	177	undefined	43	Mammalia	177	TBPL1_134274441_42aa	chr6	134274441	134301226	upstream	TBPL1	0.00516652222885	-0.399051120339	27.7760668348391	True	1.11270103179e-07	-0.273095401049	181.879657495379	True	126	17.34	0.045	no	135.8983	0.1221681	yes	yes	ENSG00000028839.5	ENST00000237264.4;ENST00000367871.1;ENST00000457715.1;MICT00000311713.1	42	42	100	76	0	23	7	69	23	0	Y	0	Extracellular	0.2622	0.0171	0.0271	0.4445	0.3241	0.071
CATP00001473833.1	Eutheria	105	undefined	18	Boreoeutheria	96	RP11-620J15.3_58329684_23aa_0	chr12	58329684	58329327	new	RP11-620J15.3	0.320254210556	0.00308681030166	0.0464616329353209	False	0.000115598942409	-0.0464118409251	17.500803659121	False	69	0	1	no	-256.0424	-1	no	no	ENSG00000257698.1	ENCT00000102963.1;ENST00000546580.1;ENST00000553102.1	23	23	100	0	0	100	4	86	8	0	0	0	Extracellular	0.0054	0.0032	0.0026	0.9225	0.0703	3e-04
CATP00001479918.1	Eutheria	105	de_novo	44	Euteleostomi	435	LMO3_16759350_11aa	chr12	16759350	16759314	upstream	LMO3	0.728674683852	-0.00901325655371	0.0377130575613557	False	0.135370186622	-0.0235474513256	1.95866836296179	False	33	0	1	no	-41.0526	-1	no	no	ENSG00000048540.10	ENST00000453727.2;ENST00000537304.1;HBMT00000325643.1	11	6	54	0	0	100	0	100	0	0	0	0	Extracellular	0.1134	0.0012	0.0034	0.9309	0.0156	0.035
CATP00001481663.1	Euteleostomi	435	undefined	13	Amniota	312	KIF3C_26205520_30aa	chr2	26205520	26205427	upstream	KIF3C	3.87914330892e-05	-0.443480391771	59.5458086668397	True	1.59934917954e-05	-0.254703430287	116.997827230474	True	90	0	1	no	-11.9586	-1	no	no	ENSG00000084731.9	ENCT00000240179.1;ENST00000405914.1;MICT00000186382.1	30	30	100	0	0	100	0	100	0	0	0	0	Extracellular	0.0015	0.2944	0.2498	0.4139	0.0355	0.0058
CATP00001483700.1	Simiiformes	43	de_novo	28	Theria	159	SCHIP1_159557900_23aa	chr3	159557900	159557972	upstream	SCHIP1	0.082225096041	-0.108235321273	3.57446212725398	False	0.0014033720813	-0.0442855683685	12.1003066793716	False	69	0	1	no	-113.9904	-1	no	no	ENSG00000151967.14	ENST00000461058.1;ENST00000472483.1;ENST00000483730.1;ENST00000495954.1;HBMT00000987866.1	23	23	100	0	0	100	0	95	4	0	0	0	Mitochondrion	0.3903	0.0604	0.0216	0.0681	0.823	0.0199
CATP00001490738.1	Theria	159	de_novo	34	Amniota	312	LRFN3_36427757_35aa	chr19	36427757	36427865	upstream	LRFN3	0.0682921593661	-0.00422516524458	0.149905583196773	False	0.0172191083323	-0.0228079725635	3.85337549855861	False	105	9.32	0.059	no	-237.1034	-1	no	no	ENSG00000126243.4	ENST00000588831.1;FTMT27600001589.1	35	35	100	0	0	100	0	100	0	0	0	0	Nucleus	0.3329	0.4879	0.0869	0.0283	0.3508	0.0187
CATP00001494865.1	Amniota	312	undefined	25	Eutheria	105	CSNK1G3_122847871_22aa	chr5	122847871	122847940	upstream	CSNK1G3	0.505698302075	-0.015187760971	0.136885782378014	False	0.0135603064788	-0.0185145353555	3.31196485847524	False	66	0	1	no	-26.8285	-1	no	no	ENSG00000151292.13	ENST00000345990.4;ENST00000395412.1;ENST00000508708.1;FTMT21900038914.1	22	22	100	0	0	100	0	100	0	0	0	0	Extracellular	0.0024	0.0076	2e-04	0.9899	0.0014	7e-04
CATP00001502634.1	Euteleostomi	435	undefined	34	Amniota	312	PIK3CA_178866353_26aa	chr3	178866353	178916580	upstream	PIK3CA	0.00427021876062	-0.0744527629465	5.3698280804359	False	0.23104614145	-0.0328669710256	2.00300102633178	False	78	7.58	0.03	no	-37.3319	-1	no	no	ENSG00000121879.3	ENST00000263967.3;FTMT21100071298.1;MICT00000255278.1	26	26	100	0	15	84	0	80	19	0	0	0	Mitochondrion	0.0759	0.1646	0.0445	0.2635	0.5213	0.0024
CATP00001526070.1	Theria	159	de_novo	52	Amniota	312	FAM53C_137676883_22aa	chr5	137676883	137676952	upstream	FAM53C	NA	NA	NA	NA	NA	NA	NA	NA	66	0	1	no	-23.0917	0.1755666	yes	yes	ENSG00000120709.6	ENST00000434981.2;ENST00000511276.1;ENST00000513056.1;FTMT21900002155.1	22	22	100	27	0	72	4	77	18	0	0	0	Mitochondrion	0.2796	0.0704	0.0984	0.3108	0.4771	0.0201
CATP00001528795.1	Vertebrata	615	undefined	22	Vertebrata	615	FAM63B_59063524_15aa	chr15	59063524	59063572	upstream	FAM63B	0.0646816109645	0.0655217556122	2.37170754799964	False	0.95195919977	-0.00715074964478	0.0146437323285712	False	45	0	1	no	-61.6973	0.0531092	yes	yes	ENSG00000128923.6	ENST00000316848.5;ENST00000560289.1	15	15	100	0	0	100	0	100	0	0	0	0	Mitochondrion	0.4693	0.0305	0.0341	0.2568	0.5223	0.0127
CATP00001529674.1	Amniota	312	undefined	6	Boreoeutheria	96	ASB16-AS1_42254947_27aa	chr17	42254947	42254863	new	ASB16-AS1	0.0010166565184	-0.113577922768	10.346395164582	True	9.16197912713e-05	-0.0554113651792	21.4301400247085	False	81	0	1	no	-323.3627	-1	no	no	ENSG00000267080.1	ENST00000585457.1;FTMT26500009837.1	27	27	100	0	0	100	0	100	0	0	0	0	Mitochondrion	0.0221	0.0282	0.1133	0.4098	0.4483	2e-04
CATP00001538374.1	Euteleostomi	435	undefined	54	Euteleostomi	435	FIGN_164592495_14aa	chr2	164592495	164592450	upstream	FIGN	0.567088222088	-0.00906780406467	0.0679934841333685	False	0.224760814662	-0.0404996614334	2.51461967239817	False	42	0	1	no	3.9332	-1	no	no	ENSG00000182263.9	ENST00000409634.1;ENST00000482917.1;FTMT20500071290.1	14	14	100	0	0	100	0	100	0	0	0	0	Mitochondrion	0.5542	0.0658	0.0934	0.0945	0.4315	0.0286
CATP00001541126.1	Amniota	312	undefined	26	Theria	159	SERTAD1_40931845_17aa	chr19	40931845	40931791	upstream	SERTAD1	NA	NA	NA	NA	NA	NA	NA	NA	51	0	1	no	-132.134	-1	no	no	ENSG00000197019.4	ENCT00000214934.1;ENST00000357949.4	17	5	29	0	41	58	17	82	0	0	0	0	Extracellular	0.1113	0.0013	0.0192	0.8621	0.1102	0.0021
CATP00001542619.1	Euteleostomi	435	undefined	15	Amniota	312	PPTC7_111021106_23aa	chr12	111021106	111021034	upstream	PPTC7	NA	NA	NA	NA	NA	NA	NA	NA	69	0	1	no	-4.3597	0.2651322	yes	yes	ENSG00000196850.4	ENST00000354300.3;FTMT24500001358.1;HBMT00000340733.1;HBMT00000340734.1;MICT00000086363.1	23	23	100	43	0	56	0	100	0	0	Y	0	Mitochondrion	0.5728	0.1332	0.0688	0.042	0.6994	0.0027
CATP00001553020.1	Euarchontoglires	90	de_novo	28	Amniota	312	KLHDC8B_49210125_13aa	chr3	49210125	49210167	upstream	KLHDC8B	NA	NA	NA	NA	NA	NA	NA	NA	39	0	1	no	-128.1463	-1	no	no	ENSG00000185909.10	ENST00000459846.2;FTMT21100036813.1;FTMT21100069071.1	13	13	100	0	0	100	0	100	0	0	0	0	Extracellular	0.0546	0.0379	0.0038	0.8469	0.0533	0.0557
CATP00001553505.1	Eutheria	105	undefined	20	Amniota	312	TSTD3_99968950_38aa	chr6	99968950	99973983	new	TSTD3	0.574384668093	-0.00301552182312	0.0221017949995277	False	0.00173888478064	-0.0291025726127	7.69230582535852	False	114	0	1	no	-83.7141	-1	no	no	ENSG00000228439.3	ENCT00000375786.1;ENCT00000375788.1;ENST00000452647.2	38	38	100	57	5	36	23	55	21	0	0	0	Extracellular	0.1469	0.0025	0.0176	0.5497	0.4234	0.0024
CATP00001566293.1	Amniota	312	undefined	34	Mammalia	177	GGPS1_235491896_45aa	chr1	235491896	235492034	upstream	GGPS1	0.71230429635	-0.108806535805	0.487947342315421	False	2.69087528789e-05	-0.101263939963	44.3240899980008	True	135	0	1	no	-278.3842	0.1550872	yes	yes	ENSG00000152904.7	ENST00000282841.5;ENST00000391855.2;ENST00000482013.1;FTMT20300026740.1;FTMT20300057405.1;HBMT00000047407.1;HBMT00000047414.1	45	11	24	6	24	68	20	53	26	0	0	0	Extracellular	0.263	0.0748	0.1589	0.3421	0.3125	0.0077
CATP00001569116.1	Simiiformes	43	undefined	4	Simiiformes	43	LINC01021_27472623_13aa	chr5	27472623	27475680	new	LINC01021	0.0563679050959	-0.0351029613045	1.33446998932622	False	0.756546379627	0.00119235443009	0.013836914315897	False	39	0	1	no	-37.2643	-1	no	no	ENSG00000250337.1	ENST00000503107.1;ENST00000505775.1;ENST00000510165.1;ENST00000514844.1	13	13	100	0	0	100	0	100	0	0	0	0	Extracellular	0.3738	0.0095	0.001	0.6272	0.1894	0.1059
CATP00001572956.1	Eutheria	105	undefined	18	Boreoeutheria	96	ZNF260_37019139_20aa	chr19	37019139	37016231	upstream	ZNF260	0.672037262636	0.00427724946278	0.0224716934505498	False	0.305513105233	-0.0115001680835	0.567211388167988	False	60	0	1	no	-215.9841	-1	no	no	ENSG00000254004.2	ENST00000520608.2;ENST00000592282.1;FTMT27300006780.1	20	20	100	0	50	50	30	55	15	0	0	0	Mitochondrion	0.4071	0.0049	0.0082	0.2962	0.5428	0.0295
CATP00001573132.1	Theria	159	undefined	24	Theria	159	LYSMD3_89825341_22aa	chr5	89825341	89825272	upstream	LYSMD3	0.308316019261	-0.111137701897	1.72861924375556	False	9.56104229258e-06	-0.071175641898	34.2176429930057	True	66	6.62	0.325	no	-135.1438	0.1872892	yes	yes	ENSG00000176018.8	ENST00000315948.6;ENST00000453259.2;ENST00000500869.2;ENST00000509384.1;FTMT21700036158.1;MICT00000285749.1	22	22	100	59	0	40	0	100	0	0	0	0	Extracellular	0.0011	0	1e-04	0.9988	0.001	0
CATP00001597710.1	Eutheria	105	undefined	17	Eutheria	105	ZBED3_76383019_26aa	chr5	76383019	76382938	upstream	ZBED3	0.108400684726	-0.0693204788835	2.03604870425143	False	7.65407150449e-07	-0.114482759822	67.0615971623581	True	78	6.36	0.225	no	-107.6543	0.1491817	yes	yes	ENSG00000132846.5	ENST00000505685.1;ENST00000511587.1;FTMT21700037152.1;MICT00000284575.1	26	26	100	0	0	100	0	100	0	0	0	0	Mitochondrion	0.2055	0.2668	0.1455	0.0765	0.427	0.0157
CATP00001614015.1	Theria	159	undefined	19	Eutheria	105	KIF3B_30865483_30aa	chr20	30865483	30897523	upstream	KIF3B	0.00252043158634	-0.152276607874	12.0440851116822	True	0.262019962131	-0.0636872483354	3.54800786339533	False	90	22.23	0.011	no	76.5496	0.1501789	yes	yes	ENSG00000101350.6	FTMT27900002255.1;FTMT27900025747.1	30	30	100	0	0	100	0	100	0	0	0	0	Nucleus	0.0793	0.9999	1e-04	0	0	0
CATP00001615949.1	Eutheria	105	undefined	32	Eutheria	105	ERGIC2_29534075_13aa_0	chr12	29534075	29524589	upstream	ERGIC2	0.641481358408	-0.0246833885376	0.144864331322839	False	0.000242586982505	-0.0282440933252	9.77936264529195	False	39	0	1	no	-75.9296	-1	no	no	ENSG00000087502.13	ENST00000550353.1;ENST00000552155.1;FTMT24500015992.1	13	13	100	0	0	100	0	100	0	0	0	0	Extracellular	0.0828	0.0587	0.0684	0.6463	0.0441	0.0335
CATP00001616403.1	Simiiformes	43	undefined	1	Human	0	TCONS_00017560_29431643_12aa	chr10	29431643	29431682	new	TCONS	8.51557144369e-05	-0.298120350417	36.9297975032888	True	5.86765671768e-06	-0.183148220756	91.7678500774025	True	36	0	1	no	-29.867	-1	no	no	CATG00000110151.1	ENCT00000044646.1;ENCT00000044647.1;HBMT00000141331.1	12	12	100	0	0	100	0	100	0	0	0	0	Extracellular	0.1731	0.0312	0.0473	0.6053	0.2122	0.0825
CATP00001629144.1	Amniota	312	undefined	30	Amniota	312	CRNDE_54959047_38aa	chr16	54959047	54954306	new	CRNDE	NA	NA	NA	NA	NA	NA	NA	NA	114	0	1	no	-397.8329	-1	no	no	ENSG00000245694.4	ENST00000502066.2;ENST00000559598.2	38	38	100	36	0	63	15	63	21	0	0	0	Mitochondrion	0.134	0.1668	0.13	0.2669	0.295	0.0042
CATP00001666050.1	Euteleostomi	435	undefined	45	Euteleostomi	435	EXT1_119123580_37aa	chr8	119123580	119123466	upstream	EXT1	0.129702557181	-0.056983992853	1.53856341291885	False	6.67242415969e-05	-0.0391408053211	15.6537877342423	False	111	3.03	0.216	no	107.9654	-1	no	yes	ENSG00000182197.6	ENST00000378204.2;ENST00000437196.1;FTMT22900022750.1;FTMT22900036671.1	37	37	100	21	2	75	8	75	16	0	0	0	Mitochondrion	0.2574	0.0346	0.0385	0.2376	0.6686	0.0052
CATP00001671519.1	Amniota	312	undefined	7	Mammalia	177	ERMAP_43282814_39aa	chr1	43282814	43291303	upstream	ERMAP	0.00162068945488	-0.164791010745	13.9958137620834	True	2.29497320907e-07	-0.0864237515475	54.9552291527582	True	117	0	1	no	4.9642	0.1254755	yes	yes	ENSG00000164010.9	ENST00000372517.2;ENST00000487556.1	39	39	100	0	0	100	5	92	2	0	0	0	Mitochondrion	0.3918	0.0891	0.1994	0.1076	0.3572	0.0102
CATP00001674432.1	Amniota	312	undefined	27	Amniota	312	TMTC3_88536180_18aa	chr12	88536180	88536237	upstream	TMTC3	NA	NA	NA	NA	NA	NA	NA	NA	54	5.99	0.255	no	-44.29	0.3024777	yes	yes	ENSG00000139324.7	ENST00000266712.6;ENST00000551088.1;FTMT24700029564.1;FTMT24700056405.1;FTMT24700056407.1	18	7	38	61	0	38	0	100	0	0	0	0	Extracellular	0.6894	0	2e-04	0.4357	0.3347	0.017
CATP00001682635.1	Amniota	312	undefined	24	Mammalia	177	DOK4_57520274_31aa	chr16	57520274	57513562	upstream	DOK4	0.117410761633	-0.201587480116	5.70816600406541	False	0.0105964005198	-0.0497429249993	9.40854111117004	False	93	0	1	no	-155.8784	-1	no	no	ENSG00000125170.6	ENST00000340099.4	31	31	100	67	0	32	0	96	3	0	0	0	Mitochondrion	0.4871	0.0101	0.0115	0.0332	0.9304	0.009
CATP00001689911.1	Theria	159	de_novo	11	Amniota	312	FOXN3_90085410_17aa	chr14	90085410	89878819	upstream	FOXN3	0.298361009481	-0.0835059041056	1.33506837995228	False	0.0221041294549	-0.0120911990838	1.91718589021436	False	51	0	1	no	6.9764	-1	no	no	ENSG00000053254.11	ENST00000555353.1	17	17	100	0	0	100	0	100	0	0	0	0	Extracellular	0.1028	0.0704	0.1734	0.343	0.3199	0.0138
CATP00001697907.1	Euteleostomi	435	undefined	31	Amniota	312	FAM198B_159093503_17aa	chr4	159093503	159092710	upstream	FAM198B	0.173962490946	-0.051190550364	1.18346839091779	False	0.0273158537563	-0.0235276087632	3.52336827557382	False	51	6	0.075	no	-143.8007	-1	no	no	ENSG00000164125.11	HBMT00001092200.1;MICT00000273573.1;MICT00000273574.1	17	17	100	0	0	100	0	94	5	0	0	0	Mitochondrion	0.432	0.0052	0.0186	0.41	0.4913	0.0531
CATP00001702374.1	Sarcopterygii	413	undefined	36	Sarcopterygii	413	FAM217B_58517500_14aa	chr20	58517500	58517545	upstream	FAM217B	0.151559014416	-0.0393148728489	0.980564585301022	False	0.278169968854	-0.00337183997638	0.179456023754049	False	42	7.12	0.059	no	-51.2485	-1	no	no	ENSG00000196227.6	ENST00000358293.3;ENST00000421092.1;ENST00000469084.1;FTMT27900003600.1;FTMT27900006667.1	14	7	50	0	28	71	0	92	7	0	0	0	Mitochondrion	0.4491	0.0232	0.0328	0.1131	0.7451	0.0533
CATP00001712293.1	Theria	159	undefined	30	Eutheria	105	RBM7_114270903_19aa	chr11	114270903	114270963	upstream	RBM7	NA	NA	NA	NA	NA	NA	NA	NA	57	5.32	0.421	no	-180.7517	-1	no	no	ENSG00000076053.6	ENST00000540163.1	19	19	100	0	0	100	0	100	0	0	0	0	Nucleus	0.2507	0.5563	0.0471	0.2016	0.1552	0.0366
CATP00001728925.1	Vertebrata	615	undefined	22	Euteleostomi	435	RHOB_20647035_27aa	chr2	20647035	20647119	upstream	RHOB	0.369163597197	-0.102806999588	1.354268290954	False	0.00550672339459	-0.285252864306	61.7199346962885	True	81	0	1	no	-80.6053	-1	no	no	ENSG00000228950.1	MICT00000185721.1	27	27	100	0	0	100	0	100	0	0	0	0	Nucleus	0.0141	0.563	0.25	0.1342	0.0414	0.011
CATP00001754931.1	Euteleostomi	435	undefined	40	Euteleostomi	435	IRX3_54320218_17aa	chr16	54320218	54320164	upstream	IRX3	0.0351477329744	-0.0603621173757	2.67161116020614	False	0.00544627731822	-0.0262600005325	5.69391147519361	False	51	0	1	no	-16.7333	-1	no	no	ENSG00000177508.11	ENST00000329734.3;HBMT00000560976.1;HBMT00000560977.1	17	17	100	11	0	88	0	100	0	0	0	0	Mitochondrion	0.3084	0.1592	0.0498	0.0574	0.6975	0.0209
CATP00001763159.1	Theria	159	de_novo	30	Amniota	312	FAM84B_127570439_33aa	chr8	127570439	127570337	upstream	FAM84B	0.0787819058074	-0.271464455215	9.11859549378588	True	4.67951847102e-06	-0.0923180662511	47.125525864038	True	99	0	1	no	-59.6467	-1	no	no	ENSG00000168672.3	FTMT22900036789.1;FTMT23000006713.1;MICT00000351092.1	33	33	100	0	0	100	0	90	9	0	Y	0	Mitochondrion	0.1665	0.0384	0.0782	0.2238	0.5182	0.0085
CATP00001767172.1	Boreoeutheria	96	undefined	4	Boreoeutheria	96	RP11-43F13.3_990489_50aa	chr5	990489	990336	new	RP11-43F13.3	0.15607544764	-0.040357238037	0.990897150727653	False	9.04746287223e-05	-0.0516898960592	20.0179186422228	False	150	0	1	no	-101.3827	-1	no	no	ENSG00000215246.4	ENCT00000354259.1;ENST00000399869.1	50	50	100	0	0	100	0	96	4	0	0	0	Nucleus	0.2026	0.4318	0.1567	0.041	0.3059	0.0577
CATP00001771233.1	Simiiformes	43	de_novo	2	Human_Chimp	6.7	RP3-527G5.1_4347298_36aa	chr6	4347298	4347047	new	RP3-527G5.1	0.128975413865	-0.0718826704562	1.94616868295212	False	2.28256972624e-07	-0.0962100832556	61.1998597251204	True	108	0	1	no	-318.1374	-1	no	no	ENSG00000231811.2	ENST00000437430.2;HBMT00001244799.1	36	36	100	0	0	100	13	80	5	0	0	0	Extracellular	0.2162	0.0372	0.0308	0.4083	0.398	0.0157
CATP00001774204.1	Euteleostomi	435	undefined	33	Euteleostomi	435	TMEFF2_193059510_21aa	chr2	193059510	193059444	upstream	TMEFF2	0.0869246058775	0.0618498527352	1.99714379270574	False	0.0130924238883	-0.02935234987	5.29355295903993	False	63	0	1	no	-66.8998	-1	no	no	ENSG00000144339.7	ENCT00000251597.1;ENST00000272771.5;ENST00000392314.1;HBMT00000822387.1;MICT00000204946.1;MICT00000204947.1	21	21	100	0	0	100	0	100	0	0	0	0	Mitochondrion	0.4804	0.0106	0.0289	0.019	0.8982	7e-04
CATP00001775508.1	Euteleostomi	435	undefined	7	Euteleostomi	435	HDAC5_42200959_30aa	chr17	42200959	42200866	new_iso	HDAC5	NA	NA	NA	NA	NA	NA	NA	NA	90	0	1	no	8.9997	-1	no	no	ENSG00000108840.11	ENST00000587135.1	30	30	100	20	0	80	0	100	0	0	0	0	Nucleus	0.3681	0.7423	0.0116	0.0293	0.1845	0.0261
CATP00001778464.1	Theria	159	undefined	40	Amniota	312	RSPRY1_57220251_41aa	chr16	57220251	57238451	new_iso	RSPRY1	0.000665947559921	-0.323192224326	31.2486795282651	True	7.78459850426e-08	-0.428122248172	291.487928316223	True	123	11.66	0.037	no	-119.2547	-1	no	no	ENSG00000159579.9	ENST00000564435.1	41	5	12	0	12	87	0	87	12	0	0	0	Mitochondrion	0.1776	0.0703	0.0329	0.3117	0.5483	0.0328
CATP00001788920.1	Eutheria	105	undefined	39	Theria	159	TSC1_135810476_21aa	chr9	135810476	135804330	upstream	TSC1	0.666758674236	0.00939065197776	0.0503152243225319	False	0.218477086332	-0.0232631749955	1.47184600805368	False	63	0	1	no	-46.0373	-1	no	no	ENSG00000165699.9	ENST00000403810.1;FTMT23300008330.1;HBMT00001495814.1	21	6	28	0	28	71	0	95	4	0	0	0	Extracellular	0.1637	0.0999	0.1549	0.4126	0.2854	0.0039
CATP00001800487.1	Euteleostomi	435	undefined	29	Euteleostomi	435	SMG5_156252591_30aa	chr1	156252591	156252498	upstream	SMG5	0.154603232708	-0.1517610333	3.74522381043683	False	2.91010012919e-07	-0.417416140819	261.304020902944	True	90	0	1	no	-45.588	-1	no	no	ENSG00000198952.7	ENST00000368267.5;FTMT20100042899.1;FTMT20100111520.1	30	10	33	23	23	53	0	86	13	0	0	0	Mitochondrion	0.5707	0.1943	0.1066	0.0502	0.5456	0.0279
CATP00001812709.1	Simiiformes	43	de_novo	4	Boreoeutheria	96	NAV1_201708479_18aa	chr1	201708479	201708536	new_iso	NAV1	0.0532270568493	-0.111431590689	4.32062239089919	False	2.66551653881e-06	-0.0560984124819	29.9497541690094	True	54	0	1	no	-189.801	-1	no	no	ENSG00000134369.11	ENST00000490213.1;FTMT20300050064.1	18	18	100	0	0	100	0	100	0	0	0	0	Mitochondrion	0.149	0.0218	0.0353	0.265	0.6613	0.0051
CATP00001817613.1	Mammalia	177	undefined	10	Mammalia	177	FAM222B_27169724_33aa	chr17	27169724	27093696	new_iso	FAM222B	NA	NA	NA	NA	NA	NA	NA	NA	99	0	1	no	-101.5833	-1	no	no	ENSG00000173065.9	ENST00000581229.1	33	33	100	0	12	87	6	84	9	0	0	0	Extracellular	0.0052	0.0398	0.0208	0.8502	0.0879	0.0011
CATP00001824105.1	Theria	159	undefined	26	Theria	159	SLC25A40_87489940_24aa	chr7	87489940	87488045	upstream	SLC25A40	0.50282171139	-0.0097602328099	0.0887040183474429	False	0.46633601014	-0.00631082191437	0.200247649382306	False	72	3.46	0.454	no	-173.9766	-1	no	no	ENSG00000075303.8	ENCT00000413975.1;FTMT22500032318.1;FTMT22500041982.1	24	1	4	4	37	58	16	66	16	0	0	0	Mitochondrion	0.3347	0.0079	0.0538	0.2848	0.6105	0.0108
CATP00001825068.1	Theria	159	de_novo	40	Amniota	312	BMP5_55740303_21aa	chr6	55740303	55740237	upstream	BMP5	0.170049770051	0.0310741890454	0.72774497058855	False	0.581534266606	0.00432218605663	0.0974572511192781	False	63	3.55	0.09	no	-75.6079	-1	no	no	ENSG00000112175.6	ENCT00000386111.1;ENCT00000386112.1;ENST00000370830.3;FTMT22100020747.1;FTMT22100064432.1	21	21	100	0	33	66	4	85	9	0	0	0	Extracellular	0.2699	0.0927	0.0557	0.4225	0.1714	0.0056
CATP00001827599.1	Tetrapoda	352	undefined	30	Tetrapoda	352	ST6GALNAC5_77333288_14aa	chr1	77333288	77333333	upstream	ST6GALNAC5	0.487416311433	-0.00384313389278	0.0365084092545936	False	0.000529252949583	-0.0377521612673	11.8464722349286	False	42	3.83	0.476	no	-36.9678	-1	no	no	ENSG00000117069.10	ENST00000480428.1;ENST00000496845.1	14	14	100	0	0	100	0	100	0	0	0	0	Plastid	0.5204	0.0606	0.2482	0.0302	0.1691	0.052
CATP00001842620.1	Euteleostomi	435	undefined	24	Amniota	312	C9orf69_139010447_53aa	chr9	139010447	139008825	upstream	C9orf69	0.0111389247247	-0.0814083015998	4.83971175962087	False	3.68764939578e-06	-0.106952413777	55.6556170706937	True	159	0	1	no	-105.3426	-1	no	no	ENSG00000238227.3	ENST00000418388.1;ENST00000557985.2;ENST00000561457.1;HBMT00001496680.1	53	53	100	0	0	100	0	100	0	0	0	0	Cytoplasm	0.0068	0.2205	0.4555	0.0777	0.2044	0.0404
CATP00001868840.1	Simiiformes	43	de_novo	27	Euteleostomi	435	STOX2_184827027_15aa	chr4	184827027	184827075	upstream	STOX2	0.496707618495	0.016226309773	0.150093884433978	False	0.00118335103769	-0.0345449552652	9.68387544638578	False	45	2.89	0.358	no	9.3823	-1	no	no	ENSG00000173320.5	ENST00000438269.1	15	15	100	0	0	100	0	100	0	0	0	0	Nucleus	0.028	0.32	0.2928	0.1465	0.1417	0.0052
CATP00001878674.1	Eutheria	105	undefined	6	Boreoeutheria	96	RP11-64C12.8_12288371_17aa	chr18	12288371	12288425	new	RP11-64C12.8	0.449634690588	-7.29783582836e-05	0.000771103533228929	False	0.674795082693	0.000752909819343	0.0123185883158801	False	51	0	1	no	-191.1586	-1	no	no	ENSG00000267069.1	ENST00000586226.1;FTMT27200000888.1	17	17	100	0	5	94	0	88	11	0	0	0	Extracellular	0.1336	0.0765	0.0473	0.5047	0.2644	0.0207
CATP00001880019.1	Theria	159	undefined	10	Boreoeutheria	96	TMEM99_38989366_16aa	chr17	38989366	38989417	upstream	TMEM99	0.175299523454	-0.0268625204847	0.61831275354649	False	0.0383273267151	-0.0228643551889	3.10192730040821	False	48	0	1	no	-208.2161	-1	no	no	ENSG00000167920.4	ENST00000436612.1;FTMT26700021424.1	16	16	100	0	0	100	0	100	0	0	0	0	Extracellular	0.2454	0.0943	0.0748	0.3718	0.1196	0.0085
CATP00001885745.1	Euarchontoglires	90	undefined	4	Catarrhini	29.4	ZBED5-AS1_10879884_26aa	chr11	10879884	10899979	new	ZBED5-AS1	0.607600691857	-0.0278562868125	0.183466823951878	False	0.000398648075718	-0.0284651736985	9.26778864166084	False	78	0	1	no	-184.3827	-1	no	no	ENSG00000247271.2	FTMT24300025725.1	26	1	3	0	57	42	26	57	15	0	0	0	Extracellular	0.0066	0.0209	0.0412	0.9129	0.0244	3e-04
CATP00001894514.1	Amniota	312	undefined	23	Theria	159	PVRL1_119599502_13aa	chr11	119599502	119599460	upstream	PVRL1	0.422514643902	0.00806423099795	0.091840021141665	False	0.00186770361103	-0.0300915159397	7.86424951609635	False	39	0	1	no	-43.4415	0.2701117	yes	yes	ENSG00000110400.6	MICT00000068807.1;MICT00000068808.1	13	13	100	0	0	100	0	100	0	0	0	0	Extracellular	0.3007	0.0311	0.0238	0.4353	0.4104	0.0499
CATP00001894595.1	Catarrhini	29.4	de_novo	4	Boreoeutheria	96	CTD-2015G9.2_86771091_35aa	chr16	86771091	86771199	new	CTD-2015G9.2	0.593792119218	-0.0224752916742	0.154856492256913	False	3.94831777848e-06	-0.0338573787688	17.5224264486686	False	105	4.48	0.334	no	-262.2385	-1	no	no	ENSG00000261175.1	ENCT00000161489.1;ENST00000562064.1;ENST00000569740.1;HBMT00000551851.1;HBMT00000551853.1	35	7	20	14	34	51	2	68	28	0	0	0	Extracellular	0.3992	0.0035	0.0172	0.4567	0.0938	0.3545
CATP00001896826.1	Amniota	312	undefined	29	Amniota	312	RGMB_98105320_25aa	chr5	98105320	98106370	upstream	RGMB	NA	NA	NA	NA	NA	NA	NA	NA	75	4.86	0.48	no	-43.3189	-1	no	no	ENSG00000174136.7	ENST00000308234.7;ENST00000507054.1;FTMT21900048832.1;HBMT00001145058.1	25	25	100	0	16	84	4	92	4	0	0	0	Mitochondrion	0.3018	0.0548	0.0442	0.1039	0.7862	0.0069
CATP00001906951.1	Catarrhini	29.4	de_novo	5	Boreoeutheria	96	AC007246.3_39681444_45aa	chr2	39681444	39701743	new	AC007246.3	0.0960996963525	-0.128402678657	3.97582662491769	False	0.00036624219843	-0.0598539262333	19.6985276625237	False	135	0	1	no	-220.2023	0.227568	yes	yes	ENSG00000231312.2	ENCT00000222790.1;ENST00000445520.1	45	4	8	66	0	33	20	51	28	0	0	0	Mitochondrion	0.4887	0.0175	0.0855	0.0723	0.8083	0.0016
CATP00001924465.1	Eutheria	105	undefined	12	Boreoeutheria	96	PHF20_34362488_26aa	chr20	34362488	34362569	new_iso	PHF20	0.0742156242243	-0.117579354738	4.0423396905992	False	0.649376763957	-0.0183270243311	0.329123931138298	False	78	0	1	no	-229.8762	-1	no	no	ENSG00000025293.11	ENCT00000260932.1	26	18	69	0	23	76	7	80	11	0	0	0	Extracellular	0.139	0.0083	0.0404	0.5104	0.44	1e-04
CATP00001936844.1	Theria	159	undefined	22	Theria	159	LIMD1_45636179_17aa	chr3	45636179	45636233	upstream	LIMD1	0.898799481304	0.0196775163341	0.0277532376183196	False	0.00597567677975	-0.0221891074001	4.72560818856249	False	51	0	1	no	-67.842	0.4668792	yes	yes	ENSG00000144791.5	ENCT00000288407.1;ENST00000440097.1;HBMT00000971408.1;MICT00000241502.1;MICT00000241503.1;MICT00000241504.1	17	17	100	5	23	70	0	94	5	0	0	0	Mitochondrion	0.3067	4e-04	0.0015	0.2635	0.6412	0.0817
CATP00001938891.1	Mammalia	177	de_novo	36	Sarcopterygii	413	ZNF664_124496500_28aa	chr12	124496500	124496587	upstream	ZNF664	0.0008309271295	-0.0840644929543	7.88204020383287	True	0.12142438787	-0.0381000322539	3.3414459576011	False	84	4.15	0.367	no	-53.9196	-1	no	no	ENSG00000179195.11	ENST00000337815.4;ENST00000392404.3;ENST00000539644.1;FTMT24700003955.1;FTMT24700011696.1;FTMT24700033251.1;FTMT24700036612.1;MICT00000088568.1;MICT00000088573.1	28	28	100	10	10	78	0	100	0	0	0	0	Mitochondrion	0.0938	0.1519	0.338	0.1227	0.3392	0.0075
CATP00001971215.1	Eutheria	105	undefined	27	Eutheria	105	ZCRB1_42719825_13aa	chr12	42719825	42719783	upstream	ZCRB1	0.055938423277	-0.0384946138259	1.46729862745606	False	0.00230618689568	-0.0282014505718	7.12291308170552	False	39	0	1	no	-107.1197	0.2838826	yes	yes	ENSG00000139168.3	ENCT00000100987.1;ENST00000266529.3;ENST00000548022.1;ENST00000551102.1;ENST00000552673.1;FTMT24500047225.1	13	13	100	30	0	69	0	100	0	0	0	0	Mitochondrion	0.2237	0.2943	0.0644	0.0536	0.5716	0.0112
CATP00001972540.1	Amniota	312	undefined	27	Theria	159	AKT2_40791137_15aa	chr19	40791137	40791089	upstream	AKT2	0.000375347801466	-0.138901957788	14.4828632585696	True	2.94154741478e-07	-0.072194815567	45.1619402456925	True	45	0	1	no	2.7558	0.4273136	yes	yes	ENSG00000105221.12	ENST00000358335.5;ENST00000391844.4;ENST00000579047.1;ENST00000584288.1;FTMT27300034586.1	15	15	100	0	0	100	0	100	0	0	0	0	Extracellular	0.2313	0.1626	0.0465	0.4076	0.2627	0.1124
CATP00001982293.1	Homininae	9.1	de_novo	25	Amniota	312	WDR12_203776510_24aa	chr2	203776510	203776435	upstream	WDR12	0.00854642304138	0.0395953332524	2.49260535151645	False	0.0116866169912	-0.0230524732502	4.26631863806437	False	72	0	1	no	-438.2232	-1	no	no	ENSG00000138442.5	FTMT20500003370.1;FTMT20500006090.1	24	2	8	0	33	66	25	58	16	0	0	0	Extracellular	0.1526	0.0034	0.0181	0.6864	0.1879	0.0368
CATP00001986479.1	Simiiformes	43	de_novo	2	Boreoeutheria	96	RP11-175E9.1_23566722_46aa	chr8	23566722	23566863	new	RP11-175E9.1	0.012096625094	-0.0354109098003	2.06656452440679	False	0.0165822022641	-0.0255367045455	4.35442519775613	False	138	0	1	no	-568.7379	-1	no	no	ENSG00000253471.1	ENCT00000423063.1	46	1	2	8	10	80	6	69	23	0	0	0	Mitochondrion	0.2719	0.0142	0.0114	0.2905	0.671	0.0048
CATP00001986971.1	Amniota	312	undefined	7	Boreoeutheria	96	AC007386.4_65283197_82aa	chr2	65283197	65275246	new	AC007386.4	0.0457533826539	-0.00996963719239	0.406500118956199	False	1.09833193952e-06	-0.0343630418574	19.6129577843424	False	246	10.16	0.495	no	-504.8033	-1	no	no	ENSG00000227394.1	ENCT00000243122.1;FTMT20500008558.1	82	14	17	47	4	47	18	51	30	0	Y	0	Mitochondrion	0.1203	0.0099	0.0041	0.1093	0.8745	0.0015
CATP00001988894.1	Euteleostomi	435	undefined	32	Euteleostomi	435	TSC22D2_150126963_12aa	chr3	150126963	150127002	upstream	TSC22D2	0.0283370131731	-0.146971534301	6.92338599875087	False	1.30865291422e-06	-0.0700062009753	39.4463668335326	True	36	0	1	no	-57.8225	0.218397	yes	yes	ENSG00000196428.8	ENST00000361136.2	12	12	100	0	0	100	0	100	0	0	0	0	Mitochondrion	0.2288	0.0603	0.0403	0.3483	0.5184	0.0098
CATP00002004431.1	Euteleostomi	435	undefined	34	Amniota	312	DSEL_65182719_31aa	chr18	65182719	65182623	upstream	DSEL	NA	NA	NA	NA	NA	NA	NA	NA	93	7.39	0.163	no	-226.3235	-1	no	no	ENSG00000171451.13	MICT00000163564.1	31	17	54	22	0	77	12	83	3	0	0	0	Mitochondrion	0.2163	0.0437	0.2283	0.0058	0.7126	0.0013
CATP00002007589.1	Vertebrata	615	undefined	51	Vertebrata	615	KCTD11_7256202_13aa	chr17	7256202	7256244	upstream	KCTD11	0.0358297098385	-0.122869113058	5.406941212272	False	4.47166378782e-06	-0.0573728730799	29.3955092768326	True	39	0	1	no	-141.9419	-1	no	no	ENSG00000072818.7	ENST00000333751.3;HBMT00000589431.1	13	13	100	0	0	100	0	100	0	0	0	0	Mitochondrion	0.6951	3e-04	2e-04	0.1283	0.8053	0.033
CATP00002031571.1	Euteleostomi	435	undefined	20	Mammalia	177	AC092835.2_95873317_19aa	chr2	95873317	95873377	upstream	AC092835.2	NA	NA	NA	NA	NA	NA	NA	NA	57	0	1	no	-237.3662	-1	no	no	ENSG00000233757.2	ENST00000425953.1;FTMT20700017337.1	19	19	100	0	0	100	0	100	0	0	0	0	Extracellular	0.2397	0.0168	0.0335	0.3963	0.3146	0.0269
CATP00002048540.1	Vertebrata	615	undefined	32	Vertebrata	615	FAM110D_26485609_28aa	chr1	26485609	26487781	upstream	FAM110D	0.000203266363541	0.101124794744	11.3638461817617	True	0.000338416516104	-0.0415555986899	13.8129470890328	False	84	0	1	no	-309.0011	-1	no	no	ENSG00000197245.4	ENCT00000003001.1;ENST00000374268.3	28	28	100	0	14	85	3	75	21	0	0	0	Extracellular	0.0358	0.0069	0.0114	0.7766	0.187	0.0153
CATP00002052981.1	Eutheria	105	undefined	14	Boreoeutheria	96	OTUD6B-AS1_92081593_51aa	chr8	92081593	92081437	new	OTUD6B-AS1	0.973030771913	0.0241970264458	0.00874483705995692	False	0.00445306133581	-0.0224265766258	5.05053463541868	False	153	6.73	0.025	no	-547.2403	0.467564	yes	yes	ENSG00000253738.1	ENST00000524003.1;FTMT22900004219.1	51	14	27	0	13	86	13	72	13	0	0	0	Cytoplasm	0.0867	0.1776	0.5414	0.0016	0.2782	2e-04
CATP00002056711.1	Eutheria	105	undefined	6	Simiiformes	43	LINC01278_62780727_12aa	chrX	62780727	62736939	new	LINC01278	0.280486964629	-0.01562111369	0.262502516931324	False	0.0536828743767	-0.0151093673309	1.83808187979254	False	36	0	1	no	-31.5736	-1	no	no	ENSG00000235437.3	ENST00000433061.1	12	12	100	0	33	66	0	100	0	0	0	0	Mitochondrion	0.9541	1e-04	5e-04	0.0093	0.7782	0.0751
CATP00002071116.1	Eutheria	105	undefined	15	Boreoeutheria	96	ZBED3_76383073_44aa	chr5	76383073	76382938	upstream	ZBED3	0.128172677114	-0.0656559270955	1.78300301409038	False	9.31742956306e-07	-0.114482759822	66.1251678977117	True	132	0	1	no	-170.4716	0.0957312	yes	yes	ENSG00000132846.5	MICT00000284571.1	44	44	100	15	9	75	2	93	4	0	0	0	Mitochondrion	0.1535	0.0502	0.1295	0.2932	0.4816	0.0419
CATP00002113590.1	Simiiformes	43	de_novo	12	Boreoeutheria	96	RPARP-AS1_104210065_114aa	chr10	104210065	104215131	new	RPARP-AS1	0.000179178189487	-0.142154059147	16.2115154953286	True	1.17956499438e-05	-0.0784506062704	37.0297010768748	True	342	0	1	no	-958.0142	-1	no	no	ENSG00000269609.1	ENST00000492465.2	114	59	51	18	3	78	7	67	24	0	0	0	Nucleus	0.0293	0.6225	0.2424	0.0072	0.1257	0.0011
CATP00002126698.1	Amniota	312	undefined	25	Mammalia	177	CDC42EP1_37962193_13aa	chr22	37962193	37962235	upstream	CDC42EP1	NA	NA	NA	NA	NA	NA	NA	NA	39	0	1	no	-111.1857	0.1048917	yes	yes	ENSG00000128283.6	ENST00000249014.4;ENST00000415670.1;ENST00000430687.1;ENST00000434728.1;FTMT28700001155.1;FTMT28700020560.1;HBMT00000941721.1	13	13	100	0	0	100	0	100	0	0	0	0	Nucleus	0.0823	0.4542	0.1181	0.2165	0.1191	6e-04
CATP00002132659.1	Euteleostomi	435	undefined	48	Euteleostomi	435	EXT1_119123837_15aa	chr8	119123837	119123789	upstream	EXT1	0.0276919148155	-0.23963924881	11.3616316278617	True	0.0013275444825	-0.0372858132294	10.2738865460176	False	45	0	1	no	-18.3707	0.1339406	yes	yes	ENSG00000182197.6	ENST00000437196.1;FTMT22900022750.1	15	15	100	0	0	100	0	100	0	0	0	0	Mitochondrion	0.4823	0.0274	0.0182	0.1323	0.6969	0.1206
CATP00002133807.1	Simiiformes	43	de_novo	4	Simiiformes	43	AC093627.9_149394_36aa	chr7	149394	148669	new	AC093627.9	0.936941479351	-0.0124877280815	0.0107520736361441	False	0.00190606446974	-0.111035866824	28.9247035062809	True	108	0	1	no	31.7328	-1	no	no	ENSG00000242474.1	ENST00000487884.1	36	36	100	69	0	30	2	86	11	0	0	0	Golgi_apparatus	0.7686	0.0374	0.0476	0.0362	0.1751	0.1943
CATP00002139914.1	Simiiformes	43	undefined	1	Human	0	A2ML1-AS2_8973453_29aa	chr12	8973453	8973543	new	A2ML1-AS2	0.839362662177	0.00201514506432	0.00466467360931626	False	0.00291240219124	-0.154481881821	37.5182391431098	True	87	0	1	no	-0.6488	-1	no	no	ENSG00000166535.15	MICT00000073284.1	29	29	100	0	0	100	0	96	3	0	0	0	Mitochondrion	0.6409	0.0453	0.0101	0.2163	0.5771	0.0662
CATP00002141298.1	Eutheria	105	undefined	21	Eutheria	105	SNHG16_74553881_37aa	chr17	74553881	74554511	new	SNHG16	0.644298305724	-0.0076280220554	0.0443262686922176	False	4.72665958073e-07	-0.03337643112	20.2203989393204	False	111	0	1	no	-247.5729	-1	no	no	ENSG00000163597.10	ENST00000586942.1	37	37	100	37	0	62	10	72	16	0	0	0	Mitochondrion	0.3759	0.1435	0.1576	0.0106	0.3644	0.0028
CATP00002142152.1	Euteleostomi	435	undefined	34	Amniota	312	PLAGL2_30795530_35aa	chr20	30795530	30790074	upstream	PLAGL2	1.30872159667e-05	-0.312327370699	46.4220228706176	True	4.10510627915e-06	-0.182198435749	93.999200250444	True	105	0	1	no	17.3367	-1	no	no	ENSG00000126003.6	ENST00000246229.4;FTMT27700000407.1	35	35	100	0	0	100	2	94	2	0	0	0	Cytoplasm	0.0183	0.1326	0.5072	0.0084	0.2867	0.0031
CATP00002188276.1	Euteleostomi	435	undefined	31	Euteleostomi	435	MLEC_121124982_15aa	chr12	121124982	121125030	upstream	MLEC	0.344096912834	-0.0431596549837	0.608656118990495	False	4.45832867602e-06	-0.0387179293055	19.842290329059	False	45	0	1	no	-48.8102	0.1554869	yes	yes	ENSG00000110917.3	ENST00000228506.3	15	15	100	0	0	100	0	100	0	0	0	0	Extracellular	0.0876	0.0419	0.0886	0.6939	0.1482	0.0083
CATP00002214385.1	Amniota	312	undefined	42	Amniota	312	CCDC80_112359468_20aa	chr3	112359468	112359405	upstream	CCDC80	0.0405047071404	0.0383941734298	1.62731834378048	False	0.246992676993	-0.00117462009192	0.0683236070048497	False	60	0	1	no	-99.5634	-1	no	no	ENSG00000091986.11	ENST00000206423.3;ENST00000469554.1	20	20	100	5	0	95	0	100	0	0	0	0	Mitochondrion	0.5649	0.0363	0.01	0.0362	0.8005	0.0321
CATP00002221358.1	Euarchontoglires	90	de_novo	11	Theria	159	MIR205HG_209602642_76aa	chr1	209602642	209605585	new	MIR205HG	0.628457346979	-0.0913802901774	0.56107927367849	False	0.000456669665701	-0.0618945679463	19.8020166950535	False	228	0	1	no	-495.8861	-1	no	no	ENSG00000230937.5	ENST00000431096.1	76	2	2	18	10	71	18	52	28	0	0	0	Mitochondrion	0.2827	0.0216	0.0339	0.078	0.8562	0.0049
CATP00002242716.1	Amniota	312	undefined	14	Boreoeutheria	96	BMP2_6748671_18aa	chr20	6748671	6748728	upstream	BMP2	0.253503398121	-0.141643495381	2.56961712841913	False	0.00436892724134	-0.0482815008425	10.9114502839639	False	54	0	1	no	-80.5597	-1	no	no	ENSG00000125845.6	ENCT00000258572.1;ENCT00000258575.1	18	18	100	22	0	77	0	94	5	0	0	0	Extracellular	0.1018	0.0432	0.0411	0.4836	0.4144	0.0133
CATP00002253085.1	Euteleostomi	435	undefined	23	Theria	159	EXTL1_26348284_20aa	chr1	26348284	26348347	upstream	EXTL1	0.0119992801884	-0.0947941117719	5.5422657618683	False	1.21288266571e-05	-0.0504928042313	23.7747558946815	False	60	0	1	no	-117.8074	-1	no	no	ENSG00000158008.5	ENST00000374280.3;MICT00000006002.1;MICT00000006003.1;MICT00000006005.1	20	20	100	45	0	55	0	100	0	0	0	0	Mitochondrion	0.9732	2e-04	8e-04	0.0264	0.485	0.0233
CATP00002253086.1	Eutheria	105	de_novo	21	Theria	159	EXTL1_26348361_16aa	chr1	26348361	26348412	upstream	EXTL1	0.0140171175495	-0.1522532173	8.58886124706597	True	0.000268847223074	-0.0744509936685	25.4599504004677	True	48	0	1	no	-185.3621	-1	no	no	ENSG00000158008.5	ENST00000374280.3;MICT00000006002.1;MICT00000006003.1;MICT00000006005.1	16	16	100	0	0	100	0	100	0	0	0	0	Extracellular	0.1465	0.0232	0.0285	0.6698	0.2	0.0746
CATP00002306973.1	Eutheria	105	undefined	17	Eutheria	105	IRAK4_44152839_34aa	chr12	44152839	44152944	upstream	IRAK4	0.00119548358448	-0.225667532645	20.0738570331459	True	0.00254276588089	-0.0806082305251	20.0319932683105	False	102	0	1	no	-339.8187	0.1720828	yes	yes	ENSG00000198001.9	ENST00000547521.1;ENST00000550361.1	34	34	100	14	0	85	0	100	0	0	0	0	Mitochondrion	0.2504	0.0207	0.0133	0.1977	0.7483	0.0137
CATP00002342440.1	Theria	159	undefined	4	Boreoeutheria	96	RP11-43F13.3_990618_14aa	chr5	990618	990573	new	RP11-43F13.3	0.877081309787	-0.0379443652935	0.0657857871622066	False	0.00133996550954	-0.0511983221713	14.0875637937393	False	42	0	1	no	-40.3302	-1	no	no	ENSG00000215246.4	FTMT21700018582.1	14	14	100	0	0	100	0	100	0	0	0	0	Extracellular	0.1192	0.0371	0.1025	0.5008	0.2693	0.0617
CATP00002405411.1	Eutheria	105	undefined	3	Boreoeutheria	96	AC002331.1_26610553_33aa	chr16	26610553	26610451	new	AC002331.1	0.425600041131	-0.0719017946805	0.811942741314411	False	0.00127022370723	-0.0356086978807	9.87714220764049	False	99	0	1	no	-244.3719	-1	no	no	ENSG00000236481.1	ENCT00000165205.1	33	23	69	6	15	78	6	81	12	0	0	0	Extracellular	0.1471	0.0793	0.0639	0.5191	0.1392	0.0099
CATP00002437490.1	Theria	159	undefined	29	Eutheria	105	C11orf57_111945084_30aa	chr11	111945084	111945177	upstream	C11orf57	0.000520474291096	-0.147749289023	14.766903938715	True	1.07470153543e-05	-0.062316031158	29.6552995231233	True	90	0	1	no	-71.4025	0.1454113	yes	yes	ENSG00000150776.13	ENST00000393047.3	30	30	100	0	23	76	6	70	23	0	Y	0	Mitochondrion	0.5152	0.0048	0.0248	0.2256	0.606	0.0785
CATP00002454695.1	Amniota	312	undefined	17	Eutheria	105	CEP68_65283611_16aa	chr2	65283611	65283662	upstream	CEP68	0.681756636563	-0.0112185578651	0.056810340263698	False	1.37995219329e-05	-0.0428294087872	19.93651257687	False	48	0	1	no	-116.6356	-1	no	no	ENSG00000011523.9	ENST00000260569.4;FTMT20700086835.1	16	16	100	0	0	100	0	93	6	0	0	0	Mitochondrion	0.7126	3e-04	9e-04	0.0466	0.8397	0.0987
CATP00002491593.1	Simiiformes	43	de_novo	21	Boreoeutheria	96	PRR15_29603528_17aa	chr7	29603528	29603582	upstream	PRR15	0.0940588027229	0.00529462922392	0.165443898306967	False	0.0178024671689	-0.0235522741492	3.94648452747431	False	51	6.32	0.144	no	-154.7387	-1	no	no	ENSG00000176532.3	ENCT00000398056.1	17	17	100	0	0	100	0	94	5	0	0	0	Mitochondrion	0.3151	0.038	0.0851	0.2507	0.4663	0.0863
CATP00002509803.1	Theria	159	undefined	19	Eutheria	105	ZNF501_44771211_57aa	chr3	44771211	44775774	upstream	ZNF501	0.177089382335	-0.149641664736	3.42430846644215	False	1.44639523087e-06	-0.0331435319245	18.5374069923186	False	171	0	1	no	-310.8912	-1	no	no	ENSG00000186446.7	ENST00000396048.2	57	37	64	40	7	52	8	63	28	0	0	0	Mitochondrion	0.127	0.0616	0.0732	0.1953	0.659	0.0095
CATP00002530835.1	Primates	74	de_novo	3	Amniota	312	RP11-175E9.1_23567141_154aa	chr8	23567141	23567606	new	RP11-175E9.1	0.0555041018454	-0.0130042738225	0.497023626603668	False	0.00224574557069	-0.0419391667971	10.6390128683384	False	462	0	1	no	-1103.312	-1	no	no	ENSG00000253471.1	MICT00000340586.1;MICT00000340588.1	154	53	34	7	20	72	12	60	27	0	0	0	Mitochondrion	0.0715	0.0781	0.4184	0.0029	0.4909	0.0026
CATP00002537358.1	Eutheria	105	undefined	1	Human	0	RP11-384P14.1_83852685_21aa	chr12	83852685	83852619	new	RP11-384P14.1	0.188884259063	-0.0198874823618	0.438141745714867	False	0.0522822406335	-0.0222850332018	2.73552066541131	False	63	0	1	no	-294.4518	-1	no	no	CATG00000012608.1	FTMT24500029770.1	21	21	100	23	0	76	0	100	0	0	0	0	Mitochondrion	0.5308	0.0238	0.0327	0.0856	0.7344	0.051
CATP00002550091.1	Theria	159	undefined	17	Eutheria	105	LRRC75A-AS1_16342368_38aa	chr17	16342368	16342917	new	LRRC75A-AS1	NA	NA	NA	NA	NA	NA	NA	NA	114	0	1	no	-278.6372	-1	no	no	ENSG00000175061.13	ENST00000578757.1	38	38	100	23	0	76	7	89	2	0	0	0	Extracellular	0.0438	0.0307	0.0837	0.5107	0.357	0.002
CATP00002551123.1	Simiiformes	43	de_novo	15	Amniota	312	SNORD88C_51307835_38aa	chr19	51307835	51302545	new_iso	SNORD88C	0.400265507582	-0.0275977260836	0.334033478952519	False	1.01612119264e-05	-0.0339824356558	16.2509779843389	False	114	0	1	no	-304.4277	-1	no	no	ENSG00000167747.9	ENST00000593287.1	38	5	13	0	13	86	10	63	26	0	0	0	Extracellular	0.1344	0.0016	0.0021	0.866	0.0706	0.0527
CATP00002607135.1	Simiiformes	43	de_novo	10	Boreoeutheria	96	MYO18A_27467362_15aa	chr17	27467362	27464059	new_iso	MYO18A	NA	NA	NA	NA	NA	NA	NA	NA	45	0	1	no	-84.2871	-1	no	no	ENSG00000196535.10	ENST00000530254.2	15	15	100	0	13	86	0	100	0	0	0	0	Extracellular	0.0012	0.0324	1e-04	0.9673	2e-04	0
CATP00002641078.1	Amniota	312	undefined	32	Theria	159	AP5M1_57735925_27aa	chr14	57735925	57736009	upstream	AP5M1	0.16634039519	0.0213181070306	0.505476616979494	False	0.0144012942869	-0.0325985767496	5.7497939144203	False	81	0	1	no	-256.9267	-1	no	no	ENSG00000053770.7	ENCT00000126303.1	27	27	100	66	0	33	0	81	18	0	0	0	Mitochondrion	0.6302	0.0027	0.0094	0.1178	0.7781	0.0583
CATP00002707795.1	Mammalia	177	undefined	10	Theria	159	RP11-418J17.1_119683140_27aa	chr1	119683140	119683224	new	RP11-418J17.1	0.000108527864156	-0.314793715315	37.986008768189	True	3.54801587818e-07	-0.113253160923	69.9632076125984	True	81	0	1	no	-374.3012	-1	no	no	ENSG00000231365.1	ENST00000425884.1	27	27	100	0	11	88	0	96	3	0	0	0	Mitochondrion	0.5204	0.2766	0.0534	0.0696	0.505	0.0879
CATP00002723369.1	Amniota	312	undefined	26	Amniota	312	ACP6_147142287_14aa	chr1	147142287	147142242	upstream	ACP6	0.0841312909444	-0.126689457339	4.14552746036058	False	3.3454749697e-05	-0.0338931542306	14.5283515058142	False	42	0	1	no	-135.3294	-1	no	no	ENSG00000162836.7	ENCT00000031519.1;ENST00000392988.2	14	14	100	0	0	100	0	100	0	0	0	0	Mitochondrion	0.5545	0.1088	0.0377	0.0456	0.7701	0.0263
CATP00002727794.1	Euarchontoglires	90	de_novo	16	Theria	159	PIGW_34891142_31aa	chr17	34891142	34891238	upstream	PIGW	0.776347013355	0.00536942513729	0.0179685685670358	False	3.58609344378e-07	-0.0476266612573	29.4006715051578	True	93	0	1	no	-413.3248	-1	no	no	ENSG00000184886.3	ENST00000592983.1;FTMT26700007673.1	31	31	100	0	0	100	0	100	0	0	0	0	Mitochondrion	0.2546	0.2318	0.027	0.029	0.6866	0.0241
CATP00002755244.1	Simiiformes	43	de_novo	24	Theria	159	SNORD88C_51305484_83aa	chr19	51305484	51301974	new_iso	SNORD88C	0.101129074297	-0.129523759536	3.92319898724457	False	9.07980109874e-06	-0.0572894026348	27.6649094459299	True	249	0	1	no	-556.1077	-1	no	no	ENSG00000167747.9	ENST00000597705.1	83	39	46	39	1	59	10	55	33	0	Y	0	Extracellular	0.0098	3e-04	0.0051	0.9847	0.0027	0.0055
CATP00002783910.1	Amniota	312	undefined	34	Amniota	312	DNAJB2_220144110_26aa	chr2	220144110	220144539	new_iso	DNAJB2	0.395758585505	-0.0431128570259	0.528276810685201	False	0.000337195258568	-0.0280696966202	9.33449775743003	False	78	0	1	no	37.9206	0.4930253	yes	yes	ENSG00000135924.11	ENST00000425450.1	26	26	100	0	0	100	0	100	0	0	0	0	Mitochondrion	0.0478	0.0747	0.1345	0.1952	0.5912	0.0011
CATP00002814993.1	Amniota	312	undefined	20	Boreoeutheria	96	FGF13_137793794_29aa	chrX	137793794	137793704	upstream	FGF13	0.0437126608755	0.0188054532805	0.778112631493743	False	0.00696690066468	-0.0194507326249	4.01824881400312	False	87	0	1	no	-41.2903	-1	no	no	ENSG00000129682.9	ENST00000315930.6	29	4	13	0	13	86	10	82	6	0	0	0	Extracellular	0.0435	0.0162	0.0385	0.7829	0.1602	0.0012
CATP00002821501.1	Vertebrata	615	undefined	16	Eutheria	105	ZNF454_178368240_55aa	chr5	178368240	178369706	upstream	ZNF454	0.0392089601676	-0.445944352993	19.0927955031641	True	2.77256005517e-07	-0.12691006478	79.7017444038788	True	165	0	1	no	-236.1963	-1	no	no	ENSG00000178187.3	ENST00000320129.3	55	55	100	0	7	92	0	94	5	0	0	0	Mitochondrion	0.0961	0.0142	0.0208	0.0532	0.9	0.0067
CATP00002851788.1	Tetrapoda	352	de_novo	30	Tetrapoda	352	SNN_11762393_12aa	chr16	11762393	11769866	upstream	SNN	0.209273129489	-0.00837287917914	0.173117724899495	False	0.00108836164212	-0.0355229743339	10.0816798946233	False	36	0	1	no	-48.8007	-1	no	no	ENSG00000184602.5	ENST00000329565.5	12	12	100	0	0	100	0	100	0	0	0	0	Nucleus	0.2195	0.3042	0.0682	0.2184	0.2829	0.0219
CATP00002864265.1	Simiiformes	43	de_novo	8	Boreoeutheria	96	RP11-532N4.2_123790044_52aa	chr6	123790044	123810777	new	RP11-532N4.2	0.537827745507	-0.0219147352728	0.179670954986677	False	0.00140176029379	-0.0263322591413	7.1961174780799	False	156	3.42	0.438	no	-747.4598	-1	no	no	ENSG00000235535.3	FTMT22300027670.1	52	7	13	7	30	61	23	53	23	0	0	0	Mitochondrion	0.1071	0.0572	0.1261	0.3465	0.4491	0.0076
CATP00002868172.1	Simiiformes	43	de_novo	15	Amniota	312	COA1_43769062_33aa	chr7	43769062	43688234	new_iso	COA1	0.118776941898	0.0208884993347	0.588285881646317	False	0.00442810213071	-0.0253855489888	5.72283940372371	False	99	0	1	no	-310.551	-1	no	no	ENSG00000106603.13	ENST00000415798.1	33	33	100	39	18	42	15	54	30	0	Y	0	Extracellular	0.0081	0	1e-04	0.9988	6e-04	3e-04
CATP00002900177.1	Simiiformes	43	de_novo	12	Boreoeutheria	96	MIR205HG_209602642_78aa	chr1	209602642	209605137	new	MIR205HG	0.65446428318	-0.0913802901774	0.512098108397198	False	2.46038115158e-05	-0.0618945679463	27.3223286835443	True	234	0	1	no	-740.3261	-1	no	no	ENSG00000230937.5	ENST00000429156.1	78	12	15	15	25	58	20	56	23	0	0	0	Mitochondrion	0.3681	0.0072	0.026	0.0434	0.9203	5e-04
CATP00002930143.1	Boreoeutheria	96	undefined	9	Boreoeutheria	96	RP11-532N4.2_123790044_31aa	chr6	123790044	123830655	new	RP11-532N4.2	0.832689146945	-0.0119791432586	0.0289934553736571	False	0.00947647897143	-0.0307530542844	5.95962049250452	False	93	0	1	no	-443.3601	-1	no	no	ENSG00000235535.3	FTMT22300020735.1	31	31	100	51	0	48	12	70	16	0	0	0	Extracellular	0.0072	0.0018	0.0167	0.9195	0.0603	3e-04
CATP00002955848.1	Mammalia	177	undefined	33	Theria	159	PEX2_77912274_21aa	chr8	77912274	77898515	upstream	PEX2	0.0163513295156	0.0342848937101	1.86426065739504	False	0.0144610929366	-0.0261018055324	4.59938318924273	False	63	0	1	no	-111.0807	-1	no	no	ENSG00000164751.10	FTMT22900017780.1	21	14	66	71	0	28	4	85	9	0	0	0	Mitochondrion	0.6563	0	0	0.0014	0.9963	0.0015
CATP00002976832.1	Euarchontoglires	90	de_novo	15	Eutheria	105	CASC15_21666841_102aa	chr6	21666841	21741026	new	CASC15	0.831770583091	0.0384301426879	0.0935742560576377	False	0.241455258718	-0.0225078890516	1.3304347306817	False	306	5.12	0.252	no	-944.6872	-1	no	no	ENSG00000272168.1	FTMT22300044527.1	102	9	8	62	0	37	18	33	48	1	0	19	Endoplasmic_reticulum	0.9783	0.0058	0.0284	0.0019	0.355	0.0027
CATP00000038214.1	Human	0	de_novo	11	Boreoeutheria	96	MALAT1_65266767_39aa	chr11	65266767	65266887	new	MALAT1	NA	NA	NA	NA	NA	NA	NA	NA	117	0	1	no	-514.0692	0.1449319	yes	yes	ENSG00000251562.3	ENCT00000067997.1;ENCT00000068001.1;ENCT00000068014.1;ENST00000534336.1;ENST00000544868.1;HBMT00000221620.1;HBMT00000221670.1	39	39	100	56	0	43	2	92	5	0	0	0	Nucleus	0.1685	0.2651	0.1872	0.2095	0.1604	0.0582
CATP00000458346.1	Vertebrata	615	undefined	72	Euteleostomi	435	PRKDC_48872685_1275aa	chr8	48872685	48805716	new	PRKDC	NA	NA	NA	NA	NA	NA	NA	NA	3825	-1	9e+09	no	6205.4248	-1	no	yes	ENSG00000253729.3	ENST00000518216.1;ENST00000523565.1;HBMT00001408685.1	1275	50	3	56	4	38	22	33	44	0	0	0	Cytoplasm	0.0971	0.2524	0.5417	0.001	0.0711	0.0144
CATP00000520027.1	Human	0	de_novo	33	Eutheria	105	PTPRF_43996733_27aa	chr1	43996733	44003924	upstream	PTPRF	NA	NA	NA	NA	NA	NA	NA	NA	81	0	1	no	-30.8433	0.3621051	yes	yes	ENSG00000142949.12	ENCT00000005079.1;ENCT00000005082.1;ENST00000359947.4;ENST00000438120.1;FTMT20300011095.1	27	11	40	0	22	77	0	92	7	0	0	0	Mitochondrion	0.0889	0.2721	0.2078	0.214	0.2846	0.0175
CATP00000523465.1	Human	0	de_novo	22	Mammalia	177	TTC9C_62496064_18aa	chr11	62496064	62496121	upstream	TTC9C	0.335414342871	-0.0277158007652	0.400223546502556	False	4.44418587221e-05	-0.052251716961	21.7805519016439	False	54	0	1	no	-267.1555	-1	no	no	ENSG00000162222.9	ENST00000294161.6;ENST00000316461.4;ENST00000513247.2;ENST00000532583.1;FTMT24300003276.1;FTMT24300016108.1;FTMT24300034721.1;MICT00000060191.1	18	18	100	38	0	61	0	100	0	0	0	0	Extracellular	1e-04	0	0	0.9359	0	0.0019
CATP00000639662.1	Human	0	de_novo	5	Simiiformes	43	MACC1_20000591_38aa	chr7	20000591	19959530	new_iso	MACC1	0.982689451985	-0.0243456473894	0.00561974356801469	False	0.00742467612592	-0.0225273467484	4.5942029600768	False	114	0	1	no	-421.159	-1	no	no	ENSG00000243004.1	ENCT00000409675.1;ENST00000457921.1;HBMT00001333515.1	38	22	57	0	13	86	0	86	13	0	0	0	Mitochondrion	0.4057	0.163	0.0567	0.2254	0.4312	0.009
CATP00000664134.1	Human	0	de_novo	17	Tetrapoda	352	CACNA1C_2080095_24aa	chr12	2080095	2080170	new_iso	CACNA1C	0.410536438925	-0.0233632616235	0.274956045629852	False	0.010133174306	-0.0280109868402	5.35017121380757	False	72	4.13	0.249	no	-363.021	-1	no	no	ENSG00000151067.16	ENST00000543114.1;HBMT00000295873.1	24	5	20	0	50	50	25	58	16	0	0	0	Mitochondrion	0.4848	5e-04	0.0024	0.2389	0.7154	0.025
CATP00001860197.1	Vertebrata	615	undefined	66	Euteleostomi	435	CWC15_94705348_200aa	chr11	94705348	94696634	new	CWC15	NA	NA	NA	NA	NA	NA	NA	NA	600	103.63	1e-16	yes	2029.7971	-1	no	yes	ENSG00000150316.7	ENST00000545018.1;FTMT24100041086.1;HBMT00000255735.1	200	183	91	35	3	62	3	85	11	0	0	0	Nucleus	0.1523	0.8997	0.0737	4e-04	0.0045	0.008
CATP00002528726.1	Human	0	de_novo	7	Boreoeutheria	96	RP11-11N9.4_32785609_48aa	chr8	32785609	32901892	new	RP11-11N9.4	0.46905151105	-0.0247421981861	0.247603436531678	False	0.00721548881014	-0.0241012740121	4.94383848217549	False	144	0	1	no	-472.4695	-1	no	no	CATG00000098483.1	FTMT23100003922.1	48	6	12	18	22	58	10	75	14	0	0	0	Mitochondrion	0.3191	0.1069	0.1045	0.2973	0.3677	0.0432
[truncated: 57 more columns]
