# Supplementary material for: De novo birth of functional microproteins in the human lineage
Source: Cell Rep. 2022 Dec 20;41(12):111808. doi: 10.1016/j.celrep.2022.111808 (PMC10073203; doi:10.1016/j.celrep.2022.111808)
Supplement: Table S4. Selection signatures of ORF CATP00001771233.1, related to Figure 2 [file mmc5.xlsx]

## Sheet: Sheet1
	full alignment (47 species)	full alignment (47 species)	full alignment (47 species)	only primates (11 species)	only primates (11 species)	only primates (11 species)
Reading Frame	HYPHY FEL global dN/dS	CODEML dN/dS	PhyloCSF max score	HYPHY FEL global dN/dS	CODEML dN/dS	PhyloCSF max score
"+1"	1.09	1.13	-657	1.25	1.0	-54
"+2"	0.99	1.08	-667	1.48	1.27	-32
"+3"	1.15	999	-658	0.8	0.93	48
"-1"	0.98	1.03	-729	2.7	2.56	-49
"-2"	1.13	2.26	-505	0.63	0.73	9.6
"-3"	0.94	0.77	-611	0.98	1.0	-42
Reading frames with traces of negative selection
