# Supplementary material for: De novo birth of functional microproteins in the human lineage
Source: Cell Rep. 2022 Dec 20;41(12):111808. doi: 10.1016/j.celrep.2022.111808 (PMC10073203; doi:10.1016/j.celrep.2022.111808)
Supplement: Data S1. Extended alignment including upstream and downstream regions of ORF CATP00001771233.1, related to Figure 2 [file mmc7.zip]

Archive with 1 entries (1 files):
- celrep_111808_mmc7.fasta
