# Supplementary material for: De novo birth of functional microproteins in the human lineage
Source: Cell Rep. 2022 Dec 20;41(12):111808. doi: 10.1016/j.celrep.2022.111808 (PMC10073203; doi:10.1016/j.celrep.2022.111808)
Supplement: Data S1. Extended alignment including upstream and downstream regions of ORF CATP00001771233.1, related to Figure 2 [file mmc7.zip › celrep_111808_mmc7.fasta]

>gorGor3
TGGGCAGTGGCACCGGCCACCTGAGACATGCCCCTGGGACATCTGGGTTTCCCCTGCCCA
TTTCTCCACGCAGTAAACAAAGAGTGGTCACTGTGTTGCCACCTACCCACAACCATGGCC
ATACATGCCACCCAGCAGTGGCATGAGTCAAGCCCTATCCCATTCTGTAGGGCAACAAAG
CCTGCTAGAAAATCAGAGCCAGTGCTTATGGTTTTCTGCAAAACAGGTAAGACAGCAGGT
GAGTTCCTCCAGCCTTTCAGCATCATGCTCACAGTCCCTTCTCTCCGCTCCAGATGACCC
TAAGTGTCAGCCCAGCGATGGCGCACAAATCCAAGGATGTCACACAATTCTACTGATGGC
TGAAGTGGGTCTGCCCCCGAAACAACTCTGGACAGTTTTCTGTCACTCCTGTGACCTCTC
CTTTCTCCAGCTATCACCTGTTGGTGGTCCCTGATTCCAGACAATGAGTCAGGGACCCAG
AGGGAGAGTCAGCGTAATCCCCGACCTCAAAGGAAAACCTAGACAagagggacagagaca
caggagaaacagcaaaagcgacaaagccagacagagagaaacgcaggagactgcgagatg
gcaagacagagaaccagaggaaggtagaaagacaggtgaagagagaaagacaggtaaaat
aaggagagggaggaaagagagCAAATTGAAAAGGATTTTCTTTCTTTTTTCTCTCTGGTG
GCTTGAAAGTTCTTTGAAATGATTCATTCTCTGTCCTCTTCAGACAGCAGCAATCAGCCC
ATGCTCATGTGCAACCTCAAGGAAGCCTTCCTGGCTCAGGGGAGGAATGTGCTCTTTGTC
GCTCTCTGGCCATTGGCTGGCCCCTGAGGGCTCCAGGGCGCCCCTGATAACTACATTTAG
ACAGGCAGTCACAAGCCTGGGGACTGCAGGCACAGTGAGGAAGGTAGGGAAGGGTCTCTC
CAAGACAGGCCCACTAGGAGCCCCCACTGGGAGTAGTGCAGCCCCTGTCAGGGGATGGAG
TGTCTGGAATTCCATGGCTGAGGTGCAACAGGTGACTAAAGGTTTGAGGAGGCAACGCTC
CCACTCACAGTCAGAAGCAGAGGGGATGAGATGGCCAGATGTGAttggaatcagacacag
tgaggtttgaatcctcactctgtcctttttgttgtgtggcctgtgtgacaggtcccacag
cctctccagcctctgtgggaagaaggatcatctgatgcctacgtaatagagttgctgaag
gaGTGGAAGCAGCTTTGACATTATCAGTGGAACCCACCAGTGCAGCAGTGCAGACTGCTT
CATCCAGGGGCACCTGAGGCAGCAGATCTGAGGATTAGGGACATCGGGAGCTGAAGCCTG
GCTGGAGAGGTGGTGCGCACGAGAACCCCCACGTTCCCCGACAGGAGCCTGAAAAAGGTA
AGTGGCAGCCAACATAGGTTTCACAGCCAAAAGTGGAGGATTTTATGCAGCAGGCCAGTT
CTCTGAAAGCCCACTTGTGAAAGGATACGTTCTGGGGATACCCACTCTACCTACTTACAA
AAAGCCTGTTTGAAGGAAGAGGCTTTCTGGCCATACTTGGTGAATTTATATATATTTGTC
AGGCTGGGCACAGAGACACaaaaattagccaggcatggtggcacgcgcctgtagtctcag
ctactcaggaggctgagacaggagaatcgcttgaacccaggaagcagaggttgcagtgag
cagagatcgctctactgcaccccagcctgggtgataaagcaagactcgttctcaaaaaat
aataataaaataaaataataaaataaaTATATTCGCCTTGTGCAATATTTCAATGCTTGG
CAAGGGAAGTTTTTAATTTTTAACTAATTTCTTTCTAGTCCTTGGTAAAGCCATTTTCTG
TCTTGCCTACATTTTAGCTTTTTAAAAACCCTTTCTCCAGTTTTACTGAATTGACTGATT
TACCCCCCAAAAAAGTTTGTTTTAGTTTTTTATAAAATTTCTAGCAATAGATTTGGAATG
GCAGAGGGAAGGGAAGACTAAGAGACAGAGGAGGAGTAGTCTGAGGGTCAAAGAGGGGCA
GTTTGGTCACCAgcctccaatgagttctacctttgggtctcctcttccttgtgtcatcct
cttccatgctggataggaatgatttgtgtaaccaagaggacaatgcagaaataacatagc
agtttcccccttcctctctcttggatcactta
>cavPor3
GTGGCCAGAGCTGCCTGAGATGCCCTGCCCGCGGAGTATCCCAGTTTCCTCTGACCCCTT
CTCAACACAACAGACATAGGGCAGCCCCTGGACTGCCACCTTCCGACAACCGTGGCACTC
CATGTCTCCCTGCAGGGGCCTCAGGGAACCATCAGGCAGCCAGGAGAGCCAAGGCCAGGG
CTGAGGGGGTTCTGCGAAGCAGGGAAGCTGAGGGTGGGTTCCTTCAGCCGTTCAGTCCCA
CATCCACATCCAGTCCCAGTCTCTTCTCTGCTCTAAAATGCACTAAGGAGCAGAAGAGCA
ATGACACATGAATTCAAAGACATCACCCAATTTCAGATAACTGAGTTGGGTCCGCTGCGC
AGTTTTCTACAATGCTGAGTTCAGTTTTTTCTCAGCTACTACACGACTGTCACGTATGGT
ACTAGGCAATGCCTCAGGGACCCAACGAGAAAGTCCGAAGGGTCCCCAAACTCAAAGGAA
AGTGCAGAAAGAGGAACAGAGAGGGTCCTACAGGGACGCACAGGCGGCGAGAGGGAGAAG
GGGATGGCAAGAGGACGAGAGAAGTAGAGGACGAGTGGGGAAGAGCAGACTGGAAAGGAT
ACCGCTTCTTCTCTCTGGTGTTGAAGGTTTCCATGGGATGCTTCATTCTTGTTCCTTTCC
GGAGAATCGGTCTGCGCCTGCGCGTTTGCGAGCTTGAGCAACAGCTCTGACCCCAGGGAT
TTGGCTCTGTCTGGGCCCCTGAGAAGAAGGGGTGTCCTGAGCAGTTGCAAAACTGGGTGC
CGTTGTGCTCAGCAGATGAGAGGAAGGCAGGCCTGCCCCTGACCCAGAGCCCGCACAGGG
GCCCCTCCTGGGACCAGGGATGCAGAATTCGCCACTGAACTGTGACCTGGGGGACGATGG
AATTGAGGGTGGAGGAGGAGGACAAAGAGGAGGACACCGATCGATGCGCACTCGGCCAGA
CCTGGGTGGACCCTTCCTGGGTGGCTCTGTGACATGCCTCGCAGCGAGACCTGACACATG
GGGAAGAAGGGCGATGCCACTGCAATAGGCCTGCTGTGACAATCAACGCCGCTTTGGCTT
GATTAGTGCAATACACGCCTGCAACATCGGTTTATCTGGAGGCTACAGCTGACTTCAGGA
AGTGAAGGCTTGAGCTGAAGGTTGTAAATATCGGGGTGCTGGGGAGGTCAGGAATGAAAC
CCCGGCTGAGAGGCCTCAACATGCCCTCCGCAGCCAGCCCGGACTCCCCCAAAGGAAGCC
GAGCAAGGCACTGCTTAGCACATTCCGGGGCCTTAACGGGACGCCTTTCCACTTCCGGTC
AGTACCCTGAACGCCAGCTTGCAAAAGGACAAATTCTCGGAGTGACTAGTCCTGAATATA
TTTCTTTTATTCAATATTTCAGTGCTTTGCATTGGGAAGGTTTCAATTTTCACTAATTTC
TTTCTAGTCCTTGGTAAAGATATCTTCAGTCTTGTCACTACTGCAGCCTTCTAAGAACCT
TTTCCACAGTTTCATTGGATCACTGATTTACCAAAACAAAGTTTGCTTTAGCTTTTGAAA
ATTTCTGGTCACAGATTTGGAAGAGTAGGGACAGGAGGAGGCCGAGGTGCTGGAGAGGGG
CTCAGGAGAGGGAGCCCAGGACAGCGGCAGGCTGTGCACCGGAAAGCTGCAGAGGGCACC
CGGAGCTGCAGAGGGAGCAGCACAGAGGAAGGCTCTGAGAGCTAAAGGAGGCCTCCAGGG
AGCCCCAACTTGGGGGCCCCATCCCTGTACAGTCCTCTCCTACAATGATCAGGCATGGTC
CGTGGGACCCAGGAGGGGTGCAGCaatgacaccatggttcccctgtgcccctcatggacc
tctgg
>panTro4
TGGGCAGTGGCACCAGCCGCCTGAGACATGCCCCTGGGACATCTGGGTTTCCCCTGCCCA
TTTCTCCATGCAGTAAACAAAGAGTGGTCACTGGGTTGCCACCTACCCACAACCATGGCC
ATACATGCCACCCAGCAGTGGCGTGAGTCAAGCCCTATCCCATTCCGTAGGGCAACCAAG
CCTGCTAGAAAATCAGAGCCAGTGCTTATGGTTTTCTGCAAAACAGGTAAGACAGCAGGT
GAGTTCCTCCAGCCTTTCAGCATCATGCTCACAGTCCCTTCTCTCTGCTCCAGATGACCC
TAAGTGTCAGCCCAGCGATGGCGCACAAATCCAAGGATGTCACCCAATTCTACTGATGGC
TGAAGTGGGTCTGCCCCCTGAAACAACTCTGGACAGTTTTCTGTCACTCCTGTGACCTCT
CCTTTCTCCAGCTATCACCTGTTGGTGGTCCCTGATTCCAGACAATGAGTCAGGGACCCA
GAGGGAGAGTCAGCGTAATCCCCGACCTCAAAGGAAAACCTAGACAagagggacagagac
acaggagaaacagcaaaagagacagagccagacagagagacatgcaggagactgcgagat
ggcaagacagagaaccagaggaagaaaggtagaaagagaggtgaagagagaaagacaggt
aaaataaggagagggaggaaagagagCAAATTGAAAAGGATTTTCTTTCTTTTTTCTCTC
TGGTGGCTTGAAAGTTGTTTGAAATGATTCATTCTCTGTCCTCTTCAGACAGCAGCAATC
AGCCCATGCTCATGTGCAACCTCGAGGAAGCCTTCCTGGCTCAGGGGAGGAATGTGCTCT
TTGTCTCTGGCCATTGGCTGGCCCCTGAGGGCTCCAGGGCGCCCCTGATAACTATATTTA
GACAGGCAGTCACAAGCCTGGGAACTGCAGGCACAGTCAGGAAGGTAGGGAAGGGTATCT
CCAAGACAGGCCCACCAGGAGCCCCCACTGGGAGTAGTGCAGCCCCTCTCAGGGGATGGA
GTGTCTGGAATTCCATGGCTGAGGTGCAACAGGTGACTGAAGTTTGAGGAGGCAACGCTC
CCACTCACAGTCAGAAGCAGAGGGGATGAGATGGCCAGATGTGAttggaatcagacacag
tgaggtttgaatcctcactctgtcctttttgttgtgtggcctgtgtgacaggtcccacag
cctctccagcctctgtgggaagaaggatcatctgatgcctacgtaatagagttgctgaag
gaGTGGAAGCAGCTTTGACATTATCAGTGGAACCCACCAGTGCAGACTGCTTCATCCAGG
GGCACCTGAGGCAGCAGATCTGAGGATTAGGGACGTCGGGAGCTGAAGCGTGGCTGGAGA
GGTGGTGCGCACAAGAACCCCCACATTCCCCGACAGGAGCCTGAAAAAGGTAAGTGGCAG
CCAACATAGGTTTCACAGCCAAAAGTGGAGGATTTTATGCAGCAGGCCAGTTCTCTGAAA
GCCCACTTGTGAAAGGATACGTTCTGGGGATACCCACTCTACCTACTTACAAAAAGCCTG
TTTGAAGGAAGAGGCTTTCTGGCCATACTTGGTGAATTTATATATATTTGTCAGGCTGGG
CACAGAGACACaaaaattagccaggcatggtggcacgtgcctgtagtctcagctactcag
gaggctgagacaggagaatcgcttgaacccaggaagcagaggttgcagtgagcagagatc
gctctactgcaccccagcctgggtgacaaagcaagactcgttctcaaaaaataataataa
aataaaataataaaataaaTATATTCGCCTTGTGCAATATTTCAATGCTTGGCAAGGGAA
GTTTTTCATTTTTAACTAATTTCTTTCTAGTCCTTGGTAAAGCCATTTTCTGTCTTGCCT
ACATTTTAGCTTTTTAAAAACCCTTTCTCCAGTTTTACTGAATTGACTGATTTACCCCCC
AAAAAAGTTTGTTTTAGTTTTTTATAAAATTTCTAGCAATAGATTTGGAATGGCAGAGGG
AAGGGAAGACTAAGAGACAGAGGAGGAGTAGTCTGAGGGTCAAAGAGGGGCAGTTTGGTC
ACCAgcctccaatgagttctacctttgggtctccccttccttgtgtcatcctcttccatg
ctggataggaatgatttgtgtaaccaagaggacaatgcagaaataacatagcagtttccc
ccttcctctctcttggatcactta
>criGri1
GGGATGGGCCCATCAACCCAAAGATGCCACATAATAGATGTGATGGGTCAACCCATAAAA
TCATATTGTATAGTGTTATGTCAACTTCAGTTGCTATGGAATAGTAGTACTGGTGCCAGG
CAATGCCTTGGGGACCCAAAGGGAAATCAGGCTAGTCTCCAGATTCAAATAGCCACCTAG
ACCAGAGGgacaaagagaaacaaaagaaaaagagctacagaaagaggcagacacatagac
agtgagaggagtaaaggtacaaagaaaaGAAGAGGTAATAAGAACGAGGAGAGTCAAGGT
GGAGAAGACAAGCCCCTCCTCCTCTCATGGTTTGATACTTCCATAGAAAGTTTTGTCCTA
AGGCATGTTCATCCAAAGGCATGCCCACCACTCCCAGCTGGAGCCAGACCCCACCACTGG
GAGTCATGCTGCCATACTCCAGGATGAATTCTGAGTGAGGTGAGACCAGAGAATGAAGGC
AACCATCAAGAAAGAAGACGTTTTCCACTCAGTCAGAAGTGAAAAATTATCCAGAGGGCC
AGGTTTTGTCTGCAGTCAGAGACAACAGGGCTGGACTTCACCGGGTACAGCCGGCAGGGC
ATGTCACCCAGGCTCTTCTGCCTGCAGTAGGACACCTTTGAACTGGTGCTGCTGTGAGTA
AAGCCTGCTGGCGCTGTCGTTGAAACTCACGTGTGCAAGATTGCTCTATCTTGAAAAGCA
GAGCCTGGCTGAGGAGGTCAGGAGTGCTGTGCCCAAGGTACTGAGCCTTCCCCCAGCTGC
TCCTGCTGAGGGCAGTCTCCAAAGGGCATTGCTGAGCTTGGAGATTTCAGGGCTATAAAC
AGAAGCCACGGATTACCTGAAAGCTGGTTGTGGATGAATACATTCTTTGAATGCACAATT
TCCCTACCTACAAAAGCCTGACTTAAGGAACAGTTGTCCTGGCCACACTCAGTGAACCTG
AATATgacagagggcagagcaagaggcaagagtgaaggagtcggggaagcaagggagcaT
AGTTTAGCAGTCAGATTctaacgagccatctttgggtgcccactttcgtgcacagtcctc
taccacactgagcagggatggcctgtgtagccaaggagacagtgcTGTTTCCTCTTTGCA
CTCTTGGGTCACTTG
>pteVam1
TAGACAGGGGTCAGGGTTCCCTGAGACATGCCCATGGGATCCATAAAATCAACAGAGAGT
AGCCTCTGGGTTGCCACCTACAAAGGACCACGGTTATCCATGCCACCTTGTTAAGGGCCA
CAGGACTGGGAAACCGAAGCCTGCTCTTGTGGTTTTCTGTAAGACAGGAACCCCAGCACG
TCGGTTCCTCCAGCCTCTCAGGCTTCAAACTCACACTCCTGCTCAGCTATAGATGATCGC
AGGGGTCAGTGCAGCTATAGTGTAGGAATCCAAGCATGTCACCCAATTCTCTTAGTTGAT
GAGCCGAGTGTGCCCCCGAACCACACTGTGCAGTTTGCTGTCACTCCTGTGAGTTCCCTT
TCCTCAGCTACTGCATGTTGGTGACCCCTGATGTCAGGCAATGCCTTGGAAACCCCAAAA
GAGAGTGAGGCTGGTCTCTGACCTCCAAAGAAAACCTAGAGGAGAGAGGCAGACTCACAG
aggaaacagaaagaggcacacagaaaaactgtgagatggaaagacagaaggacagaggac
aaaaggaataaagaaagtaaagagaggaagagaagtagaataaagagagggggcaagaGG
AGATTGAAAATGattttttatttttattttttataCTTTTTTCTCATGTGACTTCTAAGT
TCCTTTAAATGATTCATTCTCTTTCTGCTCCAGAGAGTAGCTGGCCATGCATATTTGCAA
CTTCAGAAGAGAGAGCCACTGCTAGTGAGTCCTGGGCTCTGCTGGCCCTGAGGAGTACCC
TCTGGAACAGGTAGGAAGAACAGGCTGCTCATGGCTCACAGGGTGAGTGGGAGGCCCCTA
AGATCCACTGTTAACATATTAACTGCTTCTGATTGGCAGGTGATGGGCCTGGGGCCTTGC
AGTCACAGTGCACACACAGCGAATCATGTGAGAAGAGGTCACTCAAAGGCAAACCCAGCA
CTATGCCTGGCCTGCAGTTCTCATCACCAGTCATACAGCCCCTCCCTGGGGTTCCAGTAT
CCAGAATCCCATGACTGAAATACAGGACAGTGACGAAAGGCATTGAGAAGGAAGTAATTC
TCCCACTTAGAGTCAGAAGTGGAGGGAATGTCATGGCCAGATTTGTTCTTGAATTAGATA
GACTAAGGTTTGAGCATTCACTTGTCCATTTGTGTGACCAGTGTGAAGAAGATAATGCCT
ATGTAATGGGTTGCTGTGAGAATTAAGCTGCTTTAATATTATCAATAGAACCCATTAGTG
CAAGACCGCTTCACCTGGTGTCCAGATTTTACTTAAGGAAGCAAGAAACTTGGTCTGAGG
GGTTGGATTGCAGCATATTTGAATTGAGGATTAGGTttttgttttgttttgttttgtttt
gttttgttttgttttgttttgtttGAGGGGTGGGGGTAGGAGCTGAAGCCCTTGGCTGGA
GAGGTGGTATGTCCAAGGCACTAAACTAGAAAGACACGTGGAAGCTGACATAGGTTTCAC
AGCCAAAAAGGAAGGCTGCTTTACTGAGGGACAATTCTCTGAAAGACAGCTTGTAAAGGA
AAGATTCCTGGAATGCCCAATTTACCTTCTTAAAACCAGCTTGTTCTAAGGAACAGTCTT
TCTGATGGTAATCAGTGAATTTAACATATTCCTTTTATTTTAGTGTTTTGTATGGGAAAA
TTTTAGGTTTACTTTTTTTTTCTAATTCTTTGTTAAGCCATTTCCTTTTTGCCGATATTT
TCACATTTTAAGGATCCTTTTCGCAATTTCTTTTCAATTTATTGATTTATAAAAAGTTTA
AGTTTTTATTAAACTTCTAGCAGTTGATTTAGAATGGCAGAGAGGAGGGAAGACTCGGGC
AAAGGATAGTGAGGCTGGGGCTAAGGATGTGAGGAAGGAGAGATTATGGGAGTCAGGctc
cagtgagccccgcctccaggtgccccccaccctaccctgtgtcgtcctctcccacatcag
atggggatggcctgtgtacccaacaggctgttgtgaaaatgaTACTGCTATTGTCTCATT
TTTATTTTAAGGA
>odoRosDiv1
TAGCTGGGGGTGAGGGCTGCCTGAGATACACCCATGGGGACGGTTGGGTTTCCTCTGCCC
ATTTCTCAATGCAGTAAAGAGAGAGCAGCTCCTGGGTTGCCACCTATAAATGATGATAGC
ATCCGTGATGCCCTGCAGTGCTGTCAACGAAGCCTTGTCACGTTCCACAGAGCAGCTAAG
TCTGCTGAAAAAGCAAAGCCTGCTCTTACAGTTTCCTGCGAAACAGGAACCCCACCAGGT
TGGTTCCTCCAGCTTGTCAGCCTTGCTCTCACAGCTTTCTCTGCGCCTCAGACAGCCCCA
GGGGTCAGCAAAGCAATGGTGCAAGACATGGGTGAGACAGGTGTACTTCCGAAACACACT
GTGCAGTTTGGTGTCACCTCTGTGAACCTCCCCTTCCTCAGCTACGGCCTGTCCTCAGTC
CCGGATGCGAGGCCATGCCTTAGGGACCCAGTTTGTCCCTGATCTCAAAGGAAAATGTAA
ATGAGAGGCACAGAGATGCAAGAGAAACAGAGAAAGAAACAGAGGCACACAGAGTGACAG
CGAGATGGAAAGTCAGAGAGGCAGAGGGAGAAAGGTCTTAAGAAGGTGAAGAGAGGAAGA
AAAGTGGAATAAAGAGGGTGGGGCGAGGAGATTGAAAATTATTTTTTTCCTTTTTTTTTT
TCTCTCTGGGGGCTTGAAATTTCCTTTAGGTGATTCACTTTGTTTCCTCTGCAGAGAGCA
ACTGCCGGAAATGCCCATTTGCCACGTCAGAAGAGAAAACCATGGTGGGGAGTTCTGGGC
TCTGCTGCCCTGGCGAGAACCCTCTGGAACAGGTGAGAAGAACATGCTGCTTGCAGCTCA
CTAGGCAAGTGGGTGTCCCTAAGGTCCACAGCACACTTAGTAACCACTGCTGGTGGGCAG
GCAAATGGCCTGGGGACTGGCAGTCACAGTGCACACAGCTAGGAGGGTAGGAAGAAGTCT
CTCAaagccaaacccacccctcccaacccaaccTGGAGTTCTCATCATGTGTCACACTGC
CTGTGCCTGGGGTCTCCAGGACCCAGAATCCCATGACTGGAATGCAAGATGGTGACCAAA
GGCACTGAAGGAGGCAGTGCTCCCACTTACAGTCCGAAGTGGAGGGAGCATCATGGCCGG
ATTTGGTCTTGAATATTCTCCTGTCCGCTTGTTGTGGGACCTTGTGTGACAAGCCACCCA
GCGTCTGTACTGTGTGTGTGAAGGAGTTAATGCCTATGCAATAGAGAAGTTGTAAGAATA
AAGCTGCTTTGATAGTCTCCGTGGAGCCCATGAGCTCAGGACTGCTTTAACTGGTGGCTG
AGGTCTGCAGGGGCGGGTTGTAGCATATCTGAGGTTCTGGGGGGCTTTGTTGGAGGGTCA
GGAGCTGAAGCCCTTGGCTGCTGGTGTGTTCAAGGTGCTACACCAGAAGGACATGTGGAA
GCTGACACAGATCTCACAGCCAAAAGGGGAAGATTCTGCGGTGGGCCAGTTCCCTGAAAG
CCAATTCATAAAAGAATAGATTCTTGGGATGCCCCGTGTACCTGCTTACAATGAGCTAGT
TTTAAGAAACAGTCTTTCAGAAGACAATCAGTGAAATTAACGTATTTCAATTACTCATTT
CTTTCTAATCCTTTGAAAAGCCATTTTCTGTTGTGCCAAAATTGGAGCATTTTAAGGACT
CTTCCCCCAATTCTATTGAATTTGCTGATTTACCAAAAATTTAGCTTTTTATAAAATTTC
TAATTAATAGATTTGGACTGgcagagaggagggaagactgaggggcagaggggagcgagg
ctaaggctcagaacaggagggaggggggagtgtgggagCCAGCCTCCATCCATGTTGGCT
GGGGACGAGCTGTGTACCAACAGCATGTTGCAGAAATGAGCCtgcagtttccaccacacc
ctctcttggatcactag
>lepWed1
CAGCTGGGGGTGAGGGCTGCCTGAGATACACCCATGGGGATGGCTGGGTTTCCTCTGCCC
ATTTCTCAATGCAGTAAAGAGAGAGCAGCCCCTGGATTGCCACCTACGAATGACCATGGC
CATCCGTGATGCCCTGCAGTGCTGTCAACGAAGCCTTGTCACGTTCCGCAGGGCAGCTAA
GTCTGCTGAAAAAGCAAAGCCTGCTCTTGTGGTTTCCTGCAAAACAGGAACCCCAGCAGG
TTGGTTCCTCCAGCCTGTCAGCCTCGCTCTCACAACTCCTCTCTCTGTGCCTCAGACAAC
CCCAGGGGTCAGCAAAGCAATGGTGCAGGACATGGGTGAGACAGGTGTACTTCCGAAACA
CACTGTGCAGTTTGCTGTCACCTCTGTGAACCTCCCCTTCCTCAGCTGCGGCCTGTCCTC
GGTCCCGGATGCCAGGCCATGCCTTGGGGACCCAGTTTGTCCCTGATCTCAAAGGAAAAT
GTAAATGAGAGGCACAGAGATGCAAGAGAAGCAGagaaagaagtagaggcacacagagtg
acagcgagatggaaagtcagaaagacagaGGGAGAAAGGTCTTAAGAAGGTGAAGAGAGG
AAGAAAAGTGGAATAAAGAGGGTGGGGCGAGGAGATTGAAAATTATTTTTTCCTTTTTTT
TTTCTCTCTGGGGGCTTGAAATTTCCTTTAGGTGATTCACTCTGTTTCCTCTGGAGAGAG
CAACTGCCGGAAATGCCCATTTGCCACGTCAGAAGAGAAAGCCATGGTGGGGACTTCTGG
GCTCTGCTGCCCTGGCGAGAACCCTCTGGAACAGGTGGGAAGAACGTGCTGCTTGCCGCT
CACTAGGCAAGTGGCTGTCCCTAAGGTCCACAGCACACTTAGTAACCACTGCTGGTGGGC
AGGCAAATGGCTTGGGGACTTGCGGTCACAGTGCACACAGCTAGGAGGGTAGGAAGAGGT
CTCTCAAAGGCAAACCCACCCCTCCCGACCTGACCTGGAGTTCCCATCATGTGTCACACT
GCCTGTGCCTGGGGTCTCCAGGACCTAGAATCCCATGACTAGAATGCAGGATGGTGACCA
AAGGCACTGAAGGAGGCGGTGCTCCCACTTACAGTCAGAAGTGGAGGGAGCATCATGGCC
AGATTTGGTCTTGAATATTCTCCCGTCCACTTCTTGTGGGACCTTGTGTGACAAGCCACC
CAGCGTCTGTGCTGTGTGTGTGAAGGAGGTAATGTGTATGCAATAGAGAAGTTGTAAGAA
TTAAGCTGCTTTGATAGTCTCTGTGGAGCCCATGAGATCAGGACTGCTTTAACTGGTGAC
TGAGGTGTGCAGGGGTGGGTTGTAGCATATCTGAGATTCTGGGGGGCTTTGTCGGAGGGT
CAGGAGCTGAAGCCCTTGGCTGGTGGTGTGTTCAAGGTGCTACACCAGAAGGACATCTAG
AAGCTAACACAGATCTCACAGCCAAAAGGGGAGGACTCTGTGGTGGGCCAGTTCCCTGAA
AGCCAATTCATAAAAGGATAGATTCTTGGGATGCCCCATGTACCTGCTTACAATGAGCTA
GTTTTAAGAAACAGTCTTTCAGAAGACAATCAGTGAATTTTCATGCTTTCAGGGTTTAGT
CATTTCTTTCTAATCCTTTGAAAAGCCATTTTCTGTTGTGCCAAAATTGGAGCATTTTAA
GGACCCTTCCCCCAATTCTATTGAATTTGCTGATTTACCAAAAATTTAGCTTTTTATAAA
ATTTCTAGTAGTAGATTTGGACTGGCAGAGAGGAGGGAAGACTGAGGGGCAGAGGGGAGT
GAGGCTAAGACTCAGAACAGGAGGGAGGAGGGAGTGTGGGAGCCAGCCTCCAGCCTCCAG
TCCTCTCCACGTTGGGTGGGGATGAGCTGTGTACCAACAGCATGTTGCAGAAATGAGCCt
gcagtttccaccacaccctctcttggatcactag
>saiBol1
TGGGTGGTGGTACTGGCTGCCTGAGACATGCTCCGGGGACATCTGGGTTTCCCCTGCCCA
TTTCTCCAGGCAGTGAACAAAGAGTGGCCGCTGAGTTGCCACCTACCCACACCATGGCCA
TCCACGCCTCCTGGCAGTGGTGTTAGTAAAGCCCTGTCCCCTTCTGTAGGGCAACGAAGC
CTGTTAGAAAATCAGACCTAGTGCTTGTGGTTTTCTGCCAAACAGATAGGACAGTAGGTG
AGTTCCTTCAGCCTTTCAGCATTATGCTCACGGTCCCTTGTGTCCGCTCTGGATGACCTT
AAGTGTCAGCAAAGCAATGGCCCAGAAACCCAAGGATGCCACCCAATTCTATTGATGGCT
GAAGTAGGTCTGCCCCTGAAACAACTCTGGGCAGTTTTCTGTCACTCCTATGACCTCCTC
TTTCTCCAGCTACCACCTGTTGGTGGTCCCTGATGCCAGGCAATGAGTCAGGGTCCCAGA
GGAAGAGTTAGCCTAGTCTCCCGCCTCAATGGAAAACCTCTTTCAagagggacagagaca
caggagaaacagcaaaaggacagagccacacagagagacacacaggagactgcgaggtga
caagacggggagccagaggaagaaaggtagaaagagaggcgaagaaaggaagacaggtag
ataaggagagggaggaaagagCAGGTTGAAAAGGATTTTCTTTCTTTTTCCTCTCTGGTG
GCTTGAAAGTTCTGTGAAATGATTCATTCTCTGTCTTCTCAGAGATCAGCGATCAGCTCA
TGCTCATGTGCAACCTTGAGGATGCCTTCCCGGCACAGGGGAGGAATGTGCCATGTGTCA
CTCCCTGGGCCATTGGCTGGCCCCTGAGGGCTCCAGGGCACCCCTGATAACTACATCTGG
ACAGGTAGGCACAGGCCTGGGAACTGCAGGCCCAGGGAGGAAGGTGGAAAAGGGTCTCTC
CAAGGCAGGCCCCACTGGGAGTCGCACACCCCCTCTCAGGGGATGGAGTGTCTGGAATTC
CATGGCTGAGGTGCAACAGGTGACTGAAGGTTTGAGGAGGCGATGCTCCCACTCAGAGTC
AGAAGCGGAGGGGATGAGACAGCCAGATGCAGCTGggaatcaggcacagcgaggtctgaa
tcctcactcggtcctttgttgtgtggcctgtgtgacaggtcccgcagcctctccagcctc
tgtAGGAGAAGGATCATCCGATGCCTGTGTCATAGCTGCAGCTTTGACATTATCCGTGGA
ACCCACCAATGCAGACTGCTTCATCCAAGGGGACCTGAGGCAGCAGATCTGAGGATTAGG
GATGTCGGGAGCTGAAGCCTGGCTGGAGAGGTGGTGCGCTCAAGGCACCCCACGTTCCCT
GACAGGAGCCTGAAAAAGGTACATGGCAGCCACTATGGATTTCACATCCAAAAAGGGAGG
ATTTTATGCAGCAGGCCAGTTCTCTAAAAGCCCACTTGCAAAAGGATACGTTCTTGGAAT
GCCCACTTTACCGACTTACAAAAAGTCTGCTTGAAGGAAGAGGCTTTCTGGCCATACTCA
GTGAATTTAAATATATTTGCCTTGTGCAATATTTCAATGCTTGGCACGGGAAGTTTTAAA
TTTTTACTAATTTCTTTTTAGTCCTTGGTAAACCTATTTTCTGTCTTATCTACATTTTAG
CCTTTTAAAAACCCTTTCTCCAGTTTTACTGAATTGACTAATTTATCCTCCAAAAACGtt
tgttttagttttTTATAAAATTTCTAGCAATCGATTTGGAATGGCAGAGGGAAGGGAAGA
CTTAGAGACAGAGAAGGAGGAGTCTAAGGGTCAAAGAGGGGCAGTTTGGTTGCCAAActc
caatgagtgctacctttgggtcttcccttcctagtgtcatcctcttccatgatagggatg
acttgtgtaaccaagaggatagtgcagaaataacatagcagtttccccctggctcttttg
gatcacttg
>papAnu2
TGGGCGGTGGCACTGGCCGCCTGAGACATGCCCCTGGGACATCTGGGTTTCTCTTGCCCA
TTTCTCCATGCAGTAAACCAAGAGTGGTCGTTGGGTGGCCACCTACCCACAACCATGGCC
ATCCATGCCACCAAGCAGTGGTGTTAGTGAAGCCCTGTCCCATTCTGTAGGGCAACCAAG
CCTGTTAGAAAATCAGAGCCAGTACTTACGGCTTTCTGCAAAACAGGTAAGATAGCAGGT
GAGTTCCTTCTGCCTTTCAGCATCACGCTCACGTCCCTTCTGTCCGCTCCAGATGACCCT
GAGTGTCAGCCCAGCAATGGCACACAAATCCAAGGATGTCACCCAATTCTACTGATGGCT
GAAGTGGGTCTGCCCCCTGAAACAACTCTGGGCAGTTTTCTGTCACTCCTGTGACCTCTC
CTTTCTCCAGCTATCGCCTGTTGGTGGTCCCTGATGCCAGGCAATGAGTCAGGGACCCAG
AGGGAGAGGAAGCCTAATCCCCAACCTCAAAGGAAAACCTagacaagagggacagagaca
caggagaaacagcaaaagagacagagccacacagagagacatacaggagactgcaagatg
gcgagacagagagccagaggaagaaaggtagaaagagagaggcgaagagaggaagacagg
taaaataaggagagggaggaaaaagagcagattgaaaagcattttctttcttttttctct
ctggtgGCTTGAAAGTTCTTTGAAATGATTCATTCTCTGTCCTCTTCAGAGAACAGCAAC
CAGCCCATGCTCATGTGCAACCTGGAGGAAGCCTTGCTGGCTCAGCGGAGGAATGTGCTC
TTTGTCGCTCTCTGGGCCATTGGCTGGCGCCTGAGGGCTCCAGGGCGCCCCTGATAACTA
CATTTAGACAGGCAGTCACAGGCCTGGGGACTGCAGGCACAGTGAGGAAGGTAGGGAAGG
GTCTCTCCAAGGCAGGCCCACCAGGAGCCCCCACTGGGAGTAGTGCAGCCCCTCTCAGGG
GATGGAGCATCTGGAATTCCATGACTGAGGTGCAGCAGGTGACTGAAGGTTTGAGGAGGC
AGTGGTCCCACTCACAGTCAGAAGCAGAGGGGATGAGACAGCCAGATGTGACTGCAATCA
GACACAGTGAGGTTTGAATCCTCACTCTGTCCTTTTCGTTGTGTGGCCTGTGTGACAGGT
CCCAGAGCCTCTCCAGCCTCTGTGGGAAGAAGGATCATCTGATGCCTCTGTAATAAAGTT
GCTGAAGGAGTGGAGGCAGCTTTGACGTTATCAGTGGAACCCACCAGTGCAGACGGCTTC
ATCCAAGAGAACCTGAGGCAGCAGATCTGAGGATTAGGGACGTCAGGAGCTGAAGCCTGG
CTGGAGAGGTGGTGCTCACAAGGCACCCCCACATTCCCCAACAGGAGCCTGAAAAAGGGA
AGCGGCAGTCAACATAGGTTTCACAGCCAAAAGTGGAGGATTTTATGCAGCAGGCCAGTT
CTCTGAAAGCCCACTTGCGAAAGGATACGTTCTTGGAATACCCACTCTACCTACTTGTGA
AAAGCCTGTTTGAAGGAAGAGGCTTTCTGGCCATACTCGgggaatttaaatatatttgcc
agaccaggcgcagaggctaaaaattagccaggcatggtggtgcatgcctgtagtcccagc
tactcaggaggctgagcaggagaatcgcttgaacccaggaggcagaggttgcagtaagct
gagatcgctgtactgcactccagcctgggtgacacagcaagactcagtctcaaaacataa
taaaataaaataaaataaaataaaataaaataaaataaaataaaataaaataaaataaaa
taaaataaaataaaaataaatatatatatccaccTTGTGCAATATTTCAATGCTTGGCAt
gggaagtttttaatttttaactgatTTCTTTCCAGTCCTTGGTAAAACCATTTTCTGTCT
TGCCtacattttggctttttaaaaccCTTTCTCCAGTTTTACTGAAGTGACTGATTTAAC
CCCCAAgaaagtttgttttcattttttataaaattcctAGCAATAGATTTGGAATGGCAG
CGGGAAGGGAAGACtaagagacagaggaggaggagtcTGAGGGTCAAAGAGGGGCAGTTT
GGTCACCAGCCTCCAATGAGTTCTACCTTTGGATCTCCCCTTCCTTGTGTCATCCTCTTC
CATGCTGGATAGGAATGACTTGTGTAACCAAGAGGCCAATGCAGAAATAACACAGCAGTT
TCCCCCTTGCTCTCTCTTGGACCACTTG
>hetGla2
CGGGGCTGCCTGAGGTGCCCACAGAGCATTCCAATTTCCTCTGCCTCCTTCTCAATACAA
TAAACAAAGGGCAGCCACTGGGTTGCCACCTACCAACAACCATGGCACTCTGTGTCACCC
TGCAGTGCCCTTAGGGAACCATCAAGCCTGCTGGAAAGCCAAGAATGGCACCTATGGCAT
TCTGCAAAGCAGGTGAGCCAGCAGATGGGTTCCTCCAGCCATTCAGCCCCACACCCACAA
TCTCCTCTCTCTGCTGTAGAATACACTGAGGGTCAGCACAGCAATGGCACATGAATTCAA
AGTTGTCACTCAATTCTTCATATAACTGAGATGGGTccGCTCCAACACATGCTTTATGTG
TTTTTCTGTCACCTTGAGCTCAGCTTTTCTCAGCTACTGTCTGACAGTCACCTGTGATAC
CAGGCAATGCCTGAGGGACCCAACAGGCAAGTCTGACTAGTTCCCAAAATTCAAGGAAAA
TCTAGACAagagggaaaagagaaacagaaaaagataaggtcatacacagacacacaggca
gtgagagggagaaaggtgtaaagagaaaagagaagaagagagaggtaaaatagagaaaga
gtggggaagGAGCAGATGACAAAGGATTTTTTTTTTCCTTTTTTCTCTCTGGTGGTTTGA
AAATTCCATAGAATGATTCATTCTCTTTCCTTTCCAGAGAATCAATTTACTCATGCGCAT
TTGCCACATTGAAGAGAAAGCTCTGGCCCTGGGGTCCTGGGCTCTGAAGGGGCACCCTGG
GCAGGCACAGGGCTCTGTATGGCTGCTGTGCTCAGCAGAGGAGAGGGAGGCGGGCCCACC
ACCTGACCCCAACCGGCCCCTCTCGGGGACCAAGAGTGCAGAATCCCATGACTGAACTGT
GACCAGTGGTAATGGTGCTGAGGAGGAAGCAACTGTCCTGCTCCCAGGCAGAAGTGGAGG
GGATGCACAGATGCAGATCCGGTCTGGGGCCAGGTAGACCGAGGCTGGAATTCTCACTTG
GACCCTTCTTGTGTGGCCCTGTGACACGTCACCCAGCCCATCCTGAAACGTGGGAAGAAG
GGCAATGCTGTTGTGAGAGGGCTGCTGTGATAATTTATGCTGCTTTGATACTGTTAGTGG
AACCCACGCATGCAAAACGGCCTTGTCTGGAGGCTACAGCTTGAGATGAAGGTTGCAAAA
ATCTGAAGCCCTGGCTGGAGAAGCCTGTATCCTGTCCTCAGGCAGCCCAGACTTCCCCAG
CAGAAGCCCAAGCAAAATACTGTGAAGCCTGCACATATTTCAGGGCCTCACGGGGAGCCT
TTCCTCAACAGGTCGATTCCCTGAAAGCCAGCTTGCCAAAGGATAAGTTCTTGGGGTGAC
AGGTCCCCCAATTTCCCCACTTAAGCTTTCAGAAACCGTTGTCCCAGCCGTACTTGGAGA
ATCTGAATATATTGTATTTTTTTAATGCATAGTATCAAGGCTTTGCGTGACAAGTTTTTA
ATTTTCACTGATTTCTTTCCAGTCCTTGGTAAAGGTATCAGCTGTCTTGCCAACACTTTA
GCCCATTAAGGGCCCTTTCCGCAGTTTTACCGGATCACTGATTTCCAAAACAAAGTTTTT
TAGCTTTACAAAGTTCCTAGTAATATATTTGGAATGGCTTCCGTAGTCTGGGCAATTTCC
ATGGGTTTTAACTACTAGTTTTTACTGCAAAGAACATCAGCAGCTGGCTCCATTCCCTGC
TGCTCAGTTGCAGGCCAGAGAGACAGGAGGAGGCCCAGGGCAGTAGCAGGCTTCTCAGGC
TGG
>chiLan1
AGCTTCACAGCTGCCTGAGATGCACATGGCACACCCGTTTCCTCTGCCCACTTCTCAATA
CGATAAACAGAGGGAAGCCACTGGGTCGCTACCTACCCACAGCCAGAGCACTCCCTGTTA
CCCTTAGTGGCCTGAGGGAGCCATCAAGCCTGCTGGTTTACCTGCTTTGCAGAACCCCAT
AAGCTCTGGCCTTGGTTTTCCAGTGGGCTTGATGACTCCTTCACACCCACAGTCTCCTCT
CTCTGTTCAGCCTGACACCCACAGTCTCCTCTCTCTGCTCTAAAATACACAAAGGATCAG
TACAGCAATGGCACATGAACTCAAATATGTCACCCGATTCATCAGATAACTGAGATGGGT
CCAACACATGCTTTACACTGTAGTTTTCCACCAATGTTGAGTTCAGCTTTTCTCAGCTAC
TATATTGTGATACCAGGCAATACCTCAGGGACCCAAAGGGAAAGTCTGACTGGTCCCCAA
ACTCAAAGAAAAATCTAGACAAGAGGGACAAAGAGAAGCAGAAAAAGATAAGGTCATACA
CACACAAGCAGGCAGTGAGAGGGAGAAAACTGTAAAGaaagagaagagaaaaagagagaa
gcaaaatagagaagaagtggggaaagagcagaCTGGAAAGGATATTTTTTCCTTTTTTCT
CTCTGGTGGTTTGAAAGTTCCATAGAATGATTCATTTGCTTTCCCTTCCAGAGAATCGAT
CCACTCATGCGCATTTGAAAAATGAAGAGAAACCTCTGGCCGTGGGGGCTTGAGCTCTAC
CTGGGAGCAAGTGAAGAGGTGTCCTGAACAGGTGCAGAACCGGGTGTTGTCTCTGGACCA
CTGGGTTCTGCGTGGTCCTGAGGGCTCCGTGCACACTTGGTCACTGTACTCAGCAGCTGA
GAGAAGGCAGGCCCACCCCGACCCAGAGCTCCACAGAAGCCCTCTCAGGGACCAGGGTCC
GCAATTCCATGACTGAACTGTGTCCAGGGGCAGCGGTATTGAGGAGGAGGAGGCAACGGC
CCTGCTCACAGGTAGAAATGGAGGTGATGTGCAGATGGCCAGGTCCAGTCTGGAGTCAGA
TAGGCCGAGGCAGGAACTCTCACTTGGATCCTGCTGTGTGGCTCTGTGACACATCACATG
GCCTCTCCTGACACACGTGAGAAGAATGACAATGCCGCTGTGATAGGACTTCTGTGATAA
TTAATGCAGCTTCGATATCATTAGTGGAACCCATGCGTACAGAATTGGTTTGTCTCGAGG
CTACAGATGACATCAGGAAGTGAAGTCTTGAGTTGAAGTTTGCAGAAATCAGAGTGTTGG
GAGGTCAGGAGCTGAAGCTCGGGCTGGGAGGCCTCAACCTGCCCTCAGCCAGCCCGGTCT
CCCCTAAAGGAAGCCTGCGCAAGGGACTGCCTAACCTGACCACATTTCCATATCAGGTCA
ATTCTCTGAAAGCCAGCTTGCAAAAGGATAAGTTCTTGGCGTGACCAGTCCCCCAATTTC
CCCACTAATGCTTTAAGGAACAGTTGTCCCTCCCATAGCTGGTGAATCTGAATATATTAT
ATTTTTTAGGCATAGTATCAATATGTCAATGCTTTACATGGGTTTTTCATTTTTACTGAT
TTCTTTCTAGTCCCTGGTAAAGGTATCTGTCTTGCCAACACTTTAGCCTTTTAAGGATCT
TTTCCGTAATTTGATTGGATCACTGATTTACCAAAGCAAAGTTTATTTTAGCTTTTAAAA
ATTCTAGTAACAGATTTTGAATAGC
>rheMac3
TGGGCGGTGGCACTGGCCGCCTGAGACATGCCCCTGGGACATCTGGGTTTCCCTTGCCCA
TTTCTCCATGCAGTAAACCAAGAGTGGTCGTTGGGTGGCCACCTACCCACAACCATGGCC
ATCCATGCCACCAAGCAGTGGTGTTAGTGAAGCCCTGTCCCATTCTGCAGGGCAACCAAG
CCTGTTAGAAAATCAGAGCCAGTACTTACGGCTTTCTGCAAAACAAGTAAGACAGCAGGT
GAGTTCCTCCTGCCTTTCAGCGTCACGCTCACGTCCCTTCTCTCCGCTCCAGATGACCCT
GAGTGTCAGCCCAGCAATGGCGCACAAATCCAAGGATGTCACCCAATTCTACTGATGGCT
GAAGTGGGTCTGTCCCCTGAAACAACTCTGGGCAGTTTTCTGTCACTCCTGTGACCTCTC
CTTTCTCCAGCTATCACCTGTTGGTGGTCCCTGATGCCAGGCAATGAGTCAGGGACCCAG
AGGGAGAGGAAGCCTAATCCCCAACCTCAAAGGAAAACCTAGACAagagggacagagaca
caggagaaacggcaaaagagacagagccacacaaagagacatacaggagactgcaagatg
gcgagacagagagccagaggaagaaaggtagaaagagagaggcgaagagaggaagacagg
taaaataaggagagggaggaaaaagagCAGATTGAAAAGCATTTTCTTTCTTTTTTCTCT
CTCGTGGCTTGAAAGTTCTTTGAAATGATTCATTCTCTGTCCTCTTCAGACAACAGCAAC
CAGCCCATGCTCATGTGCAACCTGGAGGAAGCCTTCCTGGGTCAGCGGAGGAATGTGCCC
TTTGTCGCTCTCTGGGCCATTGGCTGGCGCCTGAGGGCTCCAGGGCGCCCCTGATAACTA
CATTTAGACAGGCAGTCACAGGCCTGGGGACTGCAGGCACAGTGAGGAAGGTAGGGAAGG
GTCTCTCCAAGGCAGGCCCACCAGGAGCCCCCACTGGGAGTAGTGCAGCCCCTCTCAGGG
GATGGAGCATCTGGAATTCCATGACTGAGGTGCAGCAGGTGACTGAAGGTTTGAGGAGGC
AGTGCTCCCACTCACAGTCAGAAGCAGAGGGGAGGAGACGGCCAGATGTGACtgcaatca
gacacagtgaggtttgaatcctcactctgtccttttcgttgtgtggccggtgtgacaggt
cccagagcctctccagcctctgtGGGAAGAAGGATCATCTGATGCCTCTGTAATAAAGTT
GCTGAAGGAGTGGAGGCAGCTTTGACGTTATCAGTGGAACCCACCAGTGCAGACGGCTTC
ATCCAAGGGCCCCTGAGGCAGCAGATCTGAGGATTAGGGACGTCAGGAGCTGAAGCCTGG
CTGGAGAGGTGGTGCGCACAAGGCACCCTCACATTCCCCAACAGGAGCCTGGAAAAGGTA
AGCAGCAGTCAACATAGGTTTCACAGCCAAAAGTGGAGGATTTTATGCAGCAGGCCAGTT
CTCTGAAAGCCCACTTGCGAAAGGATACGTTCTTGGAATACCCACTCTACCTACTTGTGA
AAAGCCTGTTTGAAGGAAGAGGCTTTCTGGCCATACTCAGTGAATTCAAATATATTTGCC
Agaaaaattagccaggcatggtggtgcatgcctgtagtcccagctactcaggaggctgag
caggagaatcgcttgaacccaggaggcagaggttgcagtgagctgagatcgctgtactgc
actccagcctgggcgacagagcaagactcagtctcaaaacataaataaaatataaataaa
TATATATATCCACCTTGTGCAATATTTCAATGCTTGGCATGGGAAGTTTTTAATTTTTAA
CTGATTTCTTTCCAGTCCTTGGTAAAACCATTTTCTGTCTTGCCTACATTTTAGCTTTTT
AAAACCCTTTCTCCAGTTTTACTGAAGTGACTGATTTAACCCCCAAAAAAGTTTTTCATT
TTTTATAAAATTCCTAGCAATAGATTTGGAATGGCAGCGGGAAGGGAAGACTAAGAGACA
GAGGAGGAGGAGTCTGAGGGTCAAAGAGGGGCAGTTTGGTCACCAgcctccaatgagttc
tacctttggatctccccttccttgtgtcatcctcttccatgctggataggaatgacttat
gtaaccaagaggccaatgcagaaataacacagcagtttcccccttgctctctcttggacc
acttg
>loxAfr3
AAGCCGAGGTTAGGTCCGCCTGAGACATGTGTCCAGAATAGGTTTCTGGAGCACATGAAG
TGCCCACAGCAGGGACAGCCTGACTTTCTTGGCCCATTTCTCAGCCCTGCCACCCTGAGG
GGATGAGTGAAGCCCCATCACACTCCATAAAGCAGCTAGGTCTGCTAGAAAGCCAAAGCC
AGCTCTGCTAGTTCTCTGAAAACAGGATGCTCAGAGATCCTCCAGCTTCTCAGCCTTCCA
CTCACAACCATGGAGGCAGGCTCCTCTCTGCTCCCGCCTGCCCGGTCATTACCACTTCAC
TTCCCTAAGGGTTGGTGCAGCAACAGTGCAGGGATCCAAGTATGGCCCCCGATGCCCCTC
AAAATCCACACCGTGCAGTTTGCTGTGACTTAGCAAGGCCTCCTTTCCTCAGCTACTACC
ATTGGTCATCCCTGATGCCAGGAAGTGCTTCATGGACCCTAAGAGAAAGTCCGGCTAGTC
CCTAACCTCAAAGGAAAACCAGGTgagagatatagagacagagagagacaaagacagagt
aacagtgagatggaaagaaaggcagaaggagaaagaagtaaagatgaagagagacaataa
aagagaaacaaaataaaaacagaggagatgaaggagaTTGACCCTGGCTATTTGAAAAAG
GATTTTTCTTCCCTTTTTTTCTCTCTGATGACTTGAAAGTTGCTTTAAATGATTCAATTT
CTTTTCTCTCCAGAGAGCAGTTGACAGTCCAGGCTTATTTGCAACAACAAAGAGCACTGC
TGCTGAGGTCTGGGCCTGGGCTGTCCAGCCAAGGGTGAAGGGCTCTGAGGACCATGAGGG
AGGCAGCCCCTAGGGCTCTAGGTGTACACCTCATTCCCACTTCTGGGTTGACAGTGACGG
CCCCAGACTTGCAGTCAACAGCACACACATTTAGGAAGGTATAGCAAGGTCTCCTCTCAA
AGGCAGTCCAACACTCCCAGCCTGAGCTGGAGTTCCCACCACAAATTGCACAGCCCCTCC
TTGGGGTTCAAGTATCTACAATTCCTTGACAGAAATGGGATATGGTGACTGAAGCGTGGT
GAAGGGAACAACTCTCCCATTTATGATCAGAAGAGGATAAAATGTGCAGATGGGTCTAGA
ATCACATGGACCCAGGTCTGAACAAGGCCattttggaaaagtcatctagcctcttgtggc
atctgtgtgaataatgaaaataacccactccataaagttgctgtgagaattaaaACTGCC
TTGGAATTTTTAGTAGAGTTCATTAATGCAAGACTACTTTACCAGGGGATTGGATACATC
ATATTTGAAGGTCTGTTAAACCCCAAGTCGGAGAAGTGGTGTGTTCACTTCCCCTGATAG
GAACCTAGGAAAGATACCTGGAAGCTGACATTGGTTTTATAGCCACAAAAAGAGAATATC
AGCTGCAGGCCAATTCTCTGAACGTTGACTTATAAAAGGACAAATTCTTGAATGACCATT
GTCCAATTTATAAAAAACTAGTTTTAAAGGAATAGTCTTCCTGAATGTATTAAGTGAATT
TGAATATACTCTTATTTTAGGGCTTTGCATGGGAAATTTTCAGTGTTTACTGATTTTTTT
CTAATCCTTGTAGAGCAATTTTTGGTTTTGTCAACATTTTAGGATTTTAAGGATCTTTTC
ACCAATTTTACTTTTTTTACAGCTTTTAATAAAATTTCTAGTGATAGATTTGGCAATTTC
TAATAAGTTTTAATTGGCTTGTTTTTATTTTAAGGGATACTGGTTTTCTGTCTCAATTTC
CCACTGCTGTTGGAGGGAACTTGGGCAGGGAGGAGGCAGGAGCTGGGGTAGACAGGGAGG
GGCAGAAGGGCAAGTGAGGCTATAGGTGAAGATCAGAGGGAGGCAGGGAAGGTGGTATCG
GAGGGCAAAGAGGGGCAATGCAGaagccagcctccaatgagccctacttcctagttgtca
cttacccctgtgcagccctctttcagattgccagggatgacctatgaaaccaagaagata
ttgcagaaatgacattgtggattccactttgctctctcttggaccactca
>oryAfe1
TGTGTGAAGCCCCAGCAAATTCTGTAAAGCAATCGGGCCTGCTTGACCACCAAAGACATT
CTGTTAGTACTCTGCAAAACAGGATGTTCCTCCAGCCTCTCAGCTTCCCACTCACAACCA
CAGAGGCAAACCCTGCTCTTCTCACCCCTCCCTAGTCATCACCACTTTCTTTATCTAAGG
ATCTGTATAGTAACAGCACAGGAATGCAAAGTTGTCATTCACTGGCCCCTAAAACCCACA
CTATGTGGTTTGTGGTGACTCAGCAAAGCCCCCTTTTATTAAGAACAGCCATTTGTCATG
CCTGATGCCAGGCAGTGCCTTAGGGACCCAAAGGGAAAGTCAGCCTAGTCCCTAACCTCA
AAGGAAAATgagacaaaagaacagagacaaaagcagagaagcagtgagatggaaagacag
aaagataaaaatgcaaagataaagagagacaaggagagagaagctaaaaaaaaaaaaaaa
aaaagagagagagagaaagagaggagaTTGACCCTAGCTAGATTAAAAAAGGATTTATTT
TTCTTCTTTCTGGTGGCTTGAAATTTGCTTTAAATGAGTCAGTCTCTTTTCTTTCAGAGA
GAAGTGGATGGCTCACACTCATTTGCAAACACAAAGAAATTACACAGCCCCTCCTTTGGA
TTCAAGTATCAAGAAATCCTTGACAGAAATGCAATATGAAGACCAGAGAGTGGAGAAGTG
AACAATTCTCTCCTTTATCATCAGAAGTGGATAGAATGTGCAGATGTGTCAGGAATCAGA
TGGACCCAGGTTTGAAGCAAGgtcatcttggaagtcatctagctgcttagggcatctctg
ggaagaaagataatacctacttaatagagttgctataagaattaaaACTGCTTTGATATT
TTCGGTTGAGCTAATTTGTGCAAGACTACTTTACCGAAAGGTCAGGAGCTAAAGCCCCAA
GCTGGAGAAGTTCACTTCCCCTGACAAGAACCTAAGAAAGACACCTGGGAGCTCACATTG
ATTTCATAGCCAGAAAGAAAATATCAGCTGCAGGCAAATTCTCTGAAAGCATATTTGGGA
TGGCTTTTATCCAATTCATAAAAAAGTTATTTCAAAGGAATAGTCTTCCTGAACGTATTC
AGTGAATTTGAATAACAAATATATTCTTCTTATGCAAATTTCAGGACTTTGTTTAAGAAA
TTTTCAGTTCTTACTGATTTCTTTCTAATCCTTGTAAAACAATTTTCATTTTTGTCAACA
TTTAGAATTTTGTTGTTGTTGTTATGtgccgtcgagtcggccccgactcatagcgacccc
tccttgggtttccgaggcagtatcattacggaagtagattgccccatcttccttccaagg
agtggctggtgggtttgaGGTCAGTTTTACTGAACTTATTGATTAACAACAACATAAGGT
TCATTTTGGTATTTTATAAAATTTCCAGTGATGGATTGGGAAAATCAGGGAGGCAGGAGA
CTAAGAGGCAGAGGAGAAGGCATCTGAAGTGCAGTGCAGAAGCCAgtctccaatgagcct
ctctgagtgttccctgcccctgtgcaatctactttcagattaatagtgatgacgtgtaca
acaaatagtatattgcagaaatgacattgtggtttccactttcctctctcttggatgact
ca
>jacJac1
AGGAGACAAAAGGTGGAAAGGAAGGAAGGGGTGAAGCAGTGGGGAAGCACATGGGTTAGA
AAGGATGAATTTTCCCCCTTTTCTCTCCCTAGTGGTTTGAAACTTCCTTAGCAAGATCCA
TTCTTCTTCTCCAGAGTCTAGTGCCCAGCCCGGGAGCTCCAGAGCAGGTGGCAAGAGCCC
ATTGTCTTCATTCAGTTCATGTGCTCTGGGTGGTCCCTGAGGGCTGAGCCACTGTGGTCA
GTAGTAGACAGTCACAGCACTCAGGGAGGAAGGGAGGAGGTGTGATCTTGAAGCCCAGCC
CAGCACACCTCACCTGACCCAGAGCCCAGTCACGCCGCCCTTCTCCAGGATGAAATCCAG
GCCTGAGCTGCGGCCAGTGACTGACAGTCCCAAGATGAAAGCCGCTGTCCTCTCTGTGTC
CAGGGACTCGTTTTGACTGAGGTCAGAGACACCAGGGTTTGTGTTAGTCCCTTCCAATGT
AGCCTGTGTGACGTGTTATCTGGCCTCTCCTGACAGCTGTGGGGGGGGGGAGATGTAGAT
AAATCCTTTGCACTAGTGTTGTTGTGAGTTAACGCTGCTGATATGGTTGGTGGAATCCAA
GTGTGCAAGACGGCTTCATCCAGAAATCAGACCCTGGCCTGAAGGCAGGGGGAGATCAGG
AACACTGTCCAAGGGGCCGACCCGCCTTCTGCCAGCCCACTCCTCCTGGACAAGCCTCAG
GAAGGTGCTTCACCACTGTGAAGAAAAGCCCCAACCCTCTGAAAGTTGGCATGTGAAAGG
CTAAATTCTTGGAAGGCACAGGAAGTGGTTTTTTTTTTAATATTTGCTGATTTCTTTCTA
GTCCTTTCTGAAGGCATTTACTATTCTGTCAACATTTTATCCTTTTAAGGACCCTTTCCC
CAGTTTTACTGTCTTTATGGACTTGGCAATAAAAACTTTATATTTTATTCTAAATATTTA
GCGGTTGATTTAGAATGGCAGAGGTCGGGGAAGCTGACGGGCATTGGAAGGAGGGTCAGG
GAAGCAGGGAGGAATAAAGACAAGCGTGAGAGCACGAGGCTGCGGTTCGGGGGACAGCAA
GAAGGTGAGAAGCAGAGAGGGGCAGtgtagcagccaccctccaaggaccccaccttttgg
tcctctcctactttacagctctctcccacagtgggtaggaggggcctgtgtagccaaGGG
CTTGGTGGCATCCCCCCCATAC
>eptFus1
TGCACAAGGGTCAGGGGTCCTGAGACATGCCCATGGGCCAACTGGTTTCCCCAGTCCATT
TCTTCGTGCAATACACAGAGAGTAGACTCAGGGGCGCTGCCTACAAACAACCCTGGTGAG
CCATGCCACCCTGCACAGTGTTCATGTAGCCCTGCTAAGTTCCACAGGGCTGTGACGCTG
AAGCCCTCTCTGGGATTCTCTGCAGAACGCCCAGCCTCACACTCATACGCTATTCTCTGC
TTTGGACAACCTCAGGGGTCAACAAAGCAATGGCACAGAAATCCGAGGATGTCATCCACT
TCTAGGTGGGTGAGGTGGGTGTGGCCCCGAACCACACTGTGCAGTTTGCTGTCACCCCTG
TGAAGTTCCCTCTCCTCTGCCTGTTGGTGGCCCCTGCTGTCAGGCAATGCCTCGAGGACC
CAAAGGAAGAGTCAGGCTAGTCTCTGACCTTCAAGGAAAACCTAGACAAGTGGGACTGGC
TCACAAGAGAAACTGAGAAAGCGAAAGAGGCACACGGAgagacagtgtgaaggaaagaca
aaggagaaaggaataaagaaggcgaagagagcaggagaAGTTGAATGAAGAAAGGGGGAA
AGAGGAGATTGAAAGGATTTTCCCCTTTTTTCTTTCTGGTGATTGGAAAGTTCCTTTAAG
TGATTCATTCTCTTTCCTCTCCAGAGAGCAGCTGGCCACGCACATTTCACCTAGAGAAAG
CCATTGCTAGTGAGTCCTGGCTCTGCTGGCCCTGGCAAGGGTCCTCTGGAACAGGGGGGA
GGGACGGGCTGCTGTGGCTCACAGGCTGAGTGGGCGGCTCCTGGGTCCACTGTTCACTTA
CTAACCACTCTGGTTGGCTAGTGATGGGCCTAGGCCCTCCAGTCACAGTGCACACAGTTA
AGGTGGGAAGGAGATCTTTCAAAGGCAAATCCACCGGTCTGCCCAACCTGGAGTTCTCAT
CTGGAGCCCCCTCCCTGGGGTTCCAGGATCCAGAATCCCATGACTGAAATGCAGAATGGG
GACCAAACACATTGAGAAGGAAGCAATTCTTTCACCTATAGTCAGAGGAGGAGGGAATGG
TATGGCCAGATTTGGTCTTGAATTCAATAGCCTGTTTGAAAATTCACTCATCCACTTGTG
TGACCTGGGAGAAGAAGATGATGCCAATGCAATAGGGTTGCTGTGAGAATTAAACGTTTT
TTGATATGAACAGTGGAAACATTAGTGCAAGACTGCTTCATCTGGTGGCTAGATTTTACT
TCAGAAAACAAACAGCTTGGCCTGAGAGGCTGGGCTGCAGCATATTTGAGGACTGGGGGG
TTGGGTGGGGTGGAGGACAGGAGCTGAAGCTATTGGCTGGAGAGGTGGTGTGTTCCAGGC
ATTAAACCAGAAAGACTCCTGGAAGCTGACATAGATTTCACAGCCAGACAGAGAGGCTGC
TCTGCCTAGGGTCAGTTCTCTGAGAGCCAACTTGTAAAGGAGAGATTCTGCAGCACCCAG
TTTGCCTACGCACAACCAGCTTGTTTTAAGGAGCATTCATGATGCAAAATATCAGTGTTG
TGCATGGAAAATTTTCAAGTCTACTTATTTCTTTTTATTTCTTTGGGGAGCCATTTCCTG
TTTTACAAATATGTTTACATTTTCAAGACCATTTCTGCAATTTTTTAATTTATTGATTTA
CATAAAATTTAGATTTTGGTAAAACTTCTAGCAATTCATTTGACATG
>canFam3
GAGGGCTGCCTGAGATACACCTGTGGGGATGGCTGGGCTTCCTCTGCCCATTTCTCCATG
TGATAAAGAGAGAACAACCCCTGGGTTGCCACCTACTAGTGACCATGGCCATCCACGAGG
CCCCGCAGCGATGCCAACGAAGCCCTGTCACGTTCTGTAGAGCAACCAACTCTGCTGAAA
AAGTAGAGTCTGCCTTTGTGGTTTCCTGCAAAACAGGAACCCCAGCAGGCTGGTTCCTGC
AGCCTGTCAGCCTCACTCTCACACTCCGCTCTCTGTGCCCCAGATAACCCCAGGGGTCAG
CAAAGCAGTGGTGCAGAACATGTGTGAGACAGGTGTGCTTCCGAAGCAGACTGTGGAGCT
TGCTGTCACCTCCGTGAACCGTTTCCTCGGCTACTGCCTGTCCCTGATGCCAGCCCATGC
CTTGGGGACCCAGTTAGTCCCTGATCTCAGAGGAAGATGTAAATGAGAGGCACGGAGATA
CAagagaaacagagaagaaacagagacacacggagatggtgagatggaaagtcagagaga
cagagggggaaaggtggaaagacagtgaagacaggaagagaagtagagtaaagagagggT
GGAGCAAGGACACTAAAAACTGTTTTTTCCCTTTTTTCTCTCTGGGGGCTTGAAAGTTCC
TTTAGGTGATTCACTCTCTTTGCTCTGCAGACAGCAGCTGCTGGAAATGCCCATTTGCCA
CGTTAGAAGAGACAGCCATGGTGGGGGTTCCTGGGCTCTGCTGCCTTGGGGAGAACCCTC
TGGAACAGGTGGGAAGAACATGCTGCTTGCAGCTCAGCAGGCAAGTGGCTGCCCTTAAGG
TCTGCAGCACACTTAGTAACCACGTCTGGTCGGCAGGCGACAGGCCTGGGGACTTGCAGT
CACCGTGCACACAGCCAGGAGGGCGGGAAGAGGTCCCTCAAAGGCAAACCTTCTCCTCTC
CCTTCCCCCCAGTTGGAGTTCTCACCGTGTGTCACACCGCCGGTCCCATGACTGGAAAGC
GGGATGGTGATGGAAGGTGGTGAGGGAAGCAATGCTTCTACTTAAAGTCAGAGGTGGACG
GAACGTGAAGACCTGATCTGGTCTTGAATGTTCTCTCGTCCACTTCTCATGGGACCTTGT
GTGAGGAGTCGCCCAGCCTCTGTTGCACGTGTGTAATGCCCAGGTGATGGGGAGCTCTCC
GAATCCCGCTGCTCTGATCAGCTCAGCGGAGCCCAGGAGCTCAGGACTGCCTTACCTGGT
GGTTTAGGTCTGCGAGGGGCAGGGGGCAGATTGCAGCATACCTGAGGTTCAAGAGAGGGT
CAGGAGCCCCCAGTGGGGGGTGTGTTCAAGGTGTGAAACCAGAAGGACGTCTGGAAGCTG
ACACAGATCTCACAGCCAAAAGGGGAGAACTGCGGCGAGCCAGTTCTCTGAAAGCCAGTC
CATAAAAGGATAGATTCTTGGGGTGCCCCATGTCCCTGCTTCCAGTGAGTTTGTTTTGAG
AAATAGTCTTTCTGAAGATATCAGTGAACTGCAAGGCTTCAGTGCTTTGCACGGGAAAGG
TTTTACTCTACTCTTTCCTTTCTAGCCCTTTGCAAAGCCACTTTCTGGTTTGCCAAAATT
GTAGCATTTTAAAGACCCTTCCCCCAAATCTATTGGATTTACCCATTTGCaaaaaaTTTA
GCCTTTTATAGTTTCCAATAATAGATTTGGAATGAGGGAAGACTGCCAGGCAGAGGGGAA
TGAGGCTAAGGCAGAGGACAGGAGGGAGGAGGAGTGTGGGAAGCAGCCTCCAGTGAGCTC
CAGCTCCAAGTACCACCCCGAATAGTCCTCTCCACGTTGGGGCAGGGGGAGGGGGGATGA
GCTGTGTACCAACAGCATGTTGcagaaatgagcctgcgtttccaccttgctctctcttgg
atcactag
>mesAur1
GGCCCATCAACTCAAAAATGCCACATAGTACTATTGGTAGATGTGATGGGTCAACCCATA
AAATCATATTATATAGTGTTATGCCAACTTCAGTTGCTATAGAATATTAGTCTCTGGTGC
CAGGCAATGCCTCGGGGACCCAAGGGGAAAGTTGGTCCAGATTCAAATAGCCACCTAAAC
CAGAGTGACCAGAGAGAAACAAAAGAAAAGGTTAGCTACAGAGAGAGGCAAACACATAGA
GAGACAGTGAGAGAAGTAAATGTACAAAGAAAAGAAGAAGTAATGAGAAAGAGGAGAATG
AAGGTGGAGAAGACAAGCCCCTCCTCTTCCTGTGGCTTGAAACTTCCACAGACATTTTCA
GCACACTCCAGGTGTGCTGCCTGGGACCTCCTTCACAGATAGGAAGAATGCTAGTCCTCC
CTTACTGGGCACTGGGTGGTCCACTGAAAGCCCTGCCTGTGTGCTAAGCCACTGGACAGT
AAGAGACAGTACCACACACATCAAGGAACAGATGAGGAGTGCATCCAAAGGCAGGCCCAC
CACTCCCAGCCAGAGCCAGACCCCACCACCGGGAGTCATGCTGCCATACTCCAGGATGAA
TTCTGAGTGAGGTGAGACCAGAGACTGAAGGCAATCATCAAGGAGGAAGAAGTTTTCCAC
TCAATTGGAAGTAGAAAATTACCCAGAGGGCCAGGTTTTGTCTGCAGTCAGAGACAACAT
GGCTGGACTTCACCGGGGTACAACCTTCAGGGCACGTCACCCAGGCTCTCCTGCCTGCCA
TGGACACCTTTGAACTGGTGCTGCTGTGAGTAAAGCCTGCTGGCATTGCCATTGGAACTC
ATGTGTGCAAGATTGCTCTATCCAGAAAAGCAAAGCCTGGCTGAGGAGGTCATGAGTGCT
GTGTCCAAGGTACTGAGCTCACCACCTTCCCCCACCCTGCTCCTGCTGAGGCCAGTCTCC
AAAAGGCACTGCTGAGCTTGGAGATTTCAGGGCTATAAACGGAAACTACCACGGATTACC
TGAAAGCTGGTTGCAAATGAATACATTCTTGAGTGCACAATTTCCCTGCCTACAAAAGCC
TGTCTTAAGGAACAGTTGTCCTAACCACATTCAGTGAACCTGAATATTTGTCTTTTAAAT
GTCTAGCAGTAGTTTTAGAATGGCAAAAGGCAAGAGTGGGGGAGTCGGGGAAGCAAGGGA
gcagtcagactctaaggggccatctttgggtgcccgctttcccgcatagtcctctaccac
acgggatagggatggcctgtgtagccatggagacagtgctagttcctctttgcactctcg
ggtcacttg
>equCab2
GAGGCGGGGGTCAGGGCTGCCTGGGATGTACCCATGGGATGGCTGGGTTTCTCCTGCCCG
TTTCTCAATGTGATAAACAGACAGCAGCCTCTGGGTTGCCACCTGCAAATGACTGATCCG
CACCACCCTGCGATGATGTTAACAGAGCCCTGTCACATTCCATAGAGCAACCAAGCCCCC
TGGAAAACTAAAGTGGGCTCCTGTGGTTTCTGCAACCCAGGAAGCCCAACAGGTGTGCTC
CTCCAGCCTCAGGCTCACACTCACACTGCCCTCTCTGCTCCAGACGACCCCAGGGGTCAG
CGCAGCAAAGGAACAGGAATTCAAGGATGTCGCCCAATTCTGTTGATGAGTGAGGCAGAT
GTGCCCCCGAACCATACTGTGCCCTTTGCTGTCACCCTGTGAGTTCCCCTTTTCTCAGGT
ACTGTCTGTTGGGCTCCCTTGATGCCAGGCAATGCCTCAAGGACCCAATGGGAGAGCTGG
GCTAGTCCCTGACCTCAAAGGAAAACCTAGATgagagggacagagacacaagagaaacag
agaaagagagaggcccagagagagacagggagctggaatgctcgggcgacagagggagaa
agctataaagaaggggaaggaggaagagaagtagaaggaagcggggcaagagagaTGGAC
AGGATTTTTTCCCTTTTTCTCTCTGGTGGCTTGAAAGTTCCTTTAAATGATGACTCATTC
TCCTCCTCTCTGAGAGCAGCTGCTGGCCATGAGCACTTGCAATGTCAGTGGTGAGTCCTG
GGCTCTGCTGGCCCTGAGGAGAATCCTCCGAAGCAGGTGGGAAGAACAGGCTGCTTGTGT
CTCACTGGGCGAGTGGGTGCCCCTGACGTCCACTGTATACTTAGTCACCTCTTCTTGTCA
GCAGGTGACAGGCCTGGGGACTAGCAGCCACAATGCACACAGTTAGGAAAACAGGAGGAG
GTCTCTCAAAGGCAAACCCACCACTCCCAGCCGACCCAGCGTTCTCATTACAAGTCACAC
AGCCCCTCCCTGGGGCTCCAGTACCCAGAATCCCATGACTGAAATACAGGACGGTGACTG
AAGACATCGAGAAGGAAGCAATCCTCCCATCTACAGTCAAAAGTGGAGGCAAGGTCATGG
AAGATTTGATCTTGCATagatagaccaaggtttgaatattcactcatctgcttctggtgt
gaccttgtatgacaagtcactcagcctcttgtgacatctgtgtgaagaagataacgccta
tgtaatagggttgctgtgagaattaaGCTGCTTTGAAATTATCAGTGGAACCCATTAGTG
CAAGACTGCTTTATCTGGTGGCTAAAAATGACCAAGACCAAGCTCTGAGGGGCTGGGCTG
CAGCATATTTGAATGCTGGGGGGCTCTGCAGAGCGGTCAGAAGCTGATGCCCCTGACTAG
GGAGATGGTGTGTTCAAGGTGCTAAACCAGAAAGACACCTGGAAGCTGACATAGATTTCT
ACAGCCAAAAAGGGAGGACTCTGCAGCTTTCTCTGGAAGCCAATTTGTAAAAGGACAGAT
TCTTGGAATGCCTGGTTTACCTGCTTACAACAAGCTCGGTTTGAGGAGCAGTCTGATGAC
GATCAGTAGACCTCTCTGCATATGCAACACTTCAGAGCTTCGCCTGGGAAGCCCTCAGGG
TTACTGATTTCTCGCTGATCCTTCGTGAAGGTATTTTCTGTTTTGCTGATATTTTAGCAT
TTTAAGGACTCTTTTGCCAATTTTACTGAAGTTACTAACCTATAAAAAATTTAGCTTTTT
ATAAAATTTCTAGCAATAAATTTGGAATGGCAGCTGGAAGGAGGCCTGGAGCTCAGGGGG
GGCCAGGAGCAGGGAGACGGAGAGGAGAATAGTGCAAGACACAGCCAGGCTGCTGATCCC
ACAGACAGGAGAGGGTCTGAGAACAGAGAGACTGAGAGGCAGAGAGAGGTCAGAGAGAGG
GCAGCGAGGCTATGGCTGAAGATCCGAGGGAGGGGGAGACTGTGCCtgtgcgagccagcc
tccagcgagttccacctccaatgtcacctctgccccgtgttgtcctctctcacgttggat
acagatggcctgtgtccccaagaagatgttgcagcaatgacactgcagtttctacctgct
ctctcttggatcactcg
>musFur1
CAGTTGGGGGTGAGAGCTGCCTGAGGTATAGCCATGGGGATGGCTCGGTTTCCTCTGCCC
ATGTCTCAATGCAGTAAAGACAGAGCAGTCCTTGGGTTGCCACCTACAAATGAGCACGGC
CATCCCTGAGGCCTGCAGTGATGTCAATGAAGGCTTGTCACGTTCCACAGAGCAGCGGAG
TCTGCTGAGAACACAAAGCCTGCTCTTGTGGTTTCCTGTTTTGCAGGAAACCACAGGTTG
GTTTCTCCAGCCTGTCAACCTCAATCTCACACTCCTCTCTCTGTGCCCCAGACAACCCCA
GGGGTCAGACAAGCCATGGTGAAGAAGGTGGGGGAGACAGGTGTCCTTCCGCAGCACACT
GAACAGTTTGCTGTCACCTCTGTGAACCTCCCTTTCCTCAGCTATGGCCTGTCCCCAGTC
CCCAATGCGAGACCATGCCTTGGGGACCCAGTTTGTCCCTGATCTCAAAGGAAAATGTAA
ATGAGagatacagaaatgcaagagaaacagagaaagaaacagaGGTGCCCAGAGCAAGAG
CAAGAGGGAAAGTCAGAGAGACAGAGGGAGAAAGGTCTAAAGAAGGTGAAGAGAGGAGTG
GAACGGGGAGGGGGGAGAGAATGAAATGTTTTTTTTCCTTTTCTTTCCTCTCTGGAGGCT
TGAAAATTCCTTTAGGTGATTCACTCTGTTTCCTCTGCAGAGAGCAGCTGCTGGAAATGC
CCATTTGCCAGGTCCGAAGAGAAAGGTGCTGTGGGGAGTCCAGGGCTCTGCAGCCCTGGT
GAGCGCCCTCTTGAGCAGGGGGAAGAACATGCTGCTTGTGGCTAGGCACGAGGCTGCCCA
AGGTCCACAGCACACTTAGTAACCACTTCTGTTGGGCGGATGACAGGCCTGGGGACTTCC
AGTCACTGTTCCCACAGCTAGGAGGGTGGGAAAAGGTCTCTCAAAGGCCAACCCACCCCA
GCTGAGCTGACCTGGAGTTCTCATCATGTGTCACACCACCTGTGCCTGGGGTCTCCAGGA
TCCAGAATCTCATGACTGGAATGAAGGCACTGAAGGAGGAGATAGATGCTCCCACTTAAG
GTCAGAATTGGAGGGAGCGTCATGGCCCGACTGGATCTTGAATATTCTCTCGTCCACTTC
TTATGGGACCTTGTGTGACAATCCACCCAGAGTCTGTGCTGCGTGTGTGAAGGAGGTAAT
GCTTCTGTAATGAGGAGTTGTAAGAACTGAGCTGCTTTGAGAGTCCCAGTGCAGCCCATA
AGCTCGGGGTGCTTTATCTTGTGGCTGAGGTCTGCAGGGAGAGGTGGCTGTGTATCTGAG
GTGCCGGGGGGCTTTGTTGGAGGGTCAGAAGCTGAAGTCCCTCGCTGACAGTGTGTTCAA
GGTGCTACATCATAAGGACATCTGGAAGCTGACACAGATCTCACAGCCAAAAGGGGAGTA
CTACAGCAGGCCAGATCCTGAAAGCCAATTCATAAAAGGATGCTTTCTTGGGAGGCCCCA
TGTACCTGCTTACAATGAACTTGTTTTAAGAAACACTCTTTCTggggtgcctgggtggct
ctaagtgctcctcagctcaggtcatgatcccagggttctgatcaagccccgcatcgggct
tcttgctctgtggggagcctgtccccctgcttgtgttccctctcttgctgtatctctctc
tctatcaaataaaagaatcagaaaaaaaaaAACGTCTCGTCAGAATTTCAGTGCTTTGCA
TGGGAAAGGTTTTTCTGTACTCATTCCTTGCTAATCCTTTGGAAAGCCATTTTCTCTTTT
GCCAAAATCATACCATTTTAAGGACACTTTCCCCAATTCTATTGAATTTGCTGATTTACA
CCCTTTAGCTTTTTAAAAAAGGGAGAGTCTGAGAAGCAGAGAGGAGGGAAGACTGAGGGG
CAGAGCAGAGCAAGTCTAAGGCTGAGAACAGGAGGGAGCAGGGAACGTGAAAACCAGCCT
CCAGCCTCCAGGCCACTCCACATTGGGTTGGGATGAGCTATGTACCAACAGCATGTTGca
gaaatgagcctgaagtttccaccacactctgtccttggatcactag
>ochPri3
TGCATGGCGGTTCAGGCTGCCTGAGACATGGCCGCAGCAAACCTGGGCAACCCTGCCCCC
AAGTCAGTGCAATCAGCAGAGAGCAGCTCTAGGTTGCCCCTCACCCAGAACTATGGCAAT
CTAGCCTGCCCTGCAATGGTGTCACCAAACCTGCTGGAAAGCCAAAGCCCAGGCTTATGG
TTTGCACAAAGCAGATGAACCATAGGTGAGCTCCTGTAGCCTTCCCACCTTACACTCACA
AACCCCACTGTACAGACCAGCCTATGGAATGGCACAGGGTACAAAGCCACACCTGTCACT
CAATTCTGCTGGTAGGTGAGATGGGTCTGCCCTAAAACAAAATTGTGCCGTTTTTATCAA
TGCTGTGAACCCCTCTTTCCTCGCTACTGCCTGTGGATGACACTTGGATCAGGCGATGCT
CAGAGGCCCAAAGCAGGTATCTAGGGTCAGCCCTGATCTCAAAGGAAAACCCACACGAGA
GGGAATAAAATACCAagagagagagagacagagcgagagaacaagagagaggtgtgaaga
gagtcagcgagagGTAAAATTAAGACAAGGAGAAGAGAGCAGATTGAAAAGGAACTTTTC
CCTCTAGTGGCTGGCAAGTTCCTTTGAAGGATCCATTTATTCCTCCCCAGAGAATCAGTT
GGCCTGGGGGCCTTGGTGACATCAGAGCCTGGCTGACACTTCCCACACCCAGCCTGGGCC
TGAGCCAGGAAGCAGGTGGGAGGAGGGCTGACCGCGCCTCACTGGAGCATACAGGCCGCC
CCTAAACGGCCCTACGTGCAAACTGAACAATTGCATCTGGTCAACAGGCGACAGCTAAGT
GTAGCAAGGAGCTCTGGGCAGGTGTCCACAACCCAGCCCAGCCCCAAGGCCCACCACAAG
GAGTCATGCAGCCCCTGCTGGAAGAATTGAGAATTCAGAATCTCTAGACTGCAATGTGAC
TGATGGTTTGAATGAGCACGTGGCCCAGGAGGATTCAAGCTGCTTTGCAATTATTGGTGG
AACTCATGCATGCAAGATTGCTTTATCTGGGGAACGGAGGTGACTTGGGCAGCAAAGGAC
TTGGCCTGAGGTTTGCAACATCTCTGAGAGTTGAGGTCAGGGCGAGAAGGATGCCCCAGC
AGGCCCCAGCTGAAGAGGTGGCATGACCAAGACTCTGAACCTGACCGTGGCCAGTCCCAG
GGAGCATGAGAAAGGCACCTGGAAGCTGATACAGGGAGGATTTCCGCACCAGTCCTGAAA
GTCAGTATGAAAAACAAAACTTTCTTAAAATGCCTGATTCAGCTGCTTAAAAAAATATGT
GTGGTggggccagtgctgtggcaaatctttaaaaaaaTGAAAGAAAAGTGAGTGATCTTC
TTGCGTGTTAGTGCTTTTCATTTTCACTGATTTTATTCTAGCTGTCTGTAAAACTATTTT
CCAGCTTGCCAACATTTAAGCCTTTTTGGGACATCTTCCCACGTTTTACTGGATGTACTA
ATTTCTAAACAAAGGCAGGGGAAAGGGAGGCTGAGACCGGAGGAATTCTGAGGAGCCAGG
ATGGATAGTCTGGGTGCCAGCCTCCATGGAATCCTCCTTTCAGGCACTGACTTGTCCCTG
ACTACTTAGGGCCAACCTGGGCTCCAGGGAAGATAGCACAGAAGCAACTCTCAGATAACT
CC
>myoLuc2
TGAACAAGGGTCAGGGGTCCTGAGACACGCCCATGGGCCGACTGGTTTCCCCGTCCATTT
CTTCGTGCAATACACAGACAGCAGACTCAGGGACGCCACCTACAAACAACCTTAGCAAGA
CATGCCGCCCTGCACGGTGTTCACGTAGCCCTGCCAAGTTCCCCAGGGCTGGGAGGCCGA
AGCCCGCTCTTGTGGTTCTCTGCAGAACACCAACCTCACACTCATAGGCTATTCTCTGCT
TCAGACAACCCCAGGGGTCAACAAAGCAAGGGCACAGGAATCCGAGGATGTCATCCACTT
CTAGGTGGGTGAGGTGGTGTGGCCCCGAACCACACTGTGCAGTTTGCTGTCACCCCTGTG
AAGTTCCCTCTCCTCTGCCTGTTGGCAATGCCTTGAGGACCCAAAGGAAGAGTCAGGCTA
GTCTCTGACCTTCAAAGAAAACCTAGACAAGAGGGACCAACTCACAAGAAAAACTGAGAA
CGTGAAAGAGGCATACGGAGAGACAATGCGAAGGAAAGAAACAGAGGAAGAAGCGAGTAA
AGAAGGCAAAGAGAGCAGGAGAAGTCGAATAGAGAAAGGGGGAAAAAGGAGATTGAAAGG
ATTTTCCCCCTTTTTCTCTCTGGTGGCTTGAAAGTGATTCATTCTCTTTCCTCTCCACAG
AGCAGCTGACTAGAGAAAGCCATTGCTGGTGAGTGCTGACTCTACTGGCCCTGGCGAACA
GGGAAGCGGGACGGGCTGCTGCGGCTCACAGGCTGAGTGGGCGGCTCCTGGGTCCACTGT
TCACTTACTAACCACTCTAGTTGGCAGATGACGGGCCTAGGGCCCTCCAGTCACTGCACA
CAGTTAAGAAGCAGGAAAGAGATCTTTCAAAGGCAAATCCACCGGTCTGCCCAGCCTGGA
ATTCTCATTACAAGCCCCCTCCCTGGGGTTCCAGGATCCAGAATCCCATGACTGAAATGC
ATTGAGAAGGAAGCAATCCTCTCACCTATAGTCAGAAGGGGAGGGAATGGAATGGCCAGA
TTTGGTCTTGAATTCAATAAACAGTTTGAATATTCACTCATCCACTTGTGTGACCTGGGA
GAAGATGATGCCAATGCAATAGGTTGCTGTGAGAATAAAAGTGTTCTATTTTTTTTATAT
GATCAGTGGAACCATTAGTGCAAGACTGCTTCATCTGGTGGCTAGATTTTACTTCAGAAA
ACAAACAGTTTGGCCTGAGGGGCTGGGCTGCAGCATATTTGAGGACTGGGGGGTTGAGTA
GGGTGGAGGACAGGAGCTGAAGCTATTGGCTGGAGAGGTGGTGTGTCCCAGGCATTAAAC
CAGAAAAACTCCTGGAAGCTGACATAGATTTCACAGCCAGATTGAGTCGCTGCTCTGCCG
CAGGTCAGTTCTCTGAGAGCCAACTTATAGAGGAGAGAATCTGCAACGCCCCATTCGTCT
ACTCACAACCAGCTTGTTTTAAGGAGCAAAAAATCATATATATCATCATTAAAAATTTTC
AGGTTTACTTATTTCTTTTTAATTCTTTGGGAAGCCATTGCCTGTTTTGCAAATATTTTA
CATTTTAAGGACCATTTCTGCAATTTTTTAATGTATTGATTTACAGAAAATTTAGATTTT
TGTAAAACTTCTAGCAATACATTTGACATGGCAGAGAGGAGGGAAGACTGAGGGGCAGAG
GAAAGCAAGGCTATGGCTGAGGATCTGAGGGAGGGGGGACTGTGGGAGCCCTCAGCCCCA
CCCTACGTATTCCTCTCCCACAGCAGATAAGGACGGCCTGTGCACCCAAGGGCATGTTGT
GGGA
>ponAbe2
TGGGCAGTGGCACCGGCCGCCTGAGACATGCCCCTGGGACATCTGGGTTTCCCCTGCCCA
TTTCTCCATGCGGTAACAAAGAGTGGTCGCTGGGTTGCCACTGTAGGGCAGCCAAGCCTG
CTAGAAAATCAGAGCCAGTGCTTATGGTTTTCTGCAAAACAGGTAAGACAGCAGGTGAGT
TCCTTCAGCCTTTCAGCATCATGCTCATAGTCCCTTCTCTCCGCTCTGGATGACCCTAAG
TGTCAGCCCAGCAATGGCGCACAAATCCAAGGATGTCACCCAATTCTACTGATGGCTGAA
GTGGGTGTGCCCCCTGAAACAACTCTGGACAGTTTTCTGTCACTCCTGTGACCTCTCCTT
TCTCCAGCTATCACCTGTTGGTGGTCCCTGATTCCAGGCAATGAGTCGGGGACCCAGAGG
GAGAGTCAGCCTAATCTCCGACCTCAAAGGAAAACCTAGACAagaggcacagagacacag
gagaaacagcaaaagagacagggccacacagagagacacgcaggagcctgcgagatggca
agacagagagccagaggaagaaaggtagaaaaagaggtgaagagaagaagacaggtaaaa
taaggaaagggaggaaagagagCAGATTGAAAAGGATTTTCTTTCTTTTTTCTCTCTGGT
GGCTTGAAAGTTCTTTGGAATGATTCATTCTCTGTCCTCTTCAGAGAGCAGCAATCAGCC
CATGCTCATGTGCAACCTTGAGGAAGCCTTCCCAGCTCAGGGGAGGAATGTGCTCTTTGT
CGCTCTCTGGGCCATTGGCTGGCCCCTGAGGGCTCCAGGGCGCCCCTGATAACTACATTT
AGACAGGCAGTCACAAGCCTGGGGACTGCAGGCACAGTGAGGAAGGTAGGGAAGGGTCTC
TCCAAGACAGGCCCACCAGGAGCCCCCACTGGGAGTAGTGCAGCCCCCCTCAGGGGATGG
AGTGTCTGGAATTCCATGGCTGAGGTGCAACAGGTGACTGAAGGTTTGAGGAGGCAATGC
TCCATTCACAGTCAGAAGCAGAGGGGATGAGACGGCCAGATGTGAttggaatcacacaca
gtgaggtttgaatcctcactctgtcctttttgttgtgtagcctgtgtgacaggtcccaca
gcctctccagcctctgtgggaagaaggatcatctgatgcctatgtaatagagttgctgaa
ggaGTGGAAGCAGCTTTGACATTATCAGTGGAACCCACCAGTGCAGACTGCTTCATCCAA
GGGCACCTAAGGCAGCAGATCTGAGGATTAGGGATGTCAGGAGCTGAAGCCTGGCTGGAG
AGGTGGTGCGCACAAGAACCCCCACATTCCCCGATAGGAGCCTGAAAAAGGTAAGTGGCA
CCCAACAGAGGTTTCACAGCCAAAAGTGGAGGATTTTATGCAGCAGGCCAGTTCTCTGAG
AGCCCACTTGTGAAAGGATACGTTCTGGGAATACCCACTCTACCTACTTACAAAAAGCCT
GTTTGAAGGAAGAGGCTTTCTGGCCATACTTGGTGAATTTAAATATATTTGTCAggccgg
gcacggagacaaaaattagccaggcatggtggcacgcgcctgtagtcccagctactcagg
aggctgagacaggagaattgcttgaacccaggaggcagaggttgcagtgagcagagatca
ctctactgcaccccagcctgggtgacacagcaagactcggtcacagaaaaataataataa
aataaaaTCATAAAATAAATATATTCACCTTGTGCAATATTTCAATGCTTGGCATGGGAA
GTTTTTAATTTTTAACTAATTTCTTTCTAGTCCTTGGTAAAGCCATTTTCTGTCTTGCCT
ACATTTTAGCTTTTTAAAAACCCCTTTCTCCAGTTTTACTGAATTGACTGATTTACCCCC
CAAAAAAGTTCTAGTTTTTTATAACATTTCTAGCAATAGATTCGGAATGGCAGAGGGAAG
GGAAGACTAAAAGACGGAGGAGGAGTAGTCTGAGGGTCAAAGAGGGGCAGTTTGGTCACC
Agcctccaatgagttctacccttgggtctccccttccttgtgtcatcctcttccatgctg
gataggaatgatttgcgtaaccaagaggacaatgcagaaataacatagcagtttccccct
tcctctctcttggatcacttg
>oryCun2
TGCATGGCCGTCAGGGCTGCCTGAGACACTTTCACAGGAAGCCTGGGCTTCCCCTGTCCC
CTCAATGCAATCAACAGAGAACAGCTGTGGGTGCCCGCCACCCAGGGCCTGTGGCAATCC
ACGCTGCCCTGCGGTGGGGTCAGCTCTCACGTGCTGGGGAGCAGCCAAGCCTGCTGGAAA
ACCAAAGCCGCTCATGGTTTTCACCCCGCAGGTGAGCGCCTCTACCTTTCAACCTCACTC
GCACAGCCCCCACTCTCTGCTCCAGACTCCCCTGGGGCCAGCGCAACAGGGCTCGAATTC
AAGTCATTAAATTCTACTGGTGTGTGAGATGGGTCTCCCCCAAAACCCTCCCTTTCTTCA
GCTACGCCTGTGGTGACCCTGATGCCAGGCAAAGCTCAGAAAGCTTGACCAGTTCCTGAC
CTCAAAGGAAAACCTACTTgagaggggccaagacacagagaaagagagtcagagtgaggg
aacaggagctaaagagagctgtaaagagaggaagacagaggcaaagagatggagaACGGA
GAGCAGACGGAAGAGGGTTTTCCCCTTTCTCCCTCTCATGGCTGGAAAGTTCTTTGCTGG
ATCTATTCTTTCCTCTCCAGAGACTCCATCAGCCCGGGAACGTAGGTGACAGTGGAACGG
GAAGCCAGAGCCCGGCTGATTTGTTCTGCACCCAGGCTGGCCCGAGCCGAGGGCCTCCCG
AGCGGGCCTGTGGTTCACTGGGTGCCCGGGTGGCCCCCGAGGGCTCCACGGGCAGCAGGG
ACCTGCAGGCGTGGTGCGCCTGACAGGCACCCCACCCCCAGCCTGACCCCAAGTCCCCAC
CAGCCATCTCGGAGCCCCTCCCGGGGGCTGTGGATTCAGAATCCCATGGCTGAAATGTGG
CTGgtaactgggggacctggactgagttctcagctcctggctGACCTCAGGAAGGAGGGA
GGAGAGAGgagagagagcgttccgatgggcagatatgatctggagtcagaccaaggtttg
aattctcactctgccccttttgtgtggcctGTGTGGAATGCAAATGTAACAGGGCTGCAG
GAGAAGTCAAGCTGCTCCGACATTATTAGTGGAACTCAGGCAGGCTAAACTGCCGTATCT
GGGGACTGGAAACCATCTAAGAGGCAGAGTCTCGGTCTGAGAGCTGAGGTCAGGGCGAGA
AGGGAGCCGCAGCAGCCCTGGTGGAGAGGGGCGGGGATGGAGGCTCTGAACCTGACCCTG
GCCAGTTCCTGCTTCCCCGGACAGGAGCTTGAAGGGGTGCCTGGGCGCGGACACAGACTG
CACAGGCAAGGCTGTCCACGCAGGCCAGTTCTCTGAAAGCCAGCCTGGGAAACCATGTCC
TCTCGGAAGGCCTGATTTACCCACGTAGAAGACAGTTGTCGCCTGGACGAGTCTTCCTGG
CCGCTCTCAGCAGTGCTTTGCTCGGGAAGTTTTTTGATTTTTCCTGATTTCTTTCTAGTC
CTCTTAAAGCCACTTTCCAGCTTGCCAACATTTTAGCCTTCTCAGGACACTTTTCCCAGT
TTTACTGAATGTACTGACTTATAAAAAAGGAGAAGCAGACGGAAGGGAGATGGAGGGCGG
GAGGAGTCTGAGTGGCAGAGGGGGCAGCCTCCAGGTGGTCCTGCTTCCGGGGTCCCCTCT
TCAGGGCAGCCCTTGCCCCCACTAGCTGGGGATGGCCGGGCAACTGAGACGATGGTGTGG
CAGTGACTCCTAGAGTGGCAATAACTCC
>chlSab2
TGGGCGGTGGCACTGGCCGCCTGAGACATGCCCCTGGGACATCTGGGTTTCCCTTGCCCA
TTTCTCCATGCAGTAAACCAAGAGTGGTCGCTGGGTGGCCACCTACCCAAAACCATGGCC
ATCCATGCCACCAAGCAGTGGTGTAAGTGAAGCCCTGTCCCATTCTGTAGGGCAACCAAG
CCTGTTAGAAAATAAGAGCCAGTACTTATGGCTTTCTGCAAAACAGGTAAGACAGCAGGT
GAGTTCCTCCTGCCTTTCAGCATCACGCTCACGTCCCTTCTCTCCGCTCCAGATGACCCT
AAGTGTCAGCCCAGCAATGGCGCACAAATCCAAGGATGTCACCCAATTCTACTGATGGCT
GAAGTGGGTCTGCCCCCTGAAACCACTCTGGGCAGTTTTCTGTTACTCCTGTGACCTCTC
CTTTCTCCAGCTATCACCTGTTGGTGGTCCCTGATGCCAGGCAATGGTCAGGGACCCAGA
GGGAGAGGAAGCCTAATCCCCAACCTCAAAGGAAAACCTAGACAAGAGGGACAGAGACAC
AGGAGAAACAGCAAAAGAGACAGAGCCACACAGAGAGAGATACAGGAGACTGCAAGATGG
CAAGACAGAGAGCCAGAGGAAGAAAGGCAGAAAGAGAGAGGCGAAGAGAGGAAGACAAGT
AAAATAAGGAGAGGGAGGAAAAAGAGCAGATTGAAAAGCATTTTCTTTCTTTTTTCTCTC
TCGTGGCTTGAAAGTTCTTTGAAATGATTCATTCTCTGTCGTCTTCAGAGAACAGCAACC
AGCCCATGCTCCTGTGCAACCTGGAGGAAGCCTTCCTGGCTTGGCGGAGGAATGTGCTCT
TTGTCGCTCGCTGGGCCATTGGCTGGCGCCTGCAGGGCGCCCCTGATAACTACATTTAGA
CAGGCAGTCACAGGCCTGGGGACTGCAGGCACAGTGAGGAAGGTAGGGAAGGGTCTCTCC
AAGGCAGGCCCACCAGGAGCCCCCACTGGGAGTAGTGCAGCCCCTCTCAGGGGATGGAGC
ATCTGGAATTCCATGACTGAGGTGCAGCAGGTGACTGAAGGTTTGAGGAGGCAGTGCTCC
CACTCACAGTCAGAAACAGAGGGGATGAGATGGCCAGATGTGAttgcaatcagacacagt
gaggtttgaatcctcactctgtcctttatgttgtgtggcctgtgtgacaggtcccagagc
ctctccagcctctgtGGGAAGAAGGATCATCTGATGCCTCTGTAATAAAGTTGCTGAAGG
AGTGGAGGCAGCTTTGACGTTATCAGTGGAACCCACCAGTGCAGACTGCTTCATCCAAGG
GCACCTGAGGCAGCAGATCTGAGGATTAGGGACGTCAGGAGCTGAAGCCTGGCTGGAGAG
ATGGTGCGCACAAGGCACCCCTACATTCCCCAACAGGAGCCTGAAAAAGGTAAGCAGCAG
TCAACAAAGGTTTCACAGCCAAAAGTGGAGGATTTTATGCAGCAGGCCAGTTCTCTGAAA
GCCCACTTGTGAAAGAATACGTTCTTAGATACCCACTCTACCTACTTATGAAAAGCCTGT
TTGAAGGAAGAGGCTTTCTGGCCATACTCGGTGAATTTAAATATATTTGCCAgaaaaatt
agccaggcatggtagtgcatgcctgtagtcccagctactcaggaggctgagcaggagaat
cgtttgaacccaggaggcagaggtgcagtaagctgagattgctgtactgcactccagcct
gggtgacacagcaagactcagtctcaaaacataaataaaataaaataaaaTATAAATAAA
TATATATATCCACCTTGTGCAATATTTCAATGCTTAGCATGGGAAGTTTTTAATTTTTAA
CTGATTTCTTTCTAGTCCTTGGTAAAACCATTTTCTGTCTTGCCTACATTTTCGCTTTTT
AAAACCCTTTCTCCAGTTTTACTAAAGTGACTGATTTAACCCCCAAAAAAGTTTGTTTTT
GTTTTTTATAAAATTCCTAGCAATAGATTTGGAATGGCAGAGGGAAGGGAAGACTAAGAG
ACAGAGGAGGAGGAGTCTGAGGGTCAAAGAGGGGCAGTTTGGTCACCAgcctccaatgag
ttctacctttggatttccccttccttgtgtcatcctcttccatgctggataggaatgact
tgtgtaaccaagaggccaatgcagaaataacacagcagtttcccccttgctctctcttgg
accacttg
>turTru2
TAGACGGGGGTCCGGGCTGCCTGGGATACAGCCCTGGGACAGCTGGGCCTCCCCTGCCCA
TTTCCCGGTACACTGAACAGAGGGCAGCTTCTGGGCTGCCACCTGCAAACCACCCTGGCC
ACCCTGGCGATCCGTGCTGCCCAGTCACCCGCTGAGCAGCTGAGCTGAGCCTGCTGGAGA
GGCAAGGCAAAGCAGGAACCCCAGCAGGCGGGTCCCCCCAGCCTCTTGGCCTCACACCCA
CACACCCTCTGCTCCCCCAGGGGCCAGCGCAGCAGTGGCACAGGAACCCAAGTCTATGGG
TGGGGAGGTCGGGGTGCCCCACCACACTGTGTGCTGGCTGTCACCCCGTGAGGTCCCCTT
TCCTGCTGGTGGCCCCTGCTGCCAGCAATGCCTCGGGGACCCCGTGGCAGAGTCAGGCTA
GACCCTGACCCCAAAGGAAAACCTAGATgagagggaaacagagacagaggcacagagagg
gaaggacagagacagagggaggccgggagaaaaggtgagccgagaagcagaataagagag
TGTGGGCAGGCGTGGGCCACGCGGGCAGGCTTTTCCTTGTTTTCCCTCTGACGGCTTGAA
AGTGCCTTTCAATGATTCACTCTCCTCCCTCTCCAGGGAGCAGCAGCCAGGCACCCAGGC
CCAGTGTCCACTCGGTGACCACTTCTGCTCAGCAGGTGACCTGCAGTCACAGCACACACG
ATTAGGAAGGCGGGAAGAGGGCTCGCAAAGGTAGACCCAGGCCTGGAGTCCCCATCACGA
CTCACGCGGCCCCTCCCTGAGGTCCCAGGTCCAGAGCTCACAGCTGGTGCACGGGACGGT
GATGAATGAAGGCCTTGAAGAGGAATCAGTTCCCTGCTCACAGGCAGAAGTGGAGGGAAA
TGTGTGGCCAGATTGGGTCTTGCATTAGCTAGACCCAGTCTTGACCATTCATACGTCCAC
TTCTTGAGTAACCTCATGTGACAAGTCCCCCAGCCTCTCGTGACATCTGTGTGGAGAAGG
CAATGCCTGTCCCACCGGGTTGTGCTGATATGATCAGAGAACCATTTGTGCGAGGACATT
TTATCTGGTGGCTGGAAGTTACTCGAGAAAGCAGAGAGCTCGGTCTGTGGTGGCGggggg
tgggggtgggggtgtgggggtgggggtgggggGGGCGCACCGGAGGGCTGGGGGCTTGGC
TGGGGGTCAGGGGCTGAAGCTGCCAGCTGGAGAGGCGGTGCATCCAGGCGCAAAACCAGA
AAGACACCTGGAAGCTGACGGATCCCACAGACACGGAGGGAGGACCGCAGAGGCCACACC
TTCACAAGCGGATGCATGAAAGGACAGATTCTTGGAGTGCCCAACTTAACCTCCTTACAA
GCTTGGTTTAAAGAACAGCCTTTCTGATGATAATCACTGAATTTAACACTTCTCTTCTGC
CTTTGACAAGATTTCAGTGCTTTGCATGGAAAACTTTCAGGGTTTACTCATTTCTTTCTA
ATCCTTTGTAAAGCCATTTTCTGTCTTGCCAATA
>speTri2
GGATGGTGGTCAGAGCAGCCTGGGACATGCCTGTGGGGCATCCGGGTCTCCTCTGTCCAC
TCTGAGTGCAAACAACAGACAGCAGCCACTGGATGGCCACCTCCCAATGACCATGTTCGT
CCGTGGCCTGCGGAGGTGGTGTTAGGAAAGCCCCATTAGGTTCTGTAGAACCATGGAGCC
TGCTGGAAAGCCAAAGCCAGGGCTCAAAATCCCCTGTTCCCTGTTCCAGACTATGCTGAG
GGTCAGCGCAGCGATGGCACCAGATCCAAAGATGCCACCCCATCCTATTTGGTGGGTGGA
ATGCGTGACCTCCCAACACCATGCTGTGCAGCTTCTGTCATCTGTGAGCTCCAGGGTGGT
CCCTGGTGTCAGGCAATGGCCTGAGGACCCAACAGGAGAGTCAAGGAAACCTAGACAAGA
GAGAAAACCAAGTCACagagaaatagagaagacagccacacaaagggacagacacacaga
gaaacagtgggagggagagagaggaaaggtgaaatagagaatgggaaaagagagCAGATT
GGAAAAGGTTTTTTTTTtctctctctctctctctctctgtctTTTTTTTTTTTCTGCTGA
CTGGAAAGTTCCTTTAAATGATTCATTCTTTTTCCTCTCCAGAGAGCCTTGGGCTGTCTG
GCCCCAGGAGAGAGGCCTCCTGAGCAGGTGGGAAGAACATGCTGTCTTTGGCTCACTGGG
CTCTGGGTGGCCCTAAGGGCTCcacacacacacacacacacacacacacacacacacacT
CAACAACTGTAGCCAGCAGGCGACAAGCCTGGGTACTTGCAAGCCACAGCATTCACCGTG
AGGAAGGTAGGAGGTCTCCTTCAAAGCAGGGCCCAGATCCACCCAGGGTCAGCAGCCAGA
GTCCCATGACTCAACCGCAGGCAGAGCAGAGGCAGCAGCTCTCCCACGCTCAGGCAGGAC
TGGGAGGGAAAGTCCAGATGGCCGGGTCTgggctggagtcagacagaccaagatttgaat
tctcacatggtctcttcttgtagggtctgcgtgacatgtcacccaaactctcccagcAGC
TGCGGGAAGCAGAATGCCTTGTAACCGTGCTGCTGTGAGAAATCCAAAGCTGCTCCGTGG
TACCTGTGGAACCCGTGAACCCTGGATTGCTCTATCTGGGAGCTAGAACTGACTTAGGAA
AGCCAAGAGCTGGGTTGGAGGGTTGCAGCTTACTTGAGGGTTGGGGAAAGGACGGGAGCT
GAAACCCTGGCTGGGGTGGTGGTGCATCCCCCTTGATTCCCCTTACAGAGTCCTGTGACA
GTCACCTGTCACATCCATAAGGGGAAGAAGCCCTTTCCCAACAGGCCAATTCTCTGAAAA
CTGCCTTGCAGAAGGATAAATTCCTGAAATGCTCAAATTTAAAAATGTGGCCTATTTGCA
TTGCATTAAAGGAAGAGTGGTCCCGGCCCTACTCAGTGAATTTGAATGTATGTTCTTAGG
CCTGGTACAAAATTTCAAAGGATTTGCATAGGAAAGTTTTCATGTTCACGGATTCCTTTC
TAGTCCTGGTCAAAGGCATTTTCTGTCTTGTCAACATTTTAGCCTTTTGATGACTCTTTC
CGCAGTTTCTCTGGATTTACTGATTGACCCAAAGGAAGTTTGCTTTAATTTTAAGTCTCC
AGCAATAGATTTAGAATGGCGGAGGGAAGAGAAAGAGAGAGGTGTAAGGGTCAGAGAGGG
AAAGGGTAATTAATGAGGAGTGGGGAAAGCTTCAtggcccgcctctaaggagccccactc
tcacttccccacttcctgcgaaggcctctcccacagtggagaagactgctctgtgtaccc
aagaggatggtgcagaaatgacattgcagtttccgctggtgctctcttggaccacttg
>octDeg1
GTGTGTAGACCTGCCTGAAAGGCCAATGGAACACCCCATTTTTCTCTGCCCACTTATGAA
TACCATAAACAGAGAGAATCCATTTAGTTGCCACCTAACAACAGCCGTGGCACTCCGTGG
CTCCTGCAGTGGCCTTAGGGTACCATCAAGCCCACAGGCTTGCCTGCTTTTCAGAACCCC
ACAAGCGCCGGTCTTGGCTTTCCAGCAGGCTTGCTGGTTCCTCCAGCCACTCAGCCCCAC
ACCCACAGTCTCCTCTCTCTGCTCTCAAATACACTAAGGATCAGTGCAGCCACAGCACAT
GAATTCAAAGGCGTCATCCAATTTTCATATAACTGAGGTGGAAAGgagagagagagagag
agagagagagagagagagagagagagagagagagagacagacagacagagacagagacag
acacacagacaGAGGAAAGAGAAGACAGCAGTACAATGGAGAGCCAATGGGAAAAGCATA
GACTGCAAAGGACGTTTTTCTTCTTTTCTCTCTGGTTTGCAAGTTCCACGGAATGATTCA
TTGTCATTCCCTTCCCAAGCCTCAGGCCACCCCTGCGCACCTGCAGCATGAAGAGAAAGC
TCGGGCCCGGGGGTTTGAGCTCTGTCTGGGCCCACGTGATCGTGTGTCCTGAGCAGCTGC
AGAGCTGGGTTCGGACTCCAGCCTGCTGGGTTCTGCGTGGTCCCGAGGGCTCCCCCACAT
CAGCCACAGTGTTGGCCAATGAGAGAAGGCAGGCCCAACCCTGACCCAGAACCGCCACAG
GAGTGCCCTCAAGGACCAGGAACCCAGAATTCCACGGCTGAACTGAGACCAGGGACAATG
ACCCAGTCTGGAGCCAGATAGGCTGAGCTGGGACTCGCACTTGGACCCTGCCTGTGTGGC
TCTGTGACATGTCACAGTCTCTCCTGACACATGGGCTGAATGACAATGCCACTGTCATGA
GGCTGCAGGGATAATTAATGAAGCTTTGGCATCCCTAGTGGAACCCACACATACAAAACT
GGTTTGTCTGGAGGCTAAGGATGACTTCAGGAATGAAGACTTGAGCCGAGGGTTGCAGAA
ACCGAGAGCTGGGAACTCGGGGGCTGAATGAAGCCCTGGCTGGGAGGCCTCAGCCTGCCC
TCGGCCAGCCTGGATAGCCCAGCAGAAGCCGAAGTGCAGCCCTACCGAGCTGGGCCTTAC
CAGGATGCCCTTCCACACCAGGCCACTTCCATGAAATCCAGCTTGCAAAGGATGAGTTCT
TAGAGAGCCCTGTCCCCCAGGCTCACCACTTATACTTTAAGGAACAGTTGTCCTGACCAT
AGCTGGTAAATATGAGTACATTATAGTATCAATATGAATGCTTTGCATGGGAAGTCTTTA
AATTTTTATAGACTTCTTACTAGTGCCTGGTAAGTGTATCTGTCTTGCCAACATTTTAGA
CATTTAAGGACCCTTTTCATAGTTTTATTGGATCACTGATTTACC
>cerSim1
TAGACAGGTCAGGGCCACCTGGGATATACTCGTGGGATGGCTGGGTTTCCCCTGCCTGTT
TCTCAATGCGATAAACAGAGAGCAGCCTCTGGGTTGCCACCTATAAATGACTGATCCATG
CCACCATGCGGTGATGTTAGCCCTGTCACATCCCATAGAGCGACGATGCCTGCTGGAAAA
CCAAAGCTGGTTCTTGTGTTTTCTGCAACTCAGGAACCCCAGCAGGTGTGTTCCTCCAGC
CTCTCAGCCTCACACTCACACTCCCCTCTCTGCTCCAGACCACCCCAGGAGTCAGCAAAG
CAATGGTGCAGGAATCCAAGGATGTCACTCCATTCTATTGCTGGGTGAGGCATGTGTGCC
CCCGAACGACATGGTTCCCTTTGCTGTCCCCCTGTGAGTTCCTCTTTCCTCAGCTACTGC
CTGTTGGCAGCTCCTGATGCCAGGCAATGCCTCAAGGACCCAATGGGAGAGTCAGGCTAG
TCCCTGACCTCAAAGGAAACCTAGACAagagggacaaagacacaagagaaacagagaaag
agggagccccacagagagacggtgagctggcaagacagagcgacaaagggagaaaggtat
aaagaaggtgaagaaagaagtagaatgaagaggggggaaggggagaTTGAAAAGGATTTT
TTTCCTTTTTTCTCTCTGGTGGCTTGAAAGTTTCTTTAAATGATGATTCATCCTCTTTCC
TCTCTAAGAGCAGCTGCCGACCGTGCGCATTTGCAACATCAGTGGTGAGTCCTGGGCTCT
GCTGGCCCTGACAAGAACCTTCCGGAGCAGGTGGGAAGAACATTCTGCTTGCGGCTTACT
GGGCAAGGGGGCGCCCTTAAGGTCCACTGTACACTTAGTCACCACTTCTGTCAGCAGGTG
ACAGGCCTGGGGACTTGAAGCCACAGTGCACAGTTAGGAAGGTGGGAAGAGGTCTCTCAA
AGGCAAACCCACCACTCCCACCCCTACCTGACCCAGAGTTCTCATCTTGAGTCACACAGC
CCCTCCCTGGGGCTCCAGTACCCAGAATCCCGTGAGTGAAATACGAGATGGTGACCAAAG
ACATTGAGAAGGAAGCAGTTCTCCCATCTGTAGGCAGAAGTGAGGGAATGTCATGGAAGA
TTTggtcttgaattagatagaccaaggtttgaatattcactcgtccacttcttgtgtgac
cttgtgtgacaagtcactcaacctctcgtgacatctgtgtgaggaagatgatgcttaagt
aatagggttgctgtgagaattaaGCTGCTTTGACATTATCAGTGGAACCCATTAGCGTAA
GACTGCTTTATCTGGTGGCTAGGAATTACTTAAGAAAGTGAAGAGCTCGGGCTGAGGGGC
TGGGTTGCAGCATAGGTGAGGGTTGTAGGGAGCTCAGGAGCCGAAGCCTCTGACTAGAGA
GATGGTGTGTTCAAGGCACTAAACCAGAAGACACTTGGAAGCTGACAGAGATTTCACAGC
CAAAAAGCGAGGACTTGGCAGCTTTCTCTGAAAGCCAGCTTGTAAAAGGATAAATTCTTG
GAATGCCCAATTCACCTACTTATAAGCTTGTTTTAAGAAAGAGTCTGACGATAATCAGTG
ATTTTCAACATTTCAGCACTTTGCCTGGGAAATTTTCCGAGTTACTCATTTCTCTCTAAT
CCTTTGTAAAGCAATTTTCTGTTTTGCTGATTTTTAGCATTTTAAGGACTCTCTCCAATT
TTACTGAATTTACTGATTTACAAAAAATTTACCTTTTTATAAAATTTCTAGCAATAAATT
TGGAATGGCAGAGAGGAGGGAAGACTGAGGGGCAGAGGGGAGCGAGGCTATGGCTGAAGA
TCCAAGGGAGCGGGAGACtgtgcaagccagcttccagggggccccacctctgatatcgcg
cctgtcctgtgtcgtcctctcccacattggatacgttggatacagatgacctgtgtaccc
aaggggatgttactgcaatgacacggcagtttccacctgctctctcttggatcacttg
>otoGar3
TTGACCGTGGCCTGGGCTGCCTGAGACATACCCTTGGGACATCTGGGTTTCCCCCACCCA
TTTCTTCATGCAATAAATAGAGAGCAGCCACTGGGTTGCCACCTACCCATGACCGTGGCA
GTGCTGTCAGGGAAGCCCTGTCACATTCTAGAGAGCAGCCAAGCCTGTGAGAAAACCTAA
GCCAGAGCTTACGGTTTTCTGCAATGTTTTGGATAGGGCAGCAGGGGGTCCCTTCAGCCT
TTCAGCCTCACACTCACCATTCTTCCTCTCCACTGCAGGCCACCCTAAGGGTCAGCACCA
CAATAGTGCACAGATTTATGATGTCACCCAATTCTATCAGAGGTGAAGTGGGTCTGACTC
CTAAAATGACTCTGGGCAGTTTTCTGTCACTCCTATGAACTCCCCATTCCTCAGATACCA
CCTTGGGTGTTCTCCAAGCCAGGCAAGGGGGAGTCGGGCTAGTCCCCACGCTCTAAAGAA
AACCCAGATGAGAGGGGCAGAGACACAGAGGAACAAAGAGAGACCGAGCCACACAGCAGA
CAGCGAGATGGTGAGATGGAGAGCTAAAGGGACAAGGTATAAACAGAGAGACAGGTAGGG
GAAAGTGAGCAGATTAAAAAGGAGGTTTCTTTCTTTCTTTTTTTCTCTCCAGTGGTTTGA
AAGTTCTTTGAAATGATTCATTCTCCTTCCTCTCCAGAGAGCAGCTGCCATGGTCATGAT
GAATCAATTGGCCCATGCGCATTTGCAGTCTCTGCAGAGAAAGCCTGGCCAGGGGAGCCC
TGGGCAGTCTGGCAAGTGGGGAGCCTGTAAGCAAGTGGGAGGGCGTGCTGCTTGCACTCA
CTAGGGAGTGGTGACCCCTAAGGGCTCCCCATGCACACCTGACAACCCATGTGCACTTGG
GGACTGCAGGCACAGCACATGCACATGGGAAGGAAAGCATGCAGAGGGATCCTTGGGGCA
GGCCGGTCACTCCCAGCCTGACCCAGAGCCACACTGTGATCATGCAGCCCTCTCTAAGGA
TGGTGTGTCCAGAATTCCATGGCTGAGAGGAAGCAACTCATCCATTTCTTGTCCAAAGTG
GGAGTGTGAAGGGGGTGTATGGGGGGCGGCATCCAGAAGGCTAGCTGTGGTCTGGAATCA
GAACTCAGTCCCTTCTTGTGTGGCCTGTGTGATACATTCTTGAGCCTCTCTTGACCTCTG
CTAGAAGAACAATAATGCCCACATAATAAGGTTGCTGAGAGAGTGAACACTGCCTTGATA
TCATCAGTGGGACCCATGAGTGAAGGTTGCTTTATGTGGGACCTGGAAACCTGGTCTCAG
GAGACCATGGGCTACATGTTTGAGTTGGGAGAGCTGCAGCCAGCTAGAGAGGTGGTGTGT
TCAACGCACTTCCGTTTCTTCTGATAGAGGTTTACGAAGGCACTTGGGAGCTGACAAAGA
TTTTGCAGCCAAAAAGAGGAGGCTTCCTGCAGAGGCCAATTCTCTGAAAGCCAGTTCTTG
GAAGAAGAAATTCTCAGAGTGCCCAATTTACCTACTTATAAGAAGCCTGTTTTAAGGAAG
ACTCTTGCTGGCCATATGCAGTGAATTTGAATATATTCCTTTTATGAGTTTTTAATTTTT
ACTGACTCATTTCTAGTCCTCAGTAAAGCCATTTCCTGTCTTGCCAACATTTTTCCTTTT
TAAGGACCCTTTCCCCAGTTTTACTAAATTGACTAATTTACCAAAAGAAAAAAATGTTTG
TTTTAGCTTTTTATAAAATGTCTAGCAATAGATTTGGAATGGCACTACCAGACTGCTGGT
CCCAAGGAGAGAGATGCTGAGGGGTAGAGAGAGGGAGGGTCTGAGAAGCAGAGGAGGCTC
AGAGTGAGGGGCAAAGACAAGCAGTCACAtagccagcctgcaatgagccccacctgtccg
tcctcccttccctgtgctgtccctcctcccacattgggtaggcatgacctgtgtgaacaa
gaggatggtacagaaatgacattgcagtgtcctccttgctccctcttgaatcatttg
>dasNov3
GGATGGTGGTCAGCTCTGTCTGGGGCACACTTTGGCAATGTGAAGTGTCCACAAACTGGG
GCTCTCTGAGCTGCCCCTACCCATTCCTCAGTGCTTGAAAACCAAGAGCAGCCACTTGGT
TCTACCTACAAAAGGCCATGGCACTCCACGCCATCCTGTGGCATTGGTGAGGCTCTAGCA
CTCTCCATGGAGCAACCAAGTCTGCTTGGAGCCAGAGCCAGTTCTTGTAGTTTTCTACAA
AGCAGGAAGCTCCTCCAGCTCCAGCTTCTACTCACGACCATGGGACTGAGTCTCCTCTGC
ATTCTGGACACCTCTATCATTACCACTCTACTGCGCAAGGGGCAGCCCAGCAAGGATGCG
TGACTCCAAGGGTGTTACCCCGGAGTGGTGAGCCGGGTGAGCCGGGTCTGGCCCTGAGAA
AACAGCCTGTGCAGTGCGCTGTGACCCCATGTACCCCTCTCTCCTCTGCTACTACTTATC
GGAGATGCCTGGTGCCAGGCGAGGTCTCAGAGACCCAAGTGGAGAGTCAGGCTGGTCCCT
AAGCCAAAGGAAAGCCTAGATGAATgagggagagacacgaagattcagagatacatggag
agatagagacctggagagacagaaaacaagaaagagagacacacatggaaagacagagac
acaaagagaCACTCAGagagacagagaaggagacacagacacagggagacagagacatgg
aaaaacagaaagagagacatgatgagatagaggtagagacacagggagagacataaaatg
agaaagacagacaatggaaagacaggcagagagagagTAAAATTAAAGCCTAGGGGGAAA
GAGAAGATATTGGAAAAGGAACTTCACCTGTCCTCCACCTCCCCTTTTTATCTCTCTGCT
GACTTGCAAGGTCCTTTGAATGATTCATTCTCTTTTCTCTCCGGAGAGCAGCTGACGGCC
CACACTCATTTGCAACGTCAGAAGGCCCTGCCCTGCCCAGGGCGGTGGGAGGACCGTGGT
GTTTGCTGCTGGGGAGGCAGGACGAGCGGCCCCGAAAGGCTCTGCCTGTCCCTGTCATCA
CCACTCTGCCCAGCAAGTGCCCAGACGTGGGTGCCCCAGGCACCAGACCCAGAATTCCCA
CCAGGGATTACACGGCCCTCCTCGGGATTCGAGTGCGCAGACTGCCATGACTGAAAGAGA
TACAGTGACCCAAGGGGATGGGAAGGCAGCGACTCTCCCACTGATGATGAGAGGGGGCGA
GGATGGCCAGCTGGGTCTAGAATTCAGGTAGACCCAGGTTTTCATTCctatgggaccctg
gacaaatcacctgtcctctcctggaaatggtgtaggaagagtgctatttcttatttaata
gggtggctgtgaggattaaaAcctgagcctcaacaGGTAGCTGAACCCAGCTTGAAAAGC
GGCGTGTTCACAGCGCTGAGCCAGGTCTTGGTCTGCTTCTACTTCCCCTGCCAGAAGCCT
GGAAGCTGACATCAAATTCACAGCCAAAAAGAGAGGAATCTCTGCAGCAGGCCAATTCTC
AGAAAGCCAATTTATGAAAGGATAAATTCTTGCAATGACCCAATTGCCCAATTTACCAAA
TTTCAGTGCTTTGTATGGGAAGTTTTCTGTTTTTACTGAGTTTTTTCTAATCCTTTGTAC
AGTCATTTTCTGTTTTGCCAACATTTTAACACTTTAAGGATTCTTTCCCCAATTTTACTG
AATTTACTGATTTATAAAAAAGTGTTTAACTTTTTATAAAATTCTAGCAATCAATTGGAT
TGGCggagaggagggaagactggggagcagaggaggagaATGAAAATATGGCTGAGAGGA
CCAATGAGGGGCAGCAtggaaaccagcctccagtggccccacctcctggcattcccccac
cgcttgtgtagctccctcccacattgaatagggatgacctgaattgccagtgggttttgc
aaaaatgacattgcagttttcaccttgctgtctcttggatcacttg
>myoDav1
TGAACAAGGGTCAGGGGTCCTGAGACACGCCCATGGACCGACTGGTTTCCCCGATCCATT
TCTTCATGCAATACACAGAGAGTAGACTCAGGGATGCCACCTACAAACAACCTTAGCAAG
ACATGCTGCCCTGCACAGTGTTCACATAGCCCGGCCAAGTTCCACAGGGCTGGGAGGCCG
AAGCCCGCTCTCGTGGTTCTCTGCAGAACGCCAGCCTCACACTCATAGGCTATTCTCTGC
TTCAGACAACCCCAGGGGTCAACAAAGCAAGGGCACAGGAATCCGAGGATGTCATCCACT
TCTAGGTGGGTGAGGTGGTGTGGCCCCGAACCACACTGTGCAGTTTGCTGTCACCCCTGT
GAAGTTCCCTCTCCTCTGCCTGTTGGCAATGCCTCGAGGACCCAAAGGAAGCGTCAGGCT
AGTCTCTGACCTTCAAAGAAAACCTAGACAAGAGGGACCGACTCACAAGAAAAACTGAGA
AAGCGAAAGGTGCACGGAGAGACAATGCGAAGGAAAGAGACAGAGGAAGAAGCGAGTAAA
GAAGGCAAAGAGAGCAGGAGAAGTTGAATAAAGAAAAGGGGAAAAAGGAGATTGAAAGGA
TTTCCCCTCTTTTTCTCTCTGGTGACTTGAAAGTTCCTTTAAGTGATTCATTCTCTTTCC
TCTCCACAGAGCAGCTGGCCACGCGCATTTCAGCTAGAGAAAGCCATTGCCGGTGAGTGC
TGGTTCTGCTGGCCCTGGCGAGGGCCCTCTGGAACAGCGGGGCGGGACTGGCTGCTGTGG
CTCACAGGCTGAGTGGGCGGCTCCTGGGTCCCCTGTTCACTTACTAACCACTCTAGTTGG
CAGATGACGGGCCTAGGGCCCTCCAGTCACAGTGCACACAGTTAAGAAGCAGGAAAGAGA
TCTTTCAAAGGCAGATCTACCAGTCTGCCCAACCTTGAATTCTCATTACAAGCCCCCTCC
CTGGGGTTCCAGGATCCAGAATCCCATGACTGAAATGCATTGAGAAGGAAGCAATCCTCT
TACCTATAGTCAGAAGGGGATGGAATGGCATGGCCAGATTTGGTCTTGAATTCAATAAAC
AGTTTGAATATTCACTGATCCACTTGTGTGACCTGGGAGAAGAAGATGATGCCAATGCAA
TAGGTTGCTGTGAGAATTAAAGATTTTTTTTTTATATGATCAGTGGAACTGTTAGTGCAA
GACTGCTTCATCTGGTGGCTAGATTTTACTTCAGAAAACAGCTTGGCCTGAGGGGCTGGG
CTGCAGCATATTTGAGGACTGGGGGTTGGGTAGGGTGGAGGACAGGAGCTGAAGCTATTG
GCTGGAGAGGTGGCGTGTCCCAGGCATTAAACCAGAAAAACTCCTGGAAGCTGACGTAGG
TTTCACAGCCAGATTGAGACGCTGCTCTGCCGCAGGTCAGTTCTCTGAGAGCCCACTTGT
AGAGGAGAGAATCTGCAACGCCCAATTCGTCTACTCACAACCAGCTTGTTTTAGGGAGCA
AAATATCATATACAAAATATCAGTGTTGTACATGAAAAATTTTCAAGTTTACTTATTTCT
TTTTAATTCTTTGGGAAGCCATTGCCTGTTTTGCAAATATGTTTACATTTTAAGGACCAT
TTCTGCAATTTTTTAATTTATTGATTTACAGAAAATTTAAATTTTTGTGAAACTTCTAGC
AATACATTTGACATGGCAGAGAGGAGGGAAGACTGAGGAGCAGAGGAAATCAAGGTTATG
GCTGAGGATCTGAGGGAGGGGGGACTGTGGGAGCCGGAATCCTCCCGGTGCCCTCAGCCC
CACCCTATGTATCCCTCTCCCACAGCCGATAAGGACATGTTGTGGAA
>ailMel1
CAGTTGGGTGTGAGGGATGCCTGAGATACACCCATGGGGATGTCTGGGTTTCCTCTGCCC
ATTTCTCAATGCGATAAAGAGAGAGAAGCCCCTGGGTTGTCACCTACAAATGACCATGGC
CATCCGAGATGCCCTGCAGTGATGTTAACAAAGCCTTGTCACGTTCCACAGAACAGCTAC
GTCTGCTGAAAAAGCAAAGCCCACTCTCGTGGTTTCCTGCAAAACAGGAACCCCAGCAGG
GTTGGTTCCTCCAGCCTGTCAGCCTCACTCTCACACTCCTCTCTCTGTGCCCCAGACAAC
CCCAGGGGTCAGCAAAGCAATGGTGCAGGACAAGTGTGAGACAGGTGTACTTCCGAAGCA
CATTGTGCAGTTTGCTGTCACCTCTGTGAACCTCCCCTTCCTCAGCTACTGCCTGTCCTT
GGTCCCGGATGCCAGGCTATGCCTTGGGGACCCAGTTCGTCCCTGATCTCAAAGGAAAAT
GTAAATgagaggcacagagatgcaagagaaacggagaaagaaacagaggtgcacagagcg
acagagaggtggaaagtcagagagacagagggagaaaggtctaaagaaggtgaagagaag
aagagaagtggaataaagagaTGATGGAGTGAGGAGACTGAAATTTATTTTTTCCTTTTT
TTCTCTCTGGGGGCTTGAAAGTTCCTTTAGGTGATTCACTCTGTTTCCTCTGCAGAGAGC
AGCTGCCGGAAATGCCCATTTGCCACGTCAGAAGAGAAAGCCACGGCGGGGAGTCCTGGG
CTCTGCTGCCCTGGAAAGAACCCTCTGGAACAGGTGGAAAGAACATGCTGCCGGTAGCTA
GGCAAGCAGCTGCCCCTAAGGTCCACAGCACACTTAGTACCCACTTCCAGTCGGCAGGCA
ACGGGCCTGGGGACTTAGCAGTCACAGTGCACACAGCTAGGAGCGTGGAAAGAGGTCTCT
CACAGGCAGACCCACCCCTTCTGCCCCAACCTGGAGTTTTCATCCTGTGTCACACTGCCT
GTGCCTGGGGTCTCCAGGATTCAGAATCCCAGGACTGGACCGCAGGATGGAGTGAAGGCA
GGGAGGAGGCAGGGCTCCCACTTATGGTCAGAAGTGGAAGGAGCATCATGGCCCGATTTG
GTCTTGAATATTCTCTCGTCCGCTTCTTGTGGAACCTTGTGTGACAAGTCGCCCAGAGTC
TGTGCTGTGTGTGAAGGAGGCAATGTCTATGTAATAGGGCAGCTGTAAGAATTAAGCTGC
TTTGATAGTCTCAGTGGAGCCCATGATCTCAGAACTGCTTTATCTGGTGGCTGAGGTCTG
CGCGGGCGGGTTGCTGCATATCTGAGGCTTCGGCGGGCTTTGTCGGAGGGTCAGGAGCTG
AAGCCCCTGGCTGGTGGCGTGTTCAAGGTGCTAAACCGGAAAGACATCTGGAAGCTGACA
CAGATCTCACAGCCAAAAGGGGAGGACTCTGGGGCAGGCCAGCTCTCTGAAAGCCATTCA
TAAAAAGGATAGATTCTTGGGATGCCCCATGGACCTGCTTAAATGAGCTTGTTTTAAGAC
ACAGTCTTTCTGAAGATGATCAGTGAATTTCAAAGTTTCAGTGCTTTGCATGGGAACGGT
TTTACTCTACTCATTTCTTTCTAATCCTTTGAATAGCCATTTTCTGTTTTGCCAAAATTG
TAGCATTTTAAGGACCCTTCCCCCAATTCTACTGAATTTACTGATTTACCAAAAATTTAG
CTTTTTATAAAATTTCTGATAATAGATTTGGAATG
>macFas5
TGGGCGGTGGCACTGGCCGCCTGAGACATGCCCCTGGGACATCTGGGTTTCTCTTGCCCA
TTTCTCCATGCAGTAAACCAAGAGTGGTCGTTGGGTGGCCACCTACCCACAACCATGGCC
ATCCATGCCACCAAGCAGTGGTGTTAGTGAAGCCCTGTCCCATTCTGCAGGGCAACCAAG
CCTGTTAGAAAATCAGAGCCAGTACTTACGGCTTTCTGCAAAACAAGTAAGACAGCAGGT
GAGTTCCTCCTGCCTTTCAGCGTCACGCTCACGTCCCTTCTCTCCGCTCCAGATGACCCT
GAGTGTCAGCCCAGCAATGGCGCACAAATCCAAGGATGTCACCCAATTCTACTGATGGCT
GAAGTGGGTCTGCCCCCTGAAACAACTCTGGGCAGTTTTCTGTCACTCCTGTGACCTCTC
CTTTCTCCAGCTATCACCTGTTGGTGGTCCCTGATGCCAGGCAATGAGTCAGGGACCCAG
AGGGAGAGGAAGCCTAATCCCCAACCTCAAAGGAAAACCTAGACAAGAGGGACAGAGACA
CAGGAGAAACGGCAAAAGAGACAGAGCCACACAAAGAGACATACAGGAGACTGCAAGATG
GCGAGCCAGAGAGCCAGAGGAAGAAAGGTAGAAAGAGAGAGGCGAAGAGAGGAAGACAGG
TAAAATAAGGAGAGGGAGGAAAAAGAGCAGATTGAAAAGCATTTTCTTTCTTTTTTCTCT
CTCGTGGCTTGAAAGTTCTTTGAAATGATTCATTCTCTGTCCTCTTCAGACAACAGCAAC
CAGCCCATGCTCATGTGCAACCTGGAGGAAGCCTTCCTGGGTCAGCGGAGGAATGTGCCC
TGTGTCGCTCTCTGGGCCATTGGCTGGCGCCTGAGGGCTCCAGGGCGCCCCTGATAACTA
CATTTAGACAGGCAGTCACAGGCCTGGGGACTGCAGGCACAGTGAGGAAGGTAGGGAAGG
GTCTCTCCAAGGCAGGCCCACCAGGAGCCCCCACTGGGAGTAGTGCAGCCCCTCTCAGGG
GATGGAGCATCTGGAATTCCGTGACTGAGGTGCAGCAGGTGACTGAAGGTTTGAGGAGGC
AGTGCTCCCACTCACAGTCAGAAGCAGAGGGGATGAGACGGCCAGATGTGACtgcaatca
gacacagtgaggtttcaatcctcactctgtccttttcgttgtgtggcctgtgcgacaggt
cccagagcctctccagcctctgtGGGAAGAAGGATCATCTGATGCCTCTGTAATAAAGTT
GCTGAAGGAGTGGAGGCAGCTTTGACGTTATCAGTGGAACCCACCAGTGCAGACGGCTTC
ATCCAAGGGCACCTGAGGCAGCAGATCTGAGGATTAGGGACGTCAGGAGCTGAAGCCTGG
CTGGAGAGGTGGTGCGCACAAGGCACCCTCACATTCCCCAACAGGAGCCTGGAAAAGGTA
AGCGGCAGTCAACATAGGTTTCACAGCCAAAAGTGGAGGATTTTATGCAGCAGGCCAGTT
CTCTGAAAGCCCACTTGCGAAAGGATACGTTCTTGGAATACCCACTCTACCTACTTATGA
AAAGCCTGTTTGAAGGAAGAGGCTTTCTGGCCATACTCAGTGAATTCAAATATATTTGCC
Agacaaggccatgagattaaaaattagccaggcatggtggtgcatgcctgtagtccccgc
tactcaggaggctgagcaggagaatcgcttgaacccaggaggcagaggttgcagtgagct
gagatcgctgtactgcactccagcctgggcgacagagcaagactcagtctcaaaacataa
ataaaatataaataaaTATATATATCCACCTTGTGCAATATTTCAATGCTTGGCATGGGA
AGTTTTTAATTTTTAACTGATTTCTTTCCAGTCCTTGGTAAAACCATTTTCTGTCTTGCC
TACATTTTAGCTTTTTAAAACCCTTTCTCCAGTTTTACTGAAGTGACTGATTTAACCCCC
AAAAAAGTTTTTCATTTTTTATAAAATTCCTAGCAATAGATTTGGAATGGCAGCGGGAAG
GGAAGACTAAGAGACAGAGGAGGAGGAGTCTGAGGGTCAAAGAGGGGCAGTTTGGTCACC
Agcctccaatgagttctacctttggatctccccttccttgtgtcatcctcttccatgctg
gataggaatgacttatgtaaccaagaggccaatgcagaaataacacagcagtttccccct
tgctctctcttggaccacttg
>calJac3
TGGGCAGTGGTACCGGCTGCCTGAGACATGCTCCTGGGACATGTGGGTTTCCCCTGCCCA
TTTCTCCAGGCAGTGAACAAAGAGTGGCCGCTGGGATGCCACTACCCACACCATGGCCAT
CCACACCTCCTGGCAATGGCATTAATGAAGCCCTGTCCCCTTCTGTAGGGCAACCAAGCC
TGTTAGAAAATCAGACCCAGTGCTTGTGGTTTTCTGCCAAACAGGTAGGACAGCAGGTGA
GTTCCTTCAGCCTTTCAGCATTATGCTCACAGTCCCTTCTCTCTGCTCTGGTTGACCTTA
AGTGTCAGCCCAGAAATGGCCCACAAATCCAAGGATGCCACCCAATTCTATTGATGGCTG
AAGTAGGTCTGCCCCCGAAACAACTCTGGGCAGTTTTCTGTCACTCCTATGACCTCCTCT
TTCTCCAGCTACCACCTGTTCGTGGTCCCTGCTGCCAGGCAATGAGTCAGGGACCCAGAG
GAAGAGTTGACCTAGTCTCCAACCTCAATGGAAAACCTCTGTCAagagggacagagacac
aggagaaagagcaaaagagacagagccacacagagagacacgcaggagactgtgaggtgg
caagatgcggggagccagagtaagaaaggtagaaagagagaggcaaagagaggaagacag
ttagataaggagagggaggaaagagagCAGGTTGAAAAGGATTTTCTTTGTTTTTCCTCT
CTGGTGGCTTGAAAGTTCTATAAAATGATTCATCCTCTGTCCTCTCAGAGATCAGCGATC
AGCTCATGCTCATGTGCAACCTTGAGGAGGCCTTCCTGGCACAGGGGAGGAATGTGCCAT
GTGTCACTCCCTGGGCCATTGGCTGGCCCCTGAGGGCTCCAGGGCGCCCCTGATAACTAT
ATCTGGACAGGTAGGCACAGGCCTGGAGACTGCAGGCCCAAGGAGGAAGGTGGGAAAGGG
TCTCTCCAAGGCAGGCCCACCAGAAGCCCCCACTGGGAGTCACACAACCCATCTCAGGGG
CTAGAGTGTCTGGAATTCCATGGCTGAGGTGCAACAGGTGACTGAAGTGTTGAGGAGGTG
ATGCTCCCACTCAGAGTCAGAAACGGAGGGGATGAGACAGCCAGATGTGACTGGGAATCA
GACACAGCGAGGTCGGAATCCTCACTCGGTCCTCTGTTGTGTGACCTCTCCAGCGTCTGT
GGGAAGAAGGATCATCTGATGCCTATGTCAGAGTTGCAGCTTTCACATTATCCGTGGAAC
CCACCAATGCAGACTGCTTCCTCCAAGGGGACCTGAGGCAGCAGATCTGAGGATTAGGCA
TGTTGGGAGCTGAAGCCTGGCTGGGAAGGTGGTGCACTTAAGGCACCCCCATGTTCCCTG
ACAGGAGCCTAAAAAAGTACATGGCAGTCAATATAGATTTCTTAGCCAAAAAGAGAGGAT
TTTACTCAGCAGGCCAGTTCTCTAGAAGCCCACTTGCAAAAGGATACGTTCTTGGAATGC
CCACTCTACCAACTTATGAAAAGTCTGTTTGAAGGAAGAGGCTTTCTGGCCATACTCAGT
GAATTTAAATATATTTGCCTCATGCAATATTTCAATGCTTGGCATGGGAAGTTTTTAATT
ATTACTAATTTGGTTTTAGTCCTTGGTAAAGCCATTTTCTGTCTTACCTACATTTTAGCC
CTTTAAAAACCCTTTCTCCAGTTTTACTGAATTGACTAATTTATCCTCCAAAAATGtttg
ttttagttttTTATAAAATTTCTAGCAATCAATTTGGAATGGCAGAGGAAAGAGAAGACT
AAGAGACAGAGAAGGAGGAGTCTGAGGGTCAAAGAGGGGCAGTttggttgccagactcca
atgagtcctacctttgggtcttcccttcctggtgtcatcctcttccatgctggataggga
tgacttgtgtaaccaagaggatagtgcagaaataacatagcagattccccctggctcttt
tggatcacttt
>triMan1
GAGCCAGTGTTAGGTCCGCCTGAGACATGTGTCCTGTCTCGAACGGGTTTAAGGAGCACA
TGAGGTGCCCACTAGCTGGGACAGTCTGACTTTCTCGGCCCGTTTCTCGGGCCCATTTCT
CTGCCCTGCTGCCCTGCAGGGGATGTGTGAAGCTGCATCACATTCTGTAGAACAGCCAGG
CCTCCTGAAAAGCCAAAACCGGCTCTGCTACTTCTCTGCAAACAGGATGCCCAGAGTTCC
TCCACCCTCTCAGCCTCCCACACACAACAGTGGAGGCAGGCTCCTCTTTGCTCCTGCCTA
CCTAGCTGTCGCCACTTTGTTTCCCTAAGGGCTGGTGCAGCAACAGTGCAGGGATCCAAG
TGTGCCACCCGATGCCCCTCAAAGCCTACATCGTGCAGTTTACTGTGACTCAGCAAGGCC
CCCTTTCCTCAGCTACTGCCATTGGTCATCGCTGATGCCAGGAAATGCCTCCAGGACCCA
AAGGGAAAGTCGGGCTAGTCCCTAACCTCAaaagaaaatgagagagagatatagggacac
agaaacaaaaacacacagagaaacagtgagatgaaaagaaagatagaaggagaaagatgt
aaaggtgaaaagagtaagagagaagcaaaataataacagagagaaagaaaggaGATTGAC
CCTGGCTAGCTTGAAAAAGGATCTTTCTTCCTTTTTTTTCCCTCTCTGGTGGCTTGAAAG
TTGCTTTAAATGATTCAATCTCTTTTCTCTCCAGAGAGCAGATGACGGTCCATGCTCATT
TGCAACAACAAAGAGCACTGCTGCTGTCCAGCCAAGGGTGAGGGCCTCTGTGGACCGTGA
GGGAGGCAGCCCCGAGGGCTCCATGTGTACACCTCATTCCCACTTCTGAGTTGGCAAGTG
ATGGCCCCAGATTTGCAGTCAACAGCACAGATATTTAGGAAAGTGTAGCGAGGTCTCCTC
TCAAAGGCAGGTCCACCACTCCCAGCCTGAGCTGGAGTTTCCACCACAAATTGCACAGCC
CCTCCTTGGGATTCAAGGATCTAGAATTCCTTGTCGGAAATTCCATATGGTGACCGAAGC
ATGGAGAAGGGAACAACTCTCCCATTTATGATCAGAAGTGGATAAAATGTGCGGATGAGG
GGACTGGTTACATCATATTTGAGGGTTTGAAAGGTCAGGAGCTAAAACCCTAAGCTGGAG
AAGTGGCATGTCACTTCCCCTGATAGGAGCCTAGGAAAGACACCTGGAAGCTGACATTGA
TTTCATAGCCAGAAAGAGACAATATCAGCTGCAGGCCAATTCTCTGAACACTTTACTTGT
GAAAGGACAAATTCTGGGAATGACCATTGTCCAATTTACAAAAAACTTGTTTTAAAGGAA
TAGTCTTCCTAAATGTATTCAGTGAATTTGAATAGATTCTTCTTTCGGGGCTTCGTGTGG
GATATTTTCAGTTTTTACTGATTTCTTTCTAATCCTTGTTCATCAGTTTTATGTTTTGTC
AGCATTTTAGGATTTTAAGAATCTTTTCACCAGTTTTACTGGTGAAATTTTACTGAATTC
ACTGATTTACAAAACAAAAAATGTTTGTTTTAGGTTTTTATAAAATTTCTAGCAATAGAT
TGGAAGATCAGGGAGGCAGGGAGACTAACAGGAAGAGGAGGTGGCATCTGAGAGGCAAAG
AGGAGCAGTGCAGaagccggcctccaatgagccttacttcctagtgtccctttcccctgg
gcagtcctcttccagattaatagggatgacctgtgtaaccaataagatattgcagaaatg
acagtgcagtttccactttgctctctcttggaccactca
>felCat8
CACATGGGGGCCAGGGATGCCTGAGATACACCCATAGGTTCCTTCGCCCATTTCTCAATG
TAATCAACAGAGAGCAGTCTTGGGTTGCCACCTGCAAATGACGATGGCCATCCACGATGC
TCTGCAGTGATGTCAACAATGCCCTGTCCCATTGCATAGAGCAGCTAAGTCTTCTGAAAA
AGCAAAGCCTGCTCTTGTGGTTTCTGCAAAACAGGAGCCCTAGCAGGTTTGTTCCTCCAG
CCTGTCAGCCTCATACTACAGTCCCCTCTCTCTGCCCCACATGACCCCAGGGGTCAGCAA
AGCAATGGTGCACAGGATGTCGGTGAGGCAGGTGTGCTCTTGGAGCACACTGTGCAGTCT
GCTGTCACCTCTGTGAGTTTCTCCTTCCTCAGTACTGCCTGCTGATGGTCCCTGATGCCA
GGCCATGCCTTGGGGACCCAGTTAGTCCCTGACCTCAAAGGGAAATGTAGATGGAGGCac
agagacacaagagaaacagagaaagaaacagacagacaccgaaaaggaaagtcgagagac
agagggagaaagggataaagaaggtgaagagaggaagacagTGGGACTAGAGGGTGGGGC
AAGGAGACTGGAAATTATTTTTTCCTTTTTGTTCCTCTCTGGGGGCTTGAAAGTTCCTTT
ACGTGATTCACTCTCTTTTCTGCAGACAGCAGCTGCTGGCCATGCCTTTTGCCATGTCAG
AAGAGAAAGCCACGACTGGGCTCTGCTGCCCTGGTGGGAACCCTCTGGAACAGGTGGGAG
GAATGTGCTGCTTGTGGCTCACCCCTAAGGTCCCCAGCACACTTTGTAACCACCTGTGGT
TAGAAGGCGGCCAGCCTGGGGACATGCAGTCACAATGCACACAGCCAGAAGGGTGGGAAG
AAGTCTTGCAGAGGCACTCCCCCCAACCCAACCTGGAGTTCTCATTGTGTGTTACACTGC
CTGTCCCTGGAGTCTCCAAGGCCAGAATCCCAGGACTGGAATGCAAAATGGTGATGGAAG
GCATCGAGGGAGGCAATGCTCCCACTTACAGTCAGAAATAGAGGGGGGGAGAGAAGGACA
CCTGGAAGCTGACAGATTTCACATCAAAAGGGGAGGACTCTGAAGGGGCCAGTTGTCTGA
AAGCCAACTCCTAAAAGGATAGATCCCTGGGATACCCCATGTATCTATTCACAACAATCT
TGTTTTAAAAAACAGTCTCTCgggCTGACCAGTTTCAGCGCTTTGAATGGGAAACGTCTT
TACTCTACTCATTTCTTTCTAATCCTTTGAAAAGCCATTTTCTGTTTTTCCAATATTTTA
GCATTTTaaggaccctttcccccaatatattgaatttacttatttaccaaaaattgagct
ttttataaaatttctaataatagattgggAGTTGTAGAGAATATGGGAGGCTGAGAGATA
AAGAGTCTGAGAAGCAGTGGGAGGGGGTGAGGATGGGGACCTCAGGGAGGGGGAGTGTGG
GAGCCGGCCTCCAGTGAGTCCCATGTCCAGGTACCACCCTCTAGAGTCCTCTCCACATTG
GGTGGGGGTGAGCTGTGTACAAACAGCATCCTCCAGAGATgaccctgcagtttccccctt
gttctctcctgatcactag
>hg38
TGGGCAGTGGCACCGGCCGCCTGAGACATGCCCCTGGGACATCTGGGTTTCCTCTGCCCA
TTTCTCCATGCTGTAAACAAAGAGTGGTCACTGGGTTGCCACCTACCCACAACCATGGCC
ATACATGCCACCCAGCAGTGGCATGAGTCAAGCCCTATCCCATTCCGTAGGGCAACAAAG
CCTGCTAGAAAATCAGAGCCAGTGCTTATGGTTTTCTGCAAAACAGGTAAGATGGCAGGT
GAGTTCCTCCAGCCTTTCAGCATCATGCTCACAGTCCCTTCTCTCCGCTCCAGATGACCC
TAAGTGTCAGCCCAGCGATGGCGCACAAATCCAAGGATGTCACCCAATTCTACTGATGGC
TGAAGTGGGTCTGCCCCCCGAAACAACTCTGGACAGTTTTCTGTCACTCCTGTGACCTCT
CCTTTCTCCAGCTATCACCTGTTGGTGGTCCCTGATTCCAGACAATGAGTCAGGGACCCA
GAGGGAGAGTCAGCGTAATCCCCGACCTCAAAGGAAAACCTAGACATGAGGGACAGAGAC
ACAGGAGAAACAGCAAAAGAGACAGAGCCAGACAGAGAGACATGCAGGAGACTGCGAGAT
GGCAAGACAGAGAACCAGAGGAAGAAAGGTAGAAAGAGAGGTGAAGAGAGAAAGACAGGT
AAAATAAGGAGAGGGAGGAAAGAGAGCAAATTGAAAAGGATTTTCTTTCTTTTTTCTCTC
TGGTGGCTTGAAAGTTCTTTGAAATGATTCATTCTCTGTCCTCTTCAGACAGCAGCAATC
AGCCCATGCTCATGTGCAACCTCGAGGAAGCCTTCCTGGCTCAGGGGAGGAATGTGCTCT
TTGTCGCTCTCTGGCCATTGGCTGGCCCCTGAGGGCTCCAGGGCGCCCCTGATAACTACA
TTTAGACAGGCAGTCACAAGCCTGGGGACTGCAGGCACAGTGAGGAAGGTAGGGAAGGGT
CTCTCCAAGACAGGCCCACCAGGAGCCCCCACTGGGAATAATGCAGCCCCTCTCAGGGGA
TGGAGTGTCTGGAATTCCATGGCTGAGGTGCAACAGGTGACTGAAGGTTTGAGGAGGCAA
CGCTGCCACTCACAGTCAGAAGCAGAGGGGATGAGATGGCCAGATGTGAttggaatcaga
cacagtgaggtttgaatcctcactctgtcctttttgttgtgtggcctgtgtgacaggtcc
cacagcctctccagcctctgtgggaagaaggatcatctgatgcctatgtaatagagttgc
tgaaggaGTGGAAGCAGCTTTGACATTATCAGTGGAACCCACCAGTGCAGACTGCTTCAC
CAAGGGCACCTGAGGCAGCAGATCTGAGGATTAGGGACGTAGGGAGCTGAAGCCTGGCTG
GAGAGGTGGTGCGCACAAGAACCCCCACATTCCCCGACAGGAGCCTGAAAAAGGTAAGTG
GCAGCCAACATAGGTTTCACAGCCAAAAGTGGAGGATTTTATGCAGCAGGCCAGTTCTCT
GAAAGCCCACTTGTGAAAGGATACGTTCTGGGGATACCCACTCCACCTACTTACAAAAAG
CCTGTTTGAAGGGAGAGGCTTTCTGGCCATACTTGGTGAATTTATATATATTTGTCAGGC
TGGGCACGGAGACACaaaaattagccaggcatggtggcacgcgcctgtagtctcagctac
tcaggaggctgagacaggagaatcgcttgaacccaggaagcagaggttgcagtgagcaga
gatcgctctactgcaccccagcctgggtgacaaagcaagactcgttctcaaaaaataata
ataaaataaaataataaaaTAAATATATTCGCCTTGTGCAATATTTCAATGCTTGGCAAG
GGAAGTTTTTAATTTTTAACTAATTTCTTTCTAGTCCTTGGTAAAGCCATTTTCTGTCTT
GCCTACATTTTAGCTTTTTAAAAACCCTTTCTCCAGTTTTACTGAATTGACTGATTTACC
CCCCAAAAAAGTTTGTTTTAGTTTTTTATAAAATTTCTAGCAATAGATTGGGAATGGCAG
AGGGAAGGGAAGACTAAGAGACAGAGGAGGAGTAGTCTGAGGGTCAAAGAGGGGCAGTTT
GGTCACCAgcctccagtgagttctacctttgggtctccccttccttgtgtcatcctcttc
catgctggataggaatgatttgtgtaaccaagaggacaatgcagaaataacatagcagtt
tcccccttcctctctcttggatcactta
>nomLeu3
TGGGCAGTGGCACTGGCCACCTGAGACATGCCCCTGGGACATCTGGGTTTCCCCTGCCCA
TTTCTCCATGTAGTAAACAAAGAGTGGTTGCTGGGTTGCCACCTACCCACAACCATGGCC
ATCCATGCCACCCGGCAGTGGCGTTAGTCAAGCCCTGTCCCATTCTGTAGGGCAACCAAG
CCTGCTAGAAAATCAGAGCCAGTGCTTATGGTTTTCTGCAAAACACGTAAGACAGCAGGT
GAGTTCCTCCAGCCTTTCGGCGCCATGCTCACAGTCCCTTCTCTCCGCTCCAGATGACCC
TAAGTGCCAGCCCAGCAATGGCGCACAAATCCAAGGATGTCACCCAATTCTACTGATGGC
TGCAGTGGGTCTGCCCCCCAAAACAACTCTGGGGAGTTTTCTGTCACTCCTGTGACCTCT
TCTTTCTTCAGCTATCACCTGTTGGTGGTCCCTGATTCTAGGCAATGAGTTGGGGACACA
GAGGGAGAGTCAGCCTAATCCCCGACCTCAAAGGAAAACCTAGACAAGAGGGACAGAGAC
AGAGGAGAAACAGCAAGAGAGACAGGGCCACACAGAGAGACATGCAGGAGACTGCGAGAT
GGCAAGTCAGAGAACCAGAGGAAGAAAGGTAGAAAGAGAGGTGAAGAGAGAAAGACAGGT
AAAATAAGAAGAGGGAGGAAAGAGAGCAGACTGAAAATGATTTTCTTTCTTTTTTCTCTC
TGGTGGCTTGGAAGTTCTTTGGAATGATTCATTCTCTGTCCTCTTCAGAGAGCAGCAATC
AGCCCATGCTCATGTGCAACCTTCAAGGAAGCCTTCCCGGCTCAGGGGAGGAATGTGCTC
TTTGTCACTCTCTGGGCCATTGGCTGGCCCCTGAGGGCTCCAGGGCACCCCTGATAACTA
CATTTAGACAGGCAGTCACAGGCCTGGGGACTGCAGACTGCAGGCACTGTGAGGAAGGTA
GGGAAGGGTCTCTCCAAGACAGGCCCACCAGGAGCCCCCACTGGGAGTTGTGCAGCCCCT
CTCAGGGGATGGAGTGTCTGGAATTCCATGGCTGAGGTGCAACAGGTGACTGAAGGTTTG
AGGAGGCAATGCGCCCACTCACAGTCAGAAGCAGAGGGGATGAGACGGCCAGATGTGAtt
ggaatcagacacagtgaggtttgaatcctcactctgtcctttttgttgtgtggcctgtgt
gacaggtcccacagcctctccagcctctgtGGGAAGAAGGATCATCTGATGCCTATGTAA
TAGAGTTGCTGAAGGAGCGGAAGCAGCTTTGATATTATCAATGGAACCCACTAGTGCAGA
CTGCTTCATCCAAGGGCACCTGAGGCAGCAGATCTAAGGATTAGGGACGTCAGGAGCTGA
AGCCTGGCTGGAGAGGTGGTGCGCACAAGAACCCCCATGTTCCCCAACAGGAGCCTGAAA
AAAGTGGCAGCCAACATAGGTTTCACGGCCAAAAGTGGAGGATTTGATGCAGCAGGCCAG
TTCTCTGAAAGCCCACTTGTGAAAGGGTACGTTCTTGGAATACCCACTCTACCTACTTAC
AAAAAGCCTGTTTGAAGAAAGAGGCTTTCTGGCCATACTTGGTGAATTTAAACATATTTG
TTAggccgcgcacagagatacaaaaattagccaggcatggtggcacgcgccagtagtccc
agctactcaggaggctgagacagaagaatcgcttgaacccaggaagcagaggttgcagtg
agcagagatcgctctactgcacccaagccggggtgacagagcaagacttggtctcaaaaa
aataataataaaataaaTATATTCGCCTTGTGCATATTTCAATGCTTGGCGTGGGAAGTT
TTTAATTTTTAACTAATTTCTTTCTAGTCCTTGGTAAAGCCATTTTCTGTCTTGCCTACA
TTTTAGCTTTTTAAAAACCCTTTCTCCAGTTTTACTGAATTGACTGATCTACCCCCCAAA
AAAGTTTGTTTCAGTTTTTTATAAAATTTCTAGCAATAGATTTGGAATGGCAGAGGGAAG
GGAAGACTAAAAGACAGAGGAGGAGTAGTCTGAGGGTCAAAGAGGGGCAGTTTGGTCATC
Agcctccaaagagttctaccttttgggtctccctttccttgtgtcatcctcttccatgct
ggataggaatgatttgtgtaaccaagaggacaatgcagaaataacatagcagttgtcccc
tttcctctctcttggatcacttg
>orcOrc1
TAGACGGGGGTCCGGGCTGCCTGGGATACAGCCCTGGGACAGCTGGGCCTCCCCTGCCCA
TTTCCCGGTACACTGAACAGAGGGCAGCTTCTGGGCTGCCACCTGCAAACCACCCTGGCC
ACCCTGGCGATCCGTGCTGCCCAGTCACCCGCTGAGCAGCTGAGCTGAGCCTGCTGGAGA
GGCAAGGCAAAGCAGGAACCCCAGCAGGCGGGTCCCCCCAGCCTCTTGGCCTCACACCCA
CACACCCTCTGCTCTCACCCGCTTCCCCCAGGGGCCAGCGCAGCAGTGGCACAGGAATCC
AAGGAGGTCGCCCGAGTCTATGGGTGGGGAGGTCGGGGTGCCCCACCACACTGTGTGCTG
GCTGTCACCCCGTGAGGTCCCCTTTCCTGCTGGTGGCCCCTGCTGCCAGCAATGCCTCGG
GGACCCCGTGGCAGAGTCAGGCTAGACCCTGACCCCAAAGGAAAACCTAGATGAGAGGGA
AACAGAGACAGAGGCACAGAGAGGGAAGGACAGAGACAGAGGGAGGCCGGGAGAAAAGGT
GAGCCGAGAAGCAGAATAAGAGAGTGTGGGCAGGCGTGGGCCACGCGGGCAGGCTTTTCC
TTGTTTTCTCTCTGACAGCTTGAAAGTGGCTTTCAATGATTCACTCTCCTCCCTCTCCAG
GGAGCAGCAGCCACGTGCCTCGAAATGTCAGGAGACAGTGAGTCCTGCACTCAGCTGACC
CTGCAGGGCGGCACCCAGGCCCAGTGTCCACTCGGTGACCACTTCTGCTCAGCAGGTGAC
CTGCAGTCACAGCACACACGATTAGGAAGGCGGGAAGAGGGCTCGCAAAGGTAGACCCAG
GCCTGGAGTCCCCATCACGACTCACGCAGCCCCTCCCTGAGGTCCCAGGGTCCAGAGCTC
ACAGCTGGCGCACGGGACGGTGATGAATGAAGGCCTTGAAGAGGAATCAGTTCCCCGCTC
ACAGGCAGAAGTGGAGGGAAATGTGTGGCCAGATTGGGTCTTGCATTAGCTAGACCCAGT
CTTGACCATTCACACATCCACTTCTTGAGTAACCTCATGTGACAAGTCCCCCAGCCTCTC
GTGACATCTGTGTGGAGAAGGCAATGCCTGTCCCACCGGGTTGTGCTGATATGATCAGAG
AACGATTTGTGCGAGGACGTTTTATCTGGTGGCTGGAAGTTACTCGAGAAAGCAGAGAGC
TTGGTCTgcggtggcgggggcggggggggggggggggggggaggcgtaccggagggctgg
ggcttagctgggggtcaggggcTGAAGCTGCCAGCTGGAGAGGCGGTGCATCCAGGCGCC
AAACCAGAAAGACACCTGGAAGCTCCCAGATCCCACAGACACGGAGGGAGGACTCCGCAG
AGGCCACACCTTCACAAGTGGATGCGTGAAAGGACAGATTCCTGGAGTGCCCAACTTAAC
CTCCTTACAAGCTTGTTTTAAAGAACAGCCTTTCTGATGATAATCACTGAATTTAACACT
TCTCTTCTGCCTTTGGCAAGATTTCAGTGCTTTGCATAGAAAACTTTCAGGGTTTACTCA
TTTCTTTCTAATCCTTTGTAAAGCCATTTTCTGTCTTGCCAATATTTTAGCATCTTAAGG
ACCCTTTCCCCAATTTTACTGTCTACTGATTTACCAAAAAGTTAGCTTTTTATAAGTTTC
CAGCAATAGGTTTGGAATGTTAAAGAAAGGAGAGGCCGCAGAGCAAGGTGTCTGAGGCCG
GAAGGAGGGAGGGCTGCGCGTCTGAGGGAGGGGGACCGTGGAGCCAGTcccccccccccg
ccccccgcccAGGGCAGTCAGTccctcccacgctgggttgggatgacctgtgtcccagag
gaagttgcagaactgacgatgcagcttctccgccttgctctgtttccattgctcc
>pteAle1
TAGACAGGGGTCAGGGCTCCCTGAGACATGCCCATGGGATCCATAAAATCAACAGAGAGT
AGCCTCTGGGTTGCCACCTACAAAGGACCACGGTTATCCATGCCACCCTGTTAAGGGCCA
CAGGACTGGGAAACCGAAGCCTGCTCTTGTGGTTTTCTGTAAGACAGGAACCCCAGCACG
TGGGTTCCTCCAGCCTCTCAGGGTTCAAACTCACACTCCTGCTCAGCTATAGATGATCGC
AGGGGTCAGTGCAGCTATAGCGTAGGAATCCAAGCATGTCACCCAATTCTCTTAGTTGAT
GAGCCGGGTGTGCCCCCGAACCACACTGTGCAGTTTGCTGTCACTCATGTGAGTTCCCTT
TCCTCAGGTACTGCATGTTGGTGACCCCTGATGTCAGGCAATGCCTTGGAAACCCCAAAA
GAGAGTGAGGCTGGTCTCTGACCTCCAAAGAAAACCTAGAGGAGAGAGGCAGACTCACAG
AGGAAACAGAAAGAGGCACACAGAAAAACTGTGAGATGGAAAGACAGAAGGACAGAGGAC
AAAAGGAATAAAGAAAGTAAAGAGAGGAAGAGAAGTAGAATAAAGAGAGGGGGCAAGAGG
AGATTGAAAATGATTTTTTATTTTTAGTTTTTACACTTTTTTCTCATGTGACTTCTAAGT
TCCTTTAAATGATTCATTCTCTTTCTGCTCCAGAGAGTAGCTGGCCATGCATATTTGCAA
CTTCAGAAGAGAGAGCCACTGCTAGTGAGTCCTGGGCTCTGCTGGCCCTGAGGAGTACCC
TCTGGAACAGGTAGGAAGAACAGGCTGCTCATGGCTCACAGGGTGAGTGGGAGGCCCCTA
AGATCCACTGTTAACATATTAACTGCTTCTGGTTGGCAGGTGATGGGCCTGGTGCCTTGC
AGTCACAGTGCACACACAGCGAATCATGTGAGAAGAGGTCACTCAAAGGCAAACCCAGCA
CTATGCCTGGCCTGCAGTTCTCATCACCAGTCATACAGCCCCTCCCTGGGGTTCCAGTAT
CCAGAATCCCATGATTGAAATACAGGACAGTGACGAAAGGCATTGAGAAGGAAGTAATTC
TCCCACTTAGAGTCAGAAGTGGAGGGAATGTCATGGCCAGATTTGTTCTTGAATTAGATA
GACTAAGGTTTGAGCATTCACTTGTCCATTTGTGTGACCAGTGTGAAGAAGATAATGCCT
ATGTAATGGGTTGCTGTGAGAATTAAGCTGCTTTAATATTATCAATAGAACCCATTAGTG
CAAGACCGCTTCACCTGGTGTCCAGATTTTACTTAAGGAAGCAAGAAACTTGGTCTGAGG
GGTTGGATTGCAGCATATTTGAATTGAGGATTAGGTttttgttttgttttgttttgtttt
gtttGAGGGGTGGGGGTAGGAGCTGAAGCCCTTGGCTGGAGAGGTGGTATGTCCAAGGCA
CTAAACTAGAAAGACACGTGGAAGCTGACATAGGTTTCACAGCCAAAAAGGAAGGCTGCT
TTGCTGAGGGACAATTCTCTGAAAGACAGCTTGTAAAGGAAAGATTCCTGGAATGCCCAA
TTTACCTTCTTAAAACCAGCTTGTTCTAAGGAACAGTCTTTCTGATGGTAATCAGTGAAT
TTAACATATTCCTTTTATTTTAGTGTTTTGTATGGGAAAATTTTAGGTTTACTTTTTTTT
TTTCTAATTCTTTGTTAAGCCATTTCCTTTTTGCCGATATTTTCACATTTTAAGGATCCT
TTTCGCAATTTCTTTTCAATTTATTGATTTATAAAAAATTTAAGTTTTTATTAAACTTCT
AGCAGTTGATTTAGAATGGCAGAGAGGAGGGAAGACTCGGGCAAAGGATAGTGAGGCTGG
GGCTAAGGATCTGAGGAAGGAGAGATtatgggagtcagcctccagtgagcgccccctcca
ggtgccccccaccccaccctgtgtcgtcctctcccacatcggatggggatggcctgtgta
cccaataggctgttgtgaaaatgaTACTGCTATTGTCTCATTCTTATTT
>tupChi1
TGGAGAGTGGTCAGGTCAGGTCATGGTCATGCCTGTGAGTTTCTCCTGcctatttctccA
TGCAATAAAGAGGGCAGCCACTGGGTTGCATCAACCAACAACCATGGCAATGTATGCTTG
TCTGAGGTGATGCTAGCACAGCCATGTCACGTCATGTTCCACAGCGCAACCAAATGTATC
AAGGAGCACAGTCAGTGTTCATGGTTTTCTGTAAAACAGACAAGCCAGCGGGTGGGCTCC
TCCAGCCTTTCAGCCTCATGGTCACAATCCCGTCTGTCGGCTGCAGACCGCTCAAGGGCC
AGCACAGCAATTGCCCGTGAATCCCAGGATGGCACCCCATTCTATGGGTGCATGGGGTGG
GTCTGCCCCCCAAAGGCACACTGCGTGGCTTCCTGTTCCCATGTGAGCCCCCTTTTCCTC
GGCTACCACCTGCTGCTGATCCCTGACGTCAGCAATGCCTCAGAGACCTGAGGAGAGCCA
AGCTAATTCACGACCTCAAagaaaaacctacacgagaggaacagagacacgagagaaaca
gagaacgagacagagcacacagagacagtgagatgcaagacagggggagagagataggaa
gagaaagatggagggaggaagagagctctgagctagaggaaaaagagCAAACTGaaaagg
attttttctttcttttttgtctctggtgacTTGCAAGTTCCTTTGAAATGATTCATCGTC
TTTTCTCTGCAGAGAGCAGCTGATGCCATCAATCAATCAGCCCATGCACATTGGCCATAT
TCCTATGGGTCTGCCTGACTAGTCCCTGAGGTCTGGAGCCTCCCGTGCACAGGGGCAGAA
AACACTCTTTGCCGCTAGCTGGGTGAGTGGCGGCTCCTGAGGGCTCCAGGTGGACACTTA
ATAACCACCTCTGGTCAGCTAGGAACTTGCGCCCAATGAGGAAAGTGTAAAGGGATCTCC
TCTCAAAGGGAGGCCCCACTCCCAGAGGCCCCACCAGGAGTTGCACAGCCCCTCCCCAGG
GATCAGGTGTCTGGaattccatgagagaaacacaGCATGGTGAGACAAAGTCCTTGGAAG
GGGAGCAACTCTCTACTCACAGGTAAAAGCAGAGGCAATGTTGAGATGTTCAGATGGGTC
TAGAATCAGAtagaccaaggtttgaatcttcACTCGGGCCCTTCTTGTGTGATCTGGGTA
ACAAGTCACCAGCCAGGCTCTCCTGACATCTGTGGGCAGAATGACCATGCCTGTGACATA
GGGTGGCCATGAGACTTAAAGCTGCTTGGATGCAATTACACCCATGGGTGTAATTCCCAG
GAGCTAGAAACTACTTAGGACAGTGAAGAGTTCAATCCCAGAGGACAGGTTACAGCCtag
ttgagggtgctggagaCCACGGAGCTGAAGAGAGGTTCAAAATGCTGAACCAGGTCCCTG
CTTCCCTAACAGGAACCTAAGAAAGGAACCAGAAGTGGACAGAGATTTCACAGTCAAAAA
TGGAGGGTTTCCTGCAGCAGGCCAATTCTCTGAAAGCCAGCTTGCAAAAGCACACATTCC
TGGAATAGCCACTGCCCAACTGATCTGGTATCCCTACTTACAAAGAGCTTTGTAAGGAAC
CATCTTGCTGGTCATACTTAGTGAATCTGAATACATATCTTACCTGCATATTATTGAAGT
TTCAATGCTTTGCATGggacatttttaattttcccccATTTCTATCTAGTCTTTTGTGAA
CTATTTTCTGTCTTGTCCACATTGGAGTCTTTCAAGGACCCTTTTCCTGGTTTTACTTAC
TAAGTGATTTAGGGGGAAAAACGTTTGTTtagctttttctaaaatttctagcAGTGGATT
TGGAATGGCAATGGGGAAGGGAGActaagagacacagaggaggagtcGCAGGGGCCAAGA
GGTGCAGTTTGATAGCCAGGCTCCAAGAATCCTCACTatcatgttccctctttcttaTGT
AATCCTTTTCTGCACTGGGTAAGAATGACCCAATACAGGGTGTGGAAATGACATTACAGC
TTCCCCTTTGCCCTCTCTCGAATGACTCA
